# Supplementary material for: Crystal structure of imidazo[1,5-a]pyridinium-based hybrid salt (C13H12N3)2[MnCl4]
Source: Acta Crystallogr E Crystallogr Commun. 2020 Feb 6;76(Pt 3):309–13. doi: 10.1107/S2056989020001425 (PMC7057380; doi:10.1107/S2056989020001425)
Supplement: Supplementary file 1 [file e-76-00309-sup1.cif]

##############################################################################
#                                                                            #
# This CIF contains the data in a paper accepted for publication in          #
# Acta Crystallographica Section E. It conforms to the requirements of       #
# Notes for Authors for Acta Crystallographica Section E, and has been       #
# peer reviewed under the auspices of the IUCr Commission on Journals.       #
#                                                                            #
# Full details of the Crystallographic Information File format               #
# are given in the paper "The Crystallographic Information File (CIF):       #
# a New Standard Archive File for Crystallography" by S. R. Hall, F. H.      #
# Allen and I. D. Brown [Acta Cryst. (1991), A47, 655-685].                  #
#                                                                            #
# The current version of the core CIF dictionary is obtainable from          #
# ftp://ftp.iucr.org/pub/cif_core.dic.                                       #
#                                                                            #
# Software is freely available for graphical display of the structure(s)     #
# in this CIF. For information consult the CIF software page                 #
# http://www.iucr.org/resources/cif/software.                                #
#                                                                            #
# This file may be used for bona fide research purposes within the           #
# scientific community so long as proper attribution is given to the journal # 
# article from which it was obtained.                                        #
#                                                                            #
##############################################################################
data_I
_audit_creation_method     'WinGX routine CIF_UPDATE'
_database_code_depnum_ccdc_archive     'CCDC 1955880'
_chemical_name_systematic
;
Bis[2-methyl-3-(pyridin-2-yl)imidazo[1,5-<i>a</i>]pyridinium]
tetrachloridomanganate(II)
;
_chemical_formula_moiety     '2(C13 H12 N3 +), Cl4 Mn 2-'
_chemical_formula_sum     'C26 H24 Cl4 Mn N6'
_chemical_formula_iupac     '(C13 H12 N3)2 [Mn Cl4]'
_chemical_formula_weight     617.25
_symmetry_cell_setting     monoclinic
_symmetry_space_group_name_H-M     'P 21/c'
_symmetry_space_group_name_Hall     '-P 2ybc'
loop_
    _symmetry_equiv_pos_as_xyz
    'x, y, z'
    '-x, y+1/2, -z+1/2'
    '-x, -y, -z'
    'x, -y-1/2, z-1/2'
_cell_length_a     7.48920(10)
_cell_length_b     15.9488(4)
_cell_length_c     22.4266(5)
_cell_angle_alpha     90
_cell_angle_beta     94.896(2)
_cell_angle_gamma     90
_cell_volume     2668.94(10)
_cell_formula_units_Z     4
_cell_measurement_reflns_used     10548
_cell_measurement_theta_min     3.6346
_cell_measurement_theta_max     34.6426
_cell_measurement_temperature     100(2)
_exptl_crystal_description     needle
_exptl_crystal_colour     colourless
_exptl_crystal_size_max     0.36
_exptl_crystal_size_mid     0.1
_exptl_crystal_size_min     0.075
_exptl_crystal_density_diffrn     1.536
_exptl_crystal_F_000     1260
loop_
    _exptl_crystal_face_index_h
    _exptl_crystal_face_index_k
    _exptl_crystal_face_index_l
    _exptl_crystal_face_perp_dist
    0 1 -1 0.0501
    0 -1 1 0.0332
    0 0 -1 0.0676
    0 0 1 0.0069
    -1 0 0 0.1328
    1 0 0 0.2232
    0 1 1 0.02
    0 -1 -1 0.0649
_exptl_absorpt_coefficient_mu     0.924
_exptl_absorpt_correction_type     analytical
_exptl_absorpt_process_details
;
(CrysAlis PRO; Rigaku OD, 2016)
;
_exptl_absorpt_correction_T_min     0.753
_exptl_absorpt_correction_T_max     0.942
_diffrn_ambient_temperature     100(2)
_diffrn_radiation_type     MoK\a
_diffrn_radiation_wavelength     0.71073
_diffrn_radiation_monochromator     graphite
_diffrn_measurement_device_type     'Oxford Diffraction Gemini diffractometer'
_diffrn_measurement_method     '\w scans'
_diffrn_detector_area_resol_mean     10.4738
_diffrn_reflns_number     7856
_diffrn_reflns_av_R_equivalents     0.0689
_diffrn_reflns_av_unetI/netI     0.1336
_diffrn_reflns_theta_min     3.642
_diffrn_reflns_theta_max     30.052
_diffrn_reflns_theta_full     25.242
_diffrn_measured_fraction_theta_max     0.998
_diffrn_measured_fraction_theta_full     0.997
_diffrn_reflns_limit_h_min     -10
_diffrn_reflns_limit_h_max     10
_diffrn_reflns_limit_k_min     -22
_diffrn_reflns_limit_k_max     22
_diffrn_reflns_limit_l_min     -4
_diffrn_reflns_limit_l_max     31
_refine_special_details
;
Refined as a 2-component twin using PLATON to de-twin the data.
;
_reflns_number_total     7856
_reflns_number_gt     6781
_reflns_threshold_expression     'I > 2\s(I)'
_refine_ls_structure_factor_coef     Fsqd
_refine_ls_matrix_type     full
_refine_ls_R_factor_all     0.0692
_refine_ls_R_factor_gt     0.0572
_refine_ls_wR_factor_gt     0.1752
_refine_ls_wR_factor_ref     0.1855
_refine_ls_goodness_of_fit_ref     1.153
_refine_ls_restrained_S_all     1.153
_refine_ls_number_reflns     7856
_refine_ls_number_parameters     337
_refine_ls_number_restraints     0
_refine_ls_hydrogen_treatment     constr
_refine_ls_weighting_scheme     calc
_refine_ls_weighting_details
              'w=1/[\s^2^(Fo^2^)+(0.1060P)^2^+2.4383P] where P=(Fo^2^+2Fc^2^)/3'
_atom_sites_solution_hydrogens     geom
_refine_ls_shift/su_max     0
_refine_ls_shift/su_mean     0
_refine_diff_density_max     0.577
_refine_diff_density_min     -0.691
_refine_ls_extinction_method     none
loop_
    _atom_type_symbol
    _atom_type_description
    _atom_type_scat_dispersion_real
    _atom_type_scat_dispersion_imag
    _atom_type_scat_source
    C C 0.0033 0.0016 'International Tables Vol C Tables 4.2.6.8 and 6.1.1.4'
    H H 0 0 'International Tables Vol C Tables 4.2.6.8 and 6.1.1.4'
    N N 0.0061 0.0033 'International Tables Vol C Tables 4.2.6.8 and 6.1.1.4'
    Cl Cl 0.1484 0.1585 'International Tables Vol C Tables 4.2.6.8 and 6.1.1.4'
    Mn Mn 0.3368 0.7283 'International Tables Vol C Tables 4.2.6.8 and 6.1.1.4'
_computing_data_collection
;
CrysAlis PRO (Rigaku OD, 2016)
;
_computing_cell_refinement
;
CrysAlis PRO (Rigaku OD, 2016)
;
_computing_data_reduction
;
CrysAlis PRO (Rigaku OD, 2016)
;
_computing_structure_solution
;
SIR92 (Altomare <i>et al.</i>,  1994)
;
_computing_structure_refinement
;
SHELXL2017 (Sheldrick, 2015)
;
_computing_molecular_graphics
;
Mercury (Macrae <i>et al.</i>,  2006)
;
_computing_publication_material
;
WinGX (Farrugia, 2012)
;
loop_
    _atom_site_type_symbol
    _atom_site_label
    _atom_site_fract_x
    _atom_site_fract_y
    _atom_site_fract_z
    _atom_site_U_iso_or_equiv
    _atom_site_adp_type
    _atom_site_calc_flag
    _atom_site_occupancy
    _atom_site_disorder_assembly
    _atom_site_disorder_group
    Mn Mn1 0.18155(7) 0.24718(3) 0.12270(2) 0.01416(13) Uani d 1 . .
    Cl Cl1 -0.09406(11) 0.17752(5) 0.10546(4) 0.01936(17) Uani d 1 . .
    Cl Cl2 0.41361(11) 0.14691(5) 0.12578(3) 0.01805(17) Uani d 1 . .
    Cl Cl3 0.18969(12) 0.31455(5) 0.21748(3) 0.01903(17) Uani d 1 . .
    Cl Cl4 0.22558(12) 0.35257(5) 0.04936(4) 0.02042(18) Uani d 1 . .
    C C11 0.7917(5) 0.1463(2) 0.25204(15) 0.0163(6) Uani d 1 . .
    H H11 0.743093 0.121304 0.215771 0.02 Uiso calc 1 . .
    N N12 0.7856(4) 0.22928(17) 0.26666(12) 0.0149(5) Uani d 1 . .
    C C12 0.6912(5) 0.2909(2) 0.22796(16) 0.0207(7) Uani d 1 . .
    H H12A 0.619181 0.327043 0.251868 0.031 Uiso calc 1 . .
    H H12B 0.612553 0.262038 0.197364 0.031 Uiso calc 1 . .
    H H12C 0.778253 0.32509 0.208559 0.031 Uiso calc 1 . .
    C C13 0.8700(4) 0.2431(2) 0.32148(14) 0.0143(6) Uani d 1 . .
    N N13A 0.9302(4) 0.16698(17) 0.34265(12) 0.0139(5) Uani d 1 . .
    C C14 1.0262(5) 0.1464(2) 0.39668(15) 0.0171(6) Uani d 1 . .
    H H14 1.05983 0.188652 0.425342 0.02 Uiso calc 1 . .
    C C15 1.0708(5) 0.0651(2) 0.40762(15) 0.0197(6) Uani d 1 . .
    H H15 1.137344 0.050607 0.444133 0.024 Uiso calc 1 . .
    C C16 1.0194(5) 0.0007(2) 0.36519(16) 0.0211(7) Uani d 1 . .
    H H16 1.04999 -0.056041 0.374005 0.025 Uiso calc 1 . .
    C C17 0.9270(5) 0.0205(2) 0.31227(16) 0.0191(6) Uani d 1 . .
    H H17 0.893137 -0.022108 0.283952 0.023 Uiso calc 1 . .
    C C17A 0.8815(4) 0.1056(2) 0.29965(14) 0.0150(6) Uani d 1 . .
    C C21 0.6189(4) 0.0675(2) 0.43736(16) 0.0182(6) Uani d 1 . .
    H H21 0.676985 0.022658 0.459085 0.022 Uiso calc 1 . .
    N N22 0.6065(4) 0.14828(18) 0.45664(12) 0.0161(5) Uani d 1 . .
    C C22 0.6955(5) 0.1792(2) 0.51343(15) 0.0216(7) Uani d 1 . .
    H H22A 0.734725 0.237161 0.508343 0.032 Uiso calc 1 . .
    H H22B 0.79976 0.143911 0.525234 0.032 Uiso calc 1 . .
    H H22C 0.61138 0.17701 0.544551 0.032 Uiso calc 1 . .
    C C23 0.5132(4) 0.1952(2) 0.41441(14) 0.0153(6) Uani d 1 . .
    N N23A 0.4677(4) 0.14328(17) 0.36724(12) 0.0148(5) Uani d 1 . .
    C C24 0.3675(4) 0.1610(2) 0.31331(14) 0.0170(6) Uani d 1 . .
    H H24 0.320143 0.215412 0.305083 0.02 Uiso calc 1 . .
    C C25 0.3403(5) 0.0979(2) 0.27312(16) 0.0205(7) Uani d 1 . .
    H H25 0.274347 0.108817 0.23585 0.025 Uiso calc 1 . .
    C C26 0.4079(5) 0.0154(2) 0.28524(16) 0.0210(7) Uani d 1 . .
    H H26 0.38685 -0.0273 0.255977 0.025 Uiso calc 1 . .
    C C27 0.5020(5) -0.0026(2) 0.33805(16) 0.0199(6) Uani d 1 . .
    H H27 0.546507 -0.05758 0.34619 0.024 Uiso calc 1 . .
    C C27A 0.5324(4) 0.0626(2) 0.38099(15) 0.0155(6) Uani d 1 . .
    C C131 0.8898(4) 0.3228(2) 0.35385(14) 0.0147(6) Uani d 1 . .
    C C136 0.9174(5) 0.3981(2) 0.32441(14) 0.0164(6) Uani d 1 . .
    H H136 0.930694 0.398767 0.28266 0.02 Uiso calc 1 . .
    C C135 0.9251(5) 0.4717(2) 0.35712(16) 0.0201(7) Uani d 1 . .
    H H135 0.941632 0.524 0.338116 0.024 Uiso calc 1 . .
    C C134 0.9082(5) 0.4677(2) 0.41862(16) 0.0200(7) Uani d 1 . .
    H H134 0.911474 0.51718 0.442251 0.024 Uiso calc 1 . .
    C C133 0.8864(5) 0.3896(2) 0.44431(14) 0.0187(6) Uani d 1 . .
    H H133 0.87798 0.386788 0.486295 0.022 Uiso calc 1 . .
    N N132 0.8764(4) 0.31762(18) 0.41298(13) 0.0180(5) Uani d 1 . .
    C C231 0.4668(4) 0.2846(2) 0.41729(14) 0.0143(6) Uani d 1 . .
    C C236 0.4232(5) 0.3215(2) 0.47027(15) 0.0185(6) Uani d 1 . .
    H H236 0.421074 0.289572 0.505961 0.022 Uiso calc 1 . .
    C C235 0.3827(5) 0.4069(2) 0.46946(16) 0.0219(7) Uani d 1 . .
    H H235 0.35516 0.434543 0.505041 0.026 Uiso calc 1 . .
    C C234 0.3830(5) 0.4504(2) 0.41675(17) 0.0234(7) Uani d 1 . .
    H H234 0.355126 0.508481 0.415031 0.028 Uiso calc 1 . .
    C C233 0.4251(5) 0.4074(2) 0.36591(17) 0.0219(7) Uani d 1 . .
    H H233 0.423424 0.437845 0.329457 0.026 Uiso calc 1 . .
    N N232 0.4674(4) 0.32664(18) 0.36493(13) 0.0173(5) Uani d 1 . .
loop_
    _atom_site_aniso_label
    _atom_site_aniso_U_11
    _atom_site_aniso_U_22
    _atom_site_aniso_U_33
    _atom_site_aniso_U_12
    _atom_site_aniso_U_13
    _atom_site_aniso_U_23
    Mn1 0.0153(2) 0.0128(2) 0.0146(2) 0.00108(18) 0.00254(17) 0.00018(17)
    Cl1 0.0168(4) 0.0201(4) 0.0213(4) -0.0013(3) 0.0021(3) 0.0024(3)
    Cl2 0.0175(3) 0.0190(4) 0.0177(3) 0.0041(3) 0.0019(3) -0.0019(3)
    Cl3 0.0244(4) 0.0162(3) 0.0166(3) 0.0054(3) 0.0023(3) -0.0013(3)
    Cl4 0.0271(4) 0.0148(3) 0.0200(4) 0.0001(3) 0.0054(3) 0.0025(3)
    C11 0.0196(15) 0.0131(13) 0.0165(14) -0.0046(12) 0.0028(12) -0.0042(11)
    N12 0.0161(13) 0.0110(11) 0.0176(12) -0.0003(10) 0.0018(10) -0.0003(9)
    C12 0.0257(17) 0.0140(14) 0.0216(15) 0.0030(13) -0.0032(13) 0.0016(12)
    C13 0.0131(13) 0.0138(14) 0.0163(14) -0.0017(11) 0.0044(11) -0.0008(11)
    N13A 0.0145(12) 0.0124(11) 0.0152(12) -0.0005(10) 0.0041(10) -0.0004(9)
    C14 0.0158(14) 0.0172(15) 0.0181(14) 0.0005(12) 0.0004(11) 0.0000(12)
    C15 0.0204(16) 0.0178(15) 0.0212(15) 0.0031(13) 0.0043(12) 0.0043(12)
    C16 0.0199(16) 0.0172(15) 0.0277(17) 0.0015(13) 0.0104(13) 0.0039(13)
    C17 0.0195(16) 0.0125(14) 0.0260(16) -0.0007(12) 0.0068(13) -0.0016(12)
    C17A 0.0147(14) 0.0135(14) 0.0172(14) -0.0015(11) 0.0035(11) -0.0030(11)
    C21 0.0143(14) 0.0134(14) 0.0266(16) 0.0024(12) 0.0006(12) 0.0037(12)
    N22 0.0155(12) 0.0166(12) 0.0164(12) 0.0005(11) 0.0022(10) 0.0013(10)
    C22 0.0224(17) 0.0240(17) 0.0174(15) -0.0004(14) -0.0037(13) 0.0019(13)
    C23 0.0151(14) 0.0169(14) 0.0144(13) -0.0005(12) 0.0044(11) -0.0005(11)
    N23A 0.0132(12) 0.0130(12) 0.0182(12) -0.0010(10) 0.0011(10) -0.0003(10)
    C24 0.0158(14) 0.0199(15) 0.0155(14) -0.0026(12) 0.0030(11) -0.0002(12)
    C25 0.0198(16) 0.0217(16) 0.0201(15) -0.0083(14) 0.0026(12) -0.0015(13)
    C26 0.0217(16) 0.0188(15) 0.0235(16) -0.0056(13) 0.0072(13) -0.0062(13)
    C27 0.0191(16) 0.0128(14) 0.0286(17) -0.0009(12) 0.0057(13) -0.0008(12)
    C27A 0.0125(13) 0.0133(13) 0.0205(15) -0.0002(11) 0.0007(11) -0.0003(11)
    C131 0.0129(13) 0.0123(13) 0.0187(14) -0.0019(11) 0.0002(11) -0.0015(11)
    C136 0.0181(15) 0.0146(14) 0.0168(14) -0.0008(12) 0.0029(12) -0.0005(11)
    C135 0.0208(16) 0.0130(14) 0.0265(17) 0.0005(13) 0.0018(13) 0.0004(12)
    C134 0.0217(16) 0.0117(14) 0.0264(17) 0.0010(12) 0.0020(13) -0.0057(12)
    C133 0.0205(16) 0.0227(16) 0.0132(13) -0.0019(13) 0.0025(12) -0.0026(12)
    N132 0.0182(13) 0.0152(13) 0.0212(13) -0.0017(11) 0.0052(11) -0.0015(10)
    C231 0.0140(14) 0.0127(13) 0.0163(14) -0.0013(11) 0.0016(11) -0.0002(11)
    C236 0.0203(16) 0.0177(15) 0.0186(15) -0.0012(13) 0.0074(12) 0.0013(12)
    C235 0.0255(17) 0.0157(15) 0.0258(17) -0.0015(14) 0.0096(14) -0.0053(13)
    C234 0.0253(17) 0.0121(14) 0.0338(19) -0.0001(13) 0.0085(15) -0.0013(13)
    C233 0.0226(16) 0.0165(15) 0.0266(17) 0.0020(13) 0.0024(13) 0.0036(13)
    N232 0.0164(13) 0.0148(12) 0.0207(13) -0.0007(11) 0.0015(10) 0.0010(10)
_geom_special_details
;
 All esds (except the esd in the dihedral angle between two l.s. planes)
 are estimated using the full covariance matrix.  The cell esds are taken
 into account individually in the estimation of esds in distances, angles
 and torsion angles; correlations between esds in cell parameters are only
 used when they are defined by crystal symmetry.  An approximate (isotropic)
 treatment of cell esds is used for estimating esds involving l.s. planes.
;
loop_
    _geom_bond_atom_site_label_1
    _geom_bond_atom_site_label_2
    _geom_bond_site_symmetry_2
    _geom_bond_distance
    _geom_bond_publ_flag
    Mn1 Cl1 . 2.3469(10) y
    Mn1 Cl2 . 2.3585(9) y
    Mn1 Cl3 . 2.3779(9) y
    Mn1 Cl4 . 2.3941(9) y
    C11 N12 . 1.366(4) ?
    C11 C17A . 1.375(5) ?
    C11 H11 . 0.95 ?
    N12 C13 . 1.352(4) ?
    N12 C12 . 1.454(4) ?
    C12 H12A . 0.98 ?
    C12 H12B . 0.98 ?
    C12 H12C . 0.98 ?
    C13 N13A . 1.367(4) ?
    C13 C131 . 1.465(4) ?
    N13A C14 . 1.394(4) ?
    N13A C17A . 1.400(4) ?
    C14 C15 . 1.357(5) ?
    C14 H14 . 0.95 ?
    C15 C16 . 1.430(5) ?
    C15 H15 . 0.95 ?
    C16 C17 . 1.359(5) ?
    C16 H16 . 0.95 ?
    C17 C17A . 1.422(4) ?
    C17 H17 . 0.95 ?
    C21 N22 . 1.364(4) ?
    C21 C27A . 1.373(5) ?
    C21 H21 . 0.95 ?
    N22 C23 . 1.353(4) ?
    N22 C22 . 1.471(4) ?
    C22 H22A . 0.98 ?
    C22 H22B . 0.98 ?
    C22 H22C . 0.98 ?
    C23 N23A . 1.364(4) ?
    C23 C231 . 1.471(5) ?
    N23A C24 . 1.396(4) ?
    N23A C27A . 1.400(4) ?
    C24 C25 . 1.355(5) ?
    C24 H24 . 0.95 ?
    C25 C26 . 1.427(5) ?
    C25 H25 . 0.95 ?
    C26 C27 . 1.356(5) ?
    C26 H26 . 0.95 ?
    C27 C27A . 1.423(5) ?
    C27 H27 . 0.95 ?
    C131 N132 . 1.341(4) ?
    C131 C136 . 1.394(4) ?
    C136 C135 . 1.383(5) ?
    C136 H136 . 0.95 ?
    C135 C134 . 1.397(5) ?
    C135 H135 . 0.95 ?
    C134 C133 . 1.388(5) ?
    C134 H134 . 0.95 ?
    C133 N132 . 1.344(4) ?
    C133 H133 . 0.95 ?
    C231 N232 . 1.353(4) ?
    C231 C236 . 1.390(4) ?
    C236 C235 . 1.394(5) ?
    C236 H236 . 0.95 ?
    C235 C234 . 1.371(5) ?
    C235 H235 . 0.95 ?
    C234 C233 . 1.389(5) ?
    C234 H234 . 0.95 ?
    C233 N232 . 1.327(4) ?
    C233 H233 . 0.95 ?
loop_
    _geom_angle_atom_site_label_1
    _geom_angle_atom_site_label_2
    _geom_angle_atom_site_label_3
    _geom_angle_site_symmetry_1
    _geom_angle_site_symmetry_3
    _geom_angle
    _geom_angle_publ_flag
    Cl1 Mn1 Cl2 . . 108.62(3) y
    Cl1 Mn1 Cl3 . . 108.44(3) y
    Cl2 Mn1 Cl3 . . 108.51(3) y
    Cl1 Mn1 Cl4 . . 112.95(4) y
    Cl2 Mn1 Cl4 . . 110.60(3) y
    Cl3 Mn1 Cl4 . . 107.60(3) y
    N12 C11 C17A . . 107.2(3) ?
    N12 C11 H11 . . 126.4 ?
    C17A C11 H11 . . 126.4 ?
    C13 N12 C11 . . 110.7(3) ?
    C13 N12 C12 . . 126.7(3) ?
    C11 N12 C12 . . 122.4(3) ?
    N12 C12 H12A . . 109.5 ?
    N12 C12 H12B . . 109.5 ?
    H12A C12 H12B . . 109.5 ?
    N12 C12 H12C . . 109.5 ?
    H12A C12 H12C . . 109.5 ?
    H12B C12 H12C . . 109.5 ?
    N12 C13 N13A . . 106.6(3) ?
    N12 C13 C131 . . 127.8(3) ?
    N13A C13 C131 . . 125.6(3) ?
    C13 N13A C14 . . 129.9(3) ?
    C13 N13A C17A . . 108.9(3) ?
    C14 N13A C17A . . 121.2(3) ?
    C15 C14 N13A . . 118.9(3) ?
    C15 C14 H14 . . 120.6 ?
    N13A C14 H14 . . 120.6 ?
    C14 C15 C16 . . 121.2(3) ?
    C14 C15 H15 . . 119.4 ?
    C16 C15 H15 . . 119.4 ?
    C17 C16 C15 . . 120.1(3) ?
    C17 C16 H16 . . 119.9 ?
    C15 C16 H16 . . 119.9 ?
    C16 C17 C17A . . 119.4(3) ?
    C16 C17 H17 . . 120.3 ?
    C17A C17 H17 . . 120.3 ?
    C11 C17A N13A . . 106.6(3) ?
    C11 C17A C17 . . 134.3(3) ?
    N13A C17A C17 . . 119.1(3) ?
    N22 C21 C27A . . 107.8(3) ?
    N22 C21 H21 . . 126.1 ?
    C27A C21 H21 . . 126.1 ?
    C23 N22 C21 . . 110.2(3) ?
    C23 N22 C22 . . 126.1(3) ?
    C21 N22 C22 . . 123.5(3) ?
    N22 C22 H22A . . 109.5 ?
    N22 C22 H22B . . 109.5 ?
    H22A C22 H22B . . 109.5 ?
    N22 C22 H22C . . 109.5 ?
    H22A C22 H22C . . 109.5 ?
    H22B C22 H22C . . 109.5 ?
    N22 C23 N23A . . 106.7(3) ?
    N22 C23 C231 . . 128.0(3) ?
    N23A C23 C231 . . 125.3(3) ?
    C23 N23A C24 . . 129.0(3) ?
    C23 N23A C27A . . 109.2(3) ?
    C24 N23A C27A . . 121.8(3) ?
    C25 C24 N23A . . 117.7(3) ?
    C25 C24 H24 . . 121.1 ?
    N23A C24 H24 . . 121.1 ?
    C24 C25 C26 . . 121.8(3) ?
    C24 C25 H25 . . 119.1 ?
    C26 C25 H25 . . 119.1 ?
    C27 C26 C25 . . 120.8(3) ?
    C27 C26 H26 . . 119.6 ?
    C25 C26 H26 . . 119.6 ?
    C26 C27 C27A . . 118.5(3) ?
    C26 C27 H27 . . 120.8 ?
    C27A C27 H27 . . 120.8 ?
    C21 C27A N23A . . 106.1(3) ?
    C21 C27A C27 . . 134.5(3) ?
    N23A C27A C27 . . 119.4(3) ?
    N132 C131 C136 . . 123.3(3) ?
    N132 C131 C13 . . 115.1(3) ?
    C136 C131 C13 . . 121.7(3) ?
    C135 C136 C131 . . 118.7(3) ?
    C135 C136 H136 . . 120.6 ?
    C131 C136 H136 . . 120.6 ?
    C136 C135 C134 . . 118.8(3) ?
    C136 C135 H135 . . 120.6 ?
    C134 C135 H135 . . 120.6 ?
    C133 C134 C135 . . 118.3(3) ?
    C133 C134 H134 . . 120.8 ?
    C135 C134 H134 . . 120.8 ?
    N132 C133 C134 . . 123.5(3) ?
    N132 C133 H133 . . 118.2 ?
    C134 C133 H133 . . 118.2 ?
    C131 N132 C133 . . 117.3(3) ?
    N232 C231 C236 . . 123.4(3) ?
    N232 C231 C23 . . 115.1(3) ?
    C236 C231 C23 . . 121.5(3) ?
    C231 C236 C235 . . 118.0(3) ?
    C231 C236 H236 . . 121 ?
    C235 C236 H236 . . 121 ?
    C234 C235 C236 . . 119.3(3) ?
    C234 C235 H235 . . 120.4 ?
    C236 C235 H235 . . 120.4 ?
    C235 C234 C233 . . 118.4(3) ?
    C235 C234 H234 . . 120.8 ?
    C233 C234 H234 . . 120.8 ?
    N232 C233 C234 . . 124.3(3) ?
    N232 C233 H233 . . 117.8 ?
    C234 C233 H233 . . 117.8 ?
    C233 N232 C231 . . 116.6(3) ?
loop_
    _geom_torsion_atom_site_label_1
    _geom_torsion_atom_site_label_2
    _geom_torsion_atom_site_label_3
    _geom_torsion_atom_site_label_4
    _geom_torsion_site_symmetry_1
    _geom_torsion_site_symmetry_2
    _geom_torsion_site_symmetry_3
    _geom_torsion_site_symmetry_4
    _geom_torsion
    _geom_torsion_publ_flag
    C17A C11 N12 C13 . . . . 0.7(4) ?
    C17A C11 N12 C12 . . . . -176.4(3) ?
    C11 N12 C13 N13A . . . . -0.5(4) ?
    C12 N12 C13 N13A . . . . 176.5(3) ?
    C11 N12 C13 C131 . . . . -178.6(3) ?
    C12 N12 C13 C131 . . . . -1.6(5) ?
    N12 C13 N13A C14 . . . . 179.6(3) ?
    C131 C13 N13A C14 . . . . -2.3(5) ?
    N12 C13 N13A C17A . . . . 0.1(4) ?
    C131 C13 N13A C17A . . . . 178.2(3) ?
    C13 N13A C14 C15 . . . . 179.8(3) ?
    C17A N13A C14 C15 . . . . -0.8(5) ?
    N13A C14 C15 C16 . . . . -0.7(5) ?
    C14 C15 C16 C17 . . . . 1.2(5) ?
    C15 C16 C17 C17A . . . . -0.2(5) ?
    N12 C11 C17A N13A . . . . -0.7(4) ?
    N12 C11 C17A C17 . . . . 178.3(4) ?
    C13 N13A C17A C11 . . . . 0.4(4) ?
    C14 N13A C17A C11 . . . . -179.2(3) ?
    C13 N13A C17A C17 . . . . -178.8(3) ?
    C14 N13A C17A C17 . . . . 1.7(5) ?
    C16 C17 C17A C11 . . . . 180.0(4) ?
    C16 C17 C17A N13A . . . . -1.2(5) ?
    C27A C21 N22 C23 . . . . 0.5(4) ?
    C27A C21 N22 C22 . . . . -175.1(3) ?
    C21 N22 C23 N23A . . . . -0.7(4) ?
    C22 N22 C23 N23A . . . . 174.7(3) ?
    C21 N22 C23 C231 . . . . 179.0(3) ?
    C22 N22 C23 C231 . . . . -5.5(5) ?
    N22 C23 N23A C24 . . . . 178.3(3) ?
    C231 C23 N23A C24 . . . . -1.5(5) ?
    N22 C23 N23A C27A . . . . 0.7(4) ?
    C231 C23 N23A C27A . . . . -179.1(3) ?
    C23 N23A C24 C25 . . . . -179.9(3) ?
    C27A N23A C24 C25 . . . . -2.6(5) ?
    N23A C24 C25 C26 . . . . 1.1(5) ?
    C24 C25 C26 C27 . . . . 0.3(5) ?
    C25 C26 C27 C27A . . . . -0.3(5) ?
    N22 C21 C27A N23A . . . . 0.0(4) ?
    N22 C21 C27A C27 . . . . 178.9(4) ?
    C23 N23A C27A C21 . . . . -0.4(4) ?
    C24 N23A C27A C21 . . . . -178.2(3) ?
    C23 N23A C27A C27 . . . . -179.6(3) ?
    C24 N23A C27A C27 . . . . 2.6(5) ?
    C26 C27 C27A C21 . . . . -180.0(4) ?
    C26 C27 C27A N23A . . . . -1.1(5) ?
    N12 C13 C131 N132 . . . . 141.6(3) ?
    N13A C13 C131 N132 . . . . -36.1(5) ?
    N12 C13 C131 C136 . . . . -37.3(5) ?
    N13A C13 C131 C136 . . . . 144.9(3) ?
    N132 C131 C136 C135 . . . . -2.4(5) ?
    C13 C131 C136 C135 . . . . 176.5(3) ?
    C131 C136 C135 C134 . . . . 1.1(5) ?
    C136 C135 C134 C133 . . . . 0.7(5) ?
    C135 C134 C133 N132 . . . . -1.6(5) ?
    C136 C131 N132 C133 . . . . 1.6(5) ?
    C13 C131 N132 C133 . . . . -177.3(3) ?
    C134 C133 N132 C131 . . . . 0.4(5) ?
    N22 C23 C231 N232 . . . . 144.4(3) ?
    N23A C23 C231 N232 . . . . -35.8(5) ?
    N22 C23 C231 C236 . . . . -36.6(5) ?
    N23A C23 C231 C236 . . . . 143.2(3) ?
    N232 C231 C236 C235 . . . . -1.8(5) ?
    C23 C231 C236 C235 . . . . 179.3(3) ?
    C231 C236 C235 C234 . . . . 1.6(5) ?
    C236 C235 C234 C233 . . . . -0.4(6) ?
    C235 C234 C233 N232 . . . . -0.8(6) ?
    C234 C233 N232 C231 . . . . 0.7(5) ?
    C236 C231 N232 C233 . . . . 0.6(5) ?
    C23 C231 N232 C233 . . . . 179.6(3) ?
loop_
    _geom_hbond_atom_site_label_D
    _geom_hbond_atom_site_label_H
    _geom_hbond_atom_site_label_A
    _geom_hbond_site_symmetry_A
    _geom_hbond_distance_DH
    _geom_hbond_distance_HA
    _geom_hbond_distance_DA
    _geom_hbond_angle_DHA
    _geom_hbond_publ_flag
    C12 H12B Cl2 . 0.98 2.79 3.746(4) 166.6 yes
    C14 H14 N132 . 0.95 2.48 2.986(4) 113.6 .
    C17 H17 Cl3 2_645 0.95 2.68 3.450(3) 138.8 yes
    C21 H21 Cl4 2_645 0.95 2.82 3.625(3) 143.1 yes
    C22 H22A Cl1 4_666 0.98 2.79 3.378(4) 119.5 yes
    C24 H24 Cl3 . 0.95 2.64 3.450(4) 143.1 yes
    C24 H24 N232 . 0.95 2.43 2.955(4) 114.5 .
_shelx_hkl_file
;
  10   0  -4      72     433   1
   6   0  -2       0     195   1
   2   0   0   13710     422   1
   2   0   0   67265     582   1
   3   0   0  233459    1857   1
  -4   0   2  105569    1201  -2
   4   0   0  105569    1201   1
   5   0   0   21619     714   1
   6   0   0   18666     879   1
   7   0   0   32878    1707   1
  -8   0   4   11436    1217  -2
   8   0   0   11436    1217   1
   9   0   0     957     470   1
  10   0   0   35283    2420   1
  -2  -1   1  146655     587  -2
   2   1   0  146655     587   1
   3   1   0   38114     390   1
  -4  -1   2  372309    1853  -2
   4   1   0  372309    1853   1
   5   1   0    1147     141   1
  -6  -1   3   59985    1000  -2
   6   1   0   59985    1000   1
   7   1   0   60105    1446   1
  -8  -1   4   15401    1083  -2
   8   1   0   15401    1083   1
   9   1   0     766     338   1
 -10  -1   5    1808     472  -2
  10   1   0    1808     472   1
   1   2   0   10128     211   1
  -2  -2   1  383082    2402  -2
   2   2   0  383082    2402   1
   3   2   0  232442    1200   1
  -4  -2   2   13600     419  -2
   4   2   0   13600     419   1
   5   2   0   20628     562   1
  -6  -2   3   18672     578  -2
   6   2   0   18672     578   1
   7   2   0       0     182   1
  -8  -2   4   15168     804  -2
   8   2   0   15168     804   1
   9   2   0     668     360   1
 -10  -2   5    3746     619  -2
  10   2   0    3746     619   1
   1   3   0    1541      97   1
  -2  -3   1  170717     944  -2
   2   3   0  170717     944   1
   3   3   0    1380     119   1
  -4  -3   2   29249     548  -2
   4   3   0   29249     548   1
   5   3   0    7537     344   1
  -6  -3   3    4676     330  -2
   6   3   0    4676     330   1
   7   3   0   21251     908   1
  -8  -3   4     169     228  -2
   8   3   0     169     228   1
   9   3   0    2333     383   1
 -10  -3   5   15138    1153  -2
  10   3   0   15138    1153   1
   0  -4   0   45589     766  -2
   0   4   0   45589     766   1
   1   4   0   51207     715   1
  -2  -4   1   27939     515  -2
   2   4   0   27939     515   1
   3   4   0   31840     448   1
  -4  -4   2    6588     300  -2
   4   4   0    6588     300   1
   5   4   0     167     135   1
  -6  -4   3   61558    1064  -2
   6   4   0   61558    1064   1
   7   4   0     363     199   1
  -8  -4   4    8856     658  -2
   8   4   0    8856     658   1
   9   4   0    9418     704   1
 -10  -4   5      91     383  -2
  10   4   0      91     383   1
   1   5   0     428      93   1
  -2  -5   1   95297    1067  -2
   2   5   0   95297    1067   1
   3   5   0    1107     135   1
  -4  -5   2    7073     286  -2
   4   5   0    7073     286   1
   5   5   0   44139     834   1
  -6  -5   3    2841     276  -2
   6   5   0    2841     276   1
   7   5   0    3338     352   1
  -8  -5   4    1878     376  -2
   8   5   0    1878     376   1
   9   5   0    5859     587   1
 -10  -5   5   11206    1006  -2
  10   5   0   11206    1006   1
   0  -6   0  285132    5151  -2
   0   6   0  285132    5151   1
   1   6   0     559     122   1
  -2  -6   1   66416     913  -2
   2   6   0   66416     913   1
   3   6   0    2316     165   1
  -4  -6   2    6898     272  -2
   4   6   0    6898     272   1
   5   6   0    4288     285   1
  -6  -6   3   42421     909  -2
   6   6   0   42421     909   1
   7   6   0    3032     304   1
  -8  -6   4    4932     462  -2
   8   6   0    4932     462   1
   9   6   0    4735     571   1
 -10  -6   5    5580     613  -2
  10   6   0    5580     613   1
   1   7   0   22025     537   1
  -2  -7   1   35757     556  -2
   2   7   0   35757     556   1
   3   7   0   11040     349   1
  -4  -7   2   22038     523  -2
   4   7   0   22038     523   1
   5   7   0    2326     228   1
  -6  -7   3     656     159  -2
   6   7   0     656     159   1
   7   7   0     939     214   1
  -8  -7   4    2591     364  -2
   8   7   0    2591     364   1
   9   7   0    7236     667   1
   0  -8   0     168     124  -2
   0   8   0     168     124   1
   1   8   0    4412     259   1
  -2  -8   1   40194     683  -2
   2   8   0   40194     683   1
   3   8   0    5662     453   1
  -4  -8   2    6159     278  -2
   4   8   0    6159     278   1
   5   8   0   43373     966   1
  -6  -8   3    6685     430  -2
   6   8   0    6685     430   1
   7   8   0    2644     285   1
  -8  -8   4    1748     347  -2
   8   8   0    1748     347   1
   9   8   0     788     314   1
   1   9   0   36183     624   1
  -2  -9   1    2835     188  -2
   2   9   0    2835     188   1
   3   9   0     289     133   1
  -4  -9   2   14382     417  -2
   4   9   0   14382     417   1
   5   9   0     257     125   1
  -6  -9   3     225     141  -2
   6   9   0     225     141   1
   7   9   0     159     186   1
  -8  -9   4      70     260  -2
   8   9   0      70     260   1
   9   9   0     508     406   1
   0 -10   0   83642    2198  -2
   0  10   0   83642    2198   1
   1  10   0     627     122   1
  -2 -10   1   33574     608  -2
   2  10   0   33574     608   1
   3  10   0   13804     398   1
  -4 -10   2    7555     325  -2
   4  10   0    7555     325   1
   5  10   0   76783    1137   1
  -6 -10   3    4865     387  -2
   6  10   0    4865     387   1
   7  10   0    1297     247   1
  -8 -10   4    3256     477  -2
   8  10   0    3256     477   1
   9  10   0    1501     429   1
   1  11   0   43052     681   1
  -2 -11   1   16864     460  -2
   2  11   0   16864     460   1
   3  11   0     392     206   1
  -4 -11   2    7275     403  -2
   4  11   0    7275     403   1
   5  11   0    1317     202   1
  -6 -11   3    2672     407  -2
   6  11   0    2672     407   1
   7  11   0    2868     432   1
  -8 -11   4    1013     333  -2
   8  11   0    1013     333   1
   9  11   0    4722     603   1
   0 -12   0  155763    3356  -2
   0  12   0  155763    3356   1
   1  12   0    7900     366   1
  -2 -12   1     917     158  -2
   2  12   0     917     158   1
   3  12   0   18446     519   1
  -4 -12   2    9194     446  -2
   4  12   0    9194     446   1
   5  12   0    8629     515   1
  -6 -12   3     578     257  -2
   6  12   0     578     257   1
   7  12   0     806     269   1
  -8 -12   4    3774     515  -2
   8  12   0    3774     515   1
   1  13   0    1526     232   1
  -2 -13   1   17691     445  -2
   2  13   0   17691     445   1
   3  13   0   41410     785   1
  -4 -13   2   66245    1194  -2
   4  13   0   66245    1194   1
   5  13   0   15100     611   1
  -6 -13   3   10999     746  -2
   6  13   0   10999     746   1
   7  13   0   35865    1462   1
  -8 -13   4    5822     643  -2
   8  13   0    5822     643   1
   0 -14   0   26098    1129  -2
   0  14   0   26098    1129   1
   1  14   0   83648    1601   1
  -2 -14   1    8561     392  -2
   2  14   0    8561     392   1
   3  14   0   28120     792   1
  -4 -14   2   42335    1000  -2
   4  14   0   42335    1000   1
   5  14   0   15512     649   1
  -6 -14   3    2468     415  -2
   6  14   0    2468     415   1
   7  14   0    2519     456   1
  -8 -14   4    6160     878  -2
   8  14   0    6160     878   1
   1  15   0     283     210   1
  -2 -15   1    6732     365  -2
   2  15   0    6732     365   1
   3  15   0   29866     858   1
  -4 -15   2    9919     525  -2
   4  15   0    9919     525   1
   5  15   0   12199     585   1
  -6 -15   3   18368    1011  -2
   6  15   0   18368    1011   1
   7  15   0   25783    1591   1
   0 -16   0    9395     783  -2
   0  16   0    9395     783   1
   1  16   0   12071     607   1
  -2 -16   1    3450     287  -2
   2  16   0    3450     287   1
   3  16   0   31010     905   1
  -4 -16   2    7911     488  -2
   4  16   0    7911     488   1
   5  16   0     434     393   1
  -6 -16   3   19474    1372  -2
   6  16   0   19474    1372   1
   7  16   0     275     411   1
   1  17   0   12214     547   1
  -2 -17   1   25268     824  -2
   2  17   0   25268     824   1
   3  17   0    3514     381   1
  -4 -17   2    9776     638  -2
   4  17   0    9776     638   1
   5  17   0    1211     311   1
  -6 -17   3    3263     632  -2
   6  17   0    3263     632   1
   0 -18   0   17175    1619  -2
   0  18   0   17175    1619   1
   1  18   0     659     200   1
  -2 -18   1   12111     546  -2
   2  18   0   12111     546   1
   3  18   0   11913     731   1
  -4 -18   2     285     251  -2
   4  18   0     285     251   1
   5  18   0   17891     904   1
  -6 -18   3     751     513  -2
   6  18   0     751     513   1
   1  19   0   35299    2211   1
  -2 -19   1    2906     344  -2
   2  19   0    2906     344   1
   3  19   0     960     276   1
  -4 -19   2    7576     640  -2
   4  19   0    7576     640   1
   5  19   0     931     297   1
   0 -20   0   25260    1418  -2
   0  20   0   25260    1418   1
   1  20   0    5182     445   1
  -2 -20   1    3381     407  -2
   2  20   0    3381     407   1
   3  20   0    1977     330   1
  -4 -20   2    2080     368  -2
   4  20   0    2080     368   1
   1  21   0    9427     748   1
  -2 -21   1    6200     592  -2
   2  21   0    6200     592   1
   3  21   0    2028     672   1
   0 -22   0    1965     555  -2
   0  22   0    1965     555   1
   1  22   0    1590     345   1
  -2 -22   1     986     377  -2
   2  22   0     986     377   1
  10  -1  -4    3725     585  -2
 -10   1   1    3725     585   1
  -9   1   1     340     584   1
   8  -1  -3    2385     442  -2
  -8   1   1    2385     442   1
  -7   1   1    2153     309   1
   6  -1  -2   12742     612  -2
  -6   1   1   12742     612   1
  -5   1   1    3423     245   1
   4  -1  -1   17276     413  -2
  -4   1   1   17276     413   1
  -3   1   1   12364     331   1
   2  -1   0   31142     487  -2
  -2   1   1   31142     487   1
  -2  -1   2  114787     878  -2
   2   1   1  114787     878   1
   3   1   1   19809     272   1
  -4  -1   3  135080     839  -2
   4   1   1  135080     839   1
   5   1   1    2248     157   1
  -6  -1   4   10889     400  -2
   6   1   1   10889     400   1
   7   1   1    6010     405   1
  -8  -1   5    5357     493  -2
   8   1   1    5357     493   1
   9   1   1     739     338   1
 -10  -1   6     714     362  -2
  10   1   1     714     362   1
  10  -2  -4    1099     425  -2
 -10   2   1    1099     425   1
  -9   2   1     323     300   1
   8  -2  -3   16332     834  -2
  -8   2   1   16332     834   1
  -7   2   1    1160     270   1
   6  -2  -2    5797     385  -2
  -6   2   1    5797     385   1
  -5   2   1     144     133   1
   4  -2  -1   11680     385  -2
  -4   2   1   11680     385   1
  -3   2   1    1487     170   1
   2  -2   0  807952    6807  -2
  -2   2   1  807952    6807   1
  -1   2   1     544      61   1
   1   2   1   33995     353   1
  -2  -2   2  275603    1578  -2
   2   2   1  275603    1578   1
   3   2   1   84673     520   1
  -4  -2   3   63604     650  -2
   4   2   1   63604     650   1
   5   2   1    1597     140   1
  -6  -2   4    3700     306  -2
   6   2   1    3700     306   1
   7   2   1     793     249   1
  -8  -2   5   31549    1210  -2
   8   2   1   31549    1210   1
   9   2   1     746     339   1
 -10  -2   6     484     332  -2
  10   2   1     484     332   1
  10  -3  -4    5494     726  -2
 -10   3   1    5494     726   1
  -9   3   1    5583     554   1
   8  -3  -3    7849     593  -2
  -8   3   1    7849     593   1
  -7   3   1    4671     389   1
   6  -3  -2   28956     826  -2
  -6   3   1   28956     826   1
  -5   3   1   26781     635   1
   4  -3  -1   11136     378  -2
  -4   3   1   11136     378   1
  -3   3   1     199      99   1
   2  -3   0   35962     441  -2
  -2   3   1   35962     441   1
  -1   3   1   39294     411   1
   0  -3   1    2959     128  -2
   0   3   1    2959     128   1
   1   3   1   27096     347   1
  -2  -3   2  435532    2426  -2
   2   3   1  435532    2426   1
   3   3   1   28413     324   1
  -4  -3   3   81873     758  -2
   4   3   1   81873     758   1
   5   3   1     753     132   1
  -6  -3   4     515     163  -2
   6   3   1     515     163   1
   7   3   1   18098     642   1
  -8  -3   5    9945     669  -2
   8   3   1    9945     669   1
   9   3   1     756     300   1
 -10  -3   6     246     291  -2
  10   3   1     246     291   1
  10  -4  -4       0     290  -2
 -10   4   1       0     290   1
  -9   4   1     538     252   1
   8  -4  -3    1740     322  -2
  -8   4   1    1740     322   1
  -7   4   1   11643     581   1
   6  -4  -2    8017     401  -2
  -6   4   1    8017     401   1
  -5   4   1    8078     370   1
   4  -4  -1    3903     259  -2
  -4   4   1    3903     259   1
  -3   4   1    8084     271   1
   2  -4   0  108862     963  -2
  -2   4   1  108862     963   1
  -1   4   1   24846     319   1
   0  -4   1     912     111  -2
   0   4   1     912     111   1
   1   4   1    7262     189   1
  -2  -4   2   23585     703  -2
   2   4   1   23585     703   1
   3   4   1   15683     297   1
  -4  -4   3    8470     305  -2
   4   4   1    8470     305   1
   5   4   1    1702     178   1
  -6  -4   4   45568     922  -2
   6   4   1   45568     922   1
   7   4   1    4753     393   1
  -8  -4   5   10885     715  -2
   8   4   1   10885     715   1
   9   4   1    2374     393   1
 -10  -4   6     656     344  -2
  10   4   1     656     344   1
  10  -5  -4    3545     601  -2
 -10   5   1    3545     601   1
  -9   5   1    8854     714   1
   8  -5  -3    7399     521  -2
  -8   5   1    7399     521   1
  -7   5   1    4814     401   1
   6  -5  -2   32846     806  -2
  -6   5   1   32846     806   1
  -5   5   1   11572     438   1
   4  -5  -1    1864     195  -2
  -4   5   1    1864     195   1
  -3   5   1    6178     216   1
   2  -5   0   34954     567  -2
  -2   5   1   34954     567   1
  -1   5   1     220      95   1
   0  -5   1    1331     117  -2
   0   5   1    1331     117   1
   1   5   1   37948     520   1
  -2  -5   2   53321     984  -2
   2   5   1   53321     984   1
   3   5   1   10149     297   1
  -4  -5   3    9744     330  -2
   4   5   1    9744     330   1
   5   5   1    1230     166   1
  -6  -5   4    6038     370  -2
   6   5   1    6038     370   1
   7   5   1    2241     271   1
  -8  -5   5    7304     610  -2
   8   5   1    7304     610   1
   9   5   1     268     232   1
 -10  -5   6    5134     607  -2
  10   5   1    5134     607   1
  10  -6  -4     109     268  -2
 -10   6   1     109     268   1
  -9   6   1    5866     590   1
   8  -6  -3    7239     528  -2
  -8   6   1    7239     528   1
  -7   6   1   16161     708   1
   6  -6  -2    2195     232  -2
  -6   6   1    2195     232   1
  -5   6   1   11410     441   1
   4  -6  -1   13321     472  -2
  -4   6   1   13321     472   1
  -3   6   1   17739     389   1
   2  -6   0   23752     480  -2
  -2   6   1   23752     480   1
  -1   6   1     854     129   1
   0  -6   1   55935     923  -2
   0   6   1   55935     923   1
   1   6   1   29654     515   1
  -2  -6   2   15839     286  -2
   2   6   1   15839     286   1
   3   6   1   15028     371   1
  -4  -6   3    2955     173  -2
   4   6   1    2955     173   1
   5   6   1     205     163   1
  -6  -6   4    6630     390  -2
   6   6   1    6630     390   1
   7   6   1    1452     240   1
  -8  -6   5    1176     313  -2
   8   6   1    1176     313   1
   9   6   1    6912     656   1
 -10  -6   6    3137     592  -2
  10   6   1    3137     592   1
  -9   7   1    1000     396   1
   8  -7  -3     404     235  -2
  -8   7   1     404     235   1
  -7   7   1    2500     329   1
  -2   0   2   98034    1851   1
  -6   0   4     952     263   1
 -10   0   6       0     389   1
   6  -7  -2    2761     271  -2
  -6   7   1    2761     271   1
  -5   7   1    1247     202   1
   4  -7  -1   88862    1914  -2
  -4   7   1   88862    1914   1
  -3   7   1   36563     574   1
   2  -7   0   16188     425  -2
  -2   7   1   16188     425   1
  -1   7   1     366     148   1
   0  -7   1   34809     470  -2
   0   7   1   34809     470   1
   1   7   1    2807     129   1
  -2  -7   2   50322     556  -2
   2   7   1   50322     556   1
   3   7   1   21349     466   1
  -4  -7   3    2990     193  -2
   4   7   1    2990     193   1
   5   7   1   10804     432   1
  -6  -7   4    3836     312  -2
   6   7   1    3836     312   1
   7   7   1    3463     310   1
  -8  -7   5    8391     573  -2
   8   7   1    8391     573   1
   9   7   1    2833     460   1
  -9   8   1      74     249   1
   8  -8  -3   21336     895  -2
  -8   8   1   21336     895   1
  -7   8   1    1969     310   1
   6  -8  -2    7062     446  -2
  -6   8   1    7062     446   1
  -5   8   1    4203     319   1
   4  -8  -1    4941     269  -2
  -4   8   1    4941     269   1
  -3   8   1     384      95   1
   2  -8   0   98420    1342  -2
  -2   8   1   98420    1342   1
  -1   8   1    1363     225   1
   0  -8   1   18251     404  -2
   0   8   1   18251     404   1
   1   8   1   42343     495   1
  -2  -8   2     902     112  -2
   2   8   1     902     112   1
   3   8   1   21984     553   1
  -4  -8   3    2585     216  -2
   4   8   1    2585     216   1
   5   8   1     294     232   1
  -6  -8   4   14291     617  -2
   6   8   1   14291     617   1
   7   8   1    1070     209   1
  -8  -8   5    4165     440  -2
   8   8   1    4165     440   1
   9   8   1    7268     705   1
  -9   9   1    6743     671   1
   8  -9  -3    3158     457  -2
  -8   9   1    3158     457   1
  -7   9   1     193     253   1
   6  -9  -2    4976     379  -2
  -6   9   1    4976     379   1
  -5   9   1    7902     596   1
   4  -9  -1    7000     297  -2
  -4   9   1    7000     297   1
  -3   9   1       0      83   1
   2  -9   0    3552     236  -2
  -2   9   1    3552     236   1
  -1   9   1    4763     301   1
   0  -9   1    2843     215  -2
   0   9   1    2843     215   1
   1   9   1   11743     283   1
  -2  -9   2   27735     471  -2
   2   9   1   27735     471   1
   3   9   1      82     109   1
  -4  -9   3    1564     146  -2
   4   9   1    1564     146   1
   5   9   1    1212     170   1
  -6  -9   4    2229     283  -2
   6   9   1    2229     283   1
   7   9   1    9282     551   1
  -8  -9   5     565     301  -2
   8   9   1     565     301   1
   9   9   1    1403     523   1
  -9  10   1     841     347   1
   8 -10  -3       0     249  -2
  -8  10   1       0     249   1
  -7  10   1    5292     540   1
   6 -10  -2    4849     384  -2
  -6  10   1    4849     384   1
  -5  10   1   37349     798   1
   4 -10  -1     177     106  -2
  -4  10   1     177     106   1
  -3  10   1   21480     639   1
   2 -10   0   71492    1021  -2
  -2  10   1   71492    1021   1
  -1  10   1    2394     165   1
   0 -10   1   14757     655  -2
   0  10   1   14757     655   1
   1  10   1    1682     431   1
  -2 -10   2    4692     224  -2
   2  10   1    4692     224   1
   3  10   1   11496     353   1
  -4 -10   3    2683     239  -2
   4  10   1    2683     239   1
   5  10   1   10314     442   1
  -6 -10   4    2275     285  -2
   6  10   1    2275     285   1
   7  10   1     852     265   1
  -8 -10   5    2300     406  -2
   8  10   1    2300     406   1
   9  10   1    2388     599   1
  -9  11   1   19827    1108   1
   8 -11  -3     147     305  -2
  -8  11   1     147     305   1
  -7  11   1    4517     535   1
   6 -11  -2    7851     810  -2
  -6  11   1    7851     810   1
  -5  11   1    4587     383   1
   4 -11  -1    1710     174  -2
  -4  11   1    1710     174   1
  -3  11   1   20147     961   1
   2 -11   0    5218     273  -2
  -2  11   1    5218     273   1
  -1  11   1     681     194   1
   0 -11   1   15112     727  -2
   0  11   1   15112     727   1
   1  11   1   13482     528   1
  -2 -11   2    9030     343  -2
   2  11   1    9030     343   1
   3  11   1    3969     299   1
  -4 -11   3    7832     398  -2
   4  11   1    7832     398   1
   5  11   1     491     149   1
  -6 -11   4   11953     591  -2
   6  11   1   11953     591   1
   7  11   1     203     267   1
  -8 -11   5    3814     743  -2
   8  11   1    3814     743   1
   9  11   1    1015     520   1
   8 -12  -3    7867     702  -2
  -8  12   1    7867     702   1
  -7  12   1    5370     573   1
   6 -12  -2    2536     403  -2
  -6  12   1    2536     403   1
  -5  12   1   45675    1130   1
   4 -12  -1      88     176  -2
  -4  12   1      88     176   1
  -3  12   1  104384    1281   1
   2 -12   0    2249     206  -2
  -2  12   1    2249     206   1
  -1  12   1    3652     351   1
   0 -12   1   65592    1285  -2
   0  12   1   65592    1285   1
   1  12   1    1333     183   1
  -2 -12   2     960     159  -2
   2  12   1     960     159   1
   3  12   1    4495     267   1
  -4 -12   3   10641     480  -2
   4  12   1   10641     480   1
   5  12   1    2921     315   1
  -6 -12   4     265     232  -2
   6  12   1     265     232   1
   7  12   1    5691     575   1
  -8 -12   5    1884     486  -2
   8  12   1    1884     486   1
   8 -13  -3     530     329  -2
  -8  13   1     530     329   1
  -7  13   1   12850     853   1
   6 -13  -2   12120     795  -2
  -6  13   1   12120     795   1
  -5  13   1     220     189   1
   4 -13  -1    7997     444  -2
  -4  13   1    7997     444   1
  -3  13   1    2973     384   1
   2 -13   0    4495     289  -2
  -2  13   1    4495     289   1
  -1  13   1    4156     357   1
   0 -13   1   29460     922  -2
   0  13   1   29460     922   1
   1  13   1   17556     493   1
  -2 -13   2    1492     200  -2
   2  13   1    1492     200   1
   3  13   1    6421     585   1
  -4 -13   3    7232     420  -2
   4  13   1    7232     420   1
   5  13   1    4809     445   1
  -6 -13   4    1864     366  -2
   6  13   1    1864     366   1
   7  13   1     651     244   1
  -8 -13   5   14070    1200  -2
   8  13   1   14070    1200   1
   8 -14  -3    4844     756  -2
  -8  14   1    4844     756   1
  -7  14   1    1634     419   1
   6 -14  -2       0     271  -2
  -6  14   1       0     271   1
  -5  14   1   11080     562   1
   4 -14  -1    1686     306  -2
  -4  14   1    1686     306   1
  -3  14   1    4169     361   1
   2 -14   0    7644     383  -2
  -2  14   1    7644     383   1
  -1  14   1    5219     739   1
   0 -14   1   23857     871  -2
   0  14   1   23857     871   1
   1  14   1    3663     331   1
  -2 -14   2   18991     558  -2
   2  14   1   18991     558   1
   3  14   1     625     198   1
  -4 -14   3    9158     485  -2
   4  14   1    9158     485   1
   5  14   1    3431     343   1
  -6 -14   4     491     242  -2
   6  14   1     491     242   1
   7  14   1     443     528   1
  -8 -14   5      32     355  -2
   8  14   1      32     355   1
  -7  15   1     503     478   1
   6 -15  -2    3704     592  -2
  -6  15   1    3704     592   1
  -5  15   1    6705     460   1
   4 -15  -1     265     196  -2
  -4  15   1     265     196   1
  -3  15   1    9941     587   1
   2 -15   0    4910     322  -2
  -2  15   1    4910     322   1
  -1  15   1     502     218   1
   0 -15   1   36284    1119  -2
   0  15   1   36284    1119   1
   1  15   1    5106     493   1
  -2 -15   2    5978     346  -2
   2  15   1    5978     346   1
   3  15   1    1587     286   1
  -4 -15   3    2757     366  -2
   4  15   1    2757     366   1
   5  15   1    3872     403   1
  -6 -15   4    2890     563  -2
   6  15   1    2890     563   1
   7  15   1    4049     690   1
  -7  16   1    6396     874   1
   6 -16  -2       0     350  -2
  -6  16   1       0     350   1
  -5  16   1   11687     617   1
   4 -16  -1    2294     316  -2
  -4  16   1    2294     316   1
  -3  16   1   12827     604   1
   2 -16   0    5469     356  -2
  -2  16   1    5469     356   1
  -1  16   1    5053     563   1
   0 -16   1     792     278  -2
   0  16   1     792     278   1
   1  16   1   11605     479   1
  -2 -16   2    5894     373  -2
   2  16   1    5894     373   1
   3  16   1   13612     617   1
  -4 -16   3    2822     331  -2
   4  16   1    2822     331   1
   5  16   1     546     256   1
  -6 -16   4    6645     945  -2
   6  16   1    6645     945   1
   7  16   1    3023     644   1
   6 -17  -2     995     499  -2
  -6  17   1     995     499   1
  -5  17   1    1846     333   1
   4 -17  -1     550     246  -2
  -4  17   1     550     246   1
  -3  17   1   22911     815   1
   2 -17   0    6901     456  -2
  -2  17   1    6901     456   1
  -1  17   1    2488     336   1
   0 -17   1    4937     382  -2
   0  17   1    4937     382   1
   1  17   1   15879     540   1
  -2 -17   2    7625     439  -2
   2  17   1    7625     439   1
   3  17   1    3265     334   1
  -4 -17   3      48     243  -2
   4  17   1      48     243   1
   5  17   1     182     251   1
  -6 -17   4     317     388  -2
   6  17   1     317     388   1
   6 -18  -2    4939     782  -2
  -6  18   1    4939     782   1
  -5  18   1    4600     473   1
   4 -18  -1     190     238  -2
  -4  18   1     190     238   1
  -3  18   1   17621     742   1
   2 -18   0    1909     266  -2
  -2  18   1    1909     266   1
  -1  18   1    1343     229   1
   0 -18   1     453     229  -2
   0  18   1     453     229   1
   1  18   1    4875     333   1
  -2 -18   2    1138     284  -2
   2  18   1    1138     284   1
   3  18   1    8905     570   1
  -4 -18   3     966     332  -2
   4  18   1     966     332   1
   5  18   1    1485     310   1
  -6 -18   4     405     437  -2
   6  18   1     405     437   1
  -5  19   1    1083     356   1
   4 -19  -1     597     416  -2
  -4  19   1     597     416   1
  -3  19   1     706     292   1
   2 -19   0     568     193  -2
  -2  19   1     568     193   1
  -1  19   1    4600     423   1
   0 -19   1    6281     529  -2
   0  19   1    6281     529   1
   1  19   1   13422     768   1
  -2 -19   2    1257     269  -2
   2  19   1    1257     269   1
   3  19   1    1804     325   1
  -4 -19   3     874     299  -2
   4  19   1     874     299   1
   5  19   1     375     326   1
   4 -20  -1    1387     306  -2
  -4  20   1    1387     306   1
  -3  20   1     129     270   1
   2 -20   0    1374     328  -2
  -2  20   1    1374     328   1
  -1  20   1    1406     302   1
   0 -20   1    2216     415  -2
   0  20   1    2216     415   1
   1  20   1    2159     348   1
  -2 -20   2     722     269  -2
   2  20   1     722     269   1
   3  20   1     912     281   1
  -4 -20   3     717     310  -2
   4  20   1     717     310   1
  -3  21   1    9767     634   1
   2 -21   0    2191     430  -2
  -2  21   1    2191     430   1
  -1  21   1    3951     445   1
   0 -21   1     400     249  -2
   0  21   1     400     249   1
   1  21   1    1153     284   1
  -2 -21   2    4222     680  -2
   2  21   1    4222     680   1
   3  21   1    1026     328   1
   2 -22   0    1963     363  -2
  -2  22   1    1963     363   1
  -1  22   1    2905     412   1
   0 -22   1    6973     571  -2
   0  22   1    6973     571   1
   1  22   1    2436     357   1
  -2 -22   2     736     327  -2
   2  22   1     736     327   1
 -10   0   2       0     423   1
  -9   0   2   11259    1283   1
   8   0  -2   23797    1749  -2
  -8   0   2   23797    1749   1
  -7   0   2    1858     490   1
  -6   0   2      58     256   1
  -5   0   2   16922     645   1
   4   0   0  111036    2794  -2
  -4   0   2  111036    2794   1
  -3   0   2    5349     300   1
  -2   0   2  492649    9021   1
   2   0   2  153447    1013   1
   3   0   2   17615     357   1
  -4   0   4   74255     863  -2
   4   0   2   74255     863   1
   5   0   2    7889     323   1
   6   0   2   44804     972   1
   7   0   2    1201     258   1
  -8   0   6    7723     929  -2
   8   0   2    7723     929   1
   9   0   2   14093    1450   1
  10   0   2       0     365   1
  10  -1  -3     696     558  -2
 -10   1   2     696     558   1
  -9   1   2    2716     490   1
   8  -1  -2   17520    1062  -2
  -8   1   2   17520    1062   1
  -7   1   2     937     258   1
   6  -1  -1    2511     281  -2
  -6   1   2    2511     281   1
  -5   1   2   22476     649   1
   4  -1   0   75444     973  -2
  -4   1   2   75444     973   1
  -3   1   2    6099     282   1
   2  -1   1  399360    4660  -2
  -2   1   2  399360    4660   1
   1   1   2   76523     575   1
  -2  -1   3  294820    1728  -2
   2   1   2  294820    1728   1
   3   1   2   38922     380   1
  -4  -1   4   22508     386  -2
   4   1   2   22508     386   1
   5   1   2  156367    1051   1
  -6  -1   5    2079     192  -2
   6   1   2    2079     192   1
   7   1   2    2351     251   1
  -8  -1   6   35809    1205  -2
   8   1   2   35809    1205   1
   9   1   2     215     224   1
 -10  -1   7   20661    1323  -2
  10   1   2   20661    1323   1
  10  -2  -3    1203     458  -2
 -10   2   2    1203     458   1
  -9   2   2    2545     553   1
   8  -2  -2   23844    1252  -2
  -8   2   2   23844    1252   1
  -7   2   2   16394     680   1
   6  -2  -1    9953     489  -2
  -6   2   2    9953     489   1
  -5   2   2   57495    1103   1
   4  -2   0   73372    1059  -2
  -4   2   2   73372    1059   1
  -3   2   2   14669     422   1
   2  -2   1  209341    1846  -2
  -2   2   2  209341    1846   1
  -1   2   2   36530     315   1
   1   2   2  183675    1292   1
  -2  -2   3   29685     320  -2
   2   2   2   29685     320   1
   3   2   2   35365     356   1
  -4  -2   4  127634     790  -2
   4   2   2  127634     790   1
   5   2   2    5420     225   1
  -6  -2   5   46329     756  -2
   6   2   2   46329     756   1
   7   2   2    4164     355   1
  -8  -2   6   11521     815  -2
   8   2   2   11521     815   1
   9   2   2    2848     392   1
 -10  -2   7     765     410  -2
  10   2   2     765     410   1
  10  -3  -3     464     348  -2
 -10   3   2     464     348   1
  -9   3   2    6081     749   1
   8  -3  -2   15493     820  -2
  -8   3   2   15493     820   1
  -7   3   2    6933     459   1
   6  -3  -1   16872     646  -2
  -6   3   2   16872     646   1
  -5   3   2   13716     527   1
   4  -3   0   21987     583  -2
  -4   3   2   21987     583   1
  -3   3   2   22001     503   1
   2  -3   1  100477    1329  -2
  -2   3   2  100477    1329   1
  -1   3   2   31636     288   1
   0  -3   2  442800    1886  -2
   0   3   2  442800    1886   1
   1   3   2   38643     348   1
  -2  -3   3   31298     309  -2
   2   3   2   31298     309   1
   3   3   2   10940     197   1
  -4  -3   4   29429     370  -2
   4   3   2   29429     370   1
   5   3   2    2702     180   1
  -6  -3   5    1523     209  -2
   6   3   2    1523     209   1
   7   3   2    3449     339   1
  -8  -3   6   12324     641  -2
   8   3   2   12324     641   1
   9   3   2    2566     405   1
 -10  -3   7    3491     482  -2
  10   3   2    3491     482   1
  10  -4  -3   20023    1331  -2
 -10   4   2   20023    1331   1
  -9   4   2     409     260   1
   8  -4  -2    4616     430  -2
  -8   4   2    4616     430   1
  -7   4   2   36303    1016   1
   6  -4  -1    6705     440  -2
  -6   4   2    6705     440   1
  -5   4   2   31166     797   1
   4  -4   0    9871     398  -2
  -4   4   2    9871     398   1
  -3   4   2    1160     145   1
   2  -4   1  108743    1465  -2
  -2   4   2  108743    1465   1
  10   0  -2       0     449   1
   6   0   0    3214     514   1
   2   0   2   31824    1588   1
  -1   4   2   18249     284   1
   0  -4   2   69734    1173  -2
   0   4   2   69734    1173   1
   1   4   2   10353     185   1
  -2  -4   3   55098     688  -2
   2   4   2   55098     688   1
   3   4   2    6239     190   1
  -4  -4   4    3885     297  -2
   4   4   2    3885     297   1
   5   4   2     545     132   1
  -6  -4   5    6032     338  -2
   6   4   2    6032     338   1
   7   4   2   28708     895   1
  -8  -4   6    1167     272  -2
   8   4   2    1167     272   1
   9   4   2     215     234   1
 -10  -4   7    7887     701  -2
  10   4   2    7887     701   1
  10  -5  -3     132     422  -2
 -10   5   2     132     422   1
  -9   5   2    2564     435   1
   8  -5  -2    5135     451  -2
  -8   5   2    5135     451   1
  -7   5   2     369     207   1
   6  -5  -1   99846    1579  -2
  -6   5   2   99846    1579   1
  -5   5   2   19620     563   1
   4  -5   0    3366     257  -2
  -4   5   2    3366     257   1
  -3   5   2   66098     718   1
   2  -5   1   14505     267  -2
  -2   5   2   14505     267   1
  -1   5   2    3224     167   1
   0  -5   2   13304     271  -2
   0   5   2   13304     271   1
   1   5   2   24501     334   1
  -2  -5   3    9032     275  -2
   2   5   2    9032     275   1
   3   5   2     875     103   1
  -4  -5   4   11706     338  -2
   4   5   2   11706     338   1
   5   5   2    1812     166   1
  -6  -5   5   59645     978  -2
   6   5   2   59645     978   1
   7   5   2    1676     279   1
  -8  -5   6     925     224  -2
   8   5   2     925     224   1
   9   5   2    4587     523   1
 -10  -5   7    4994     581  -2
  10   5   2    4994     581   1
  10  -6  -3    6088     756  -2
 -10   6   2    6088     756   1
  -9   6   2    2797     446   1
   8  -6  -2    4786     445  -2
  -8   6   2    4786     445   1
  -7   6   2    8570     537   1
   6  -6  -1    1312     222  -2
  -6   6   2    1312     222   1
  -5   6   2     581     147   1
   4  -6   0   10357     424  -2
  -4   6   2   10357     424   1
  -3   6   2    3328     198   1
   2  -6   1   67028     545  -2
  -2   6   2   67028     545   1
  -1   6   2    5048     176   1
   0  -6   2     915     112  -2
   0   6   2     915     112   1
   1   6   2   17002     271   1
  -2  -6   3   29144     600  -2
   2   6   2   29144     600   1
   3   6   2     102      85   1
  -4  -6   4    2401     165  -2
   4   6   2    2401     165   1
   5   6   2   30301     596   1
  -6  -6   5    5811     328  -2
   6   6   2    5811     328   1
   7   6   2   25709     783   1
  -8  -6   6    2327     349  -2
   8   6   2    2327     349   1
   9   6   2    8616     708   1
 -10  -6   7    8488     737  -2
  10   6   2    8488     737   1
  10  -7  -3       0     356  -2
 -10   7   2       0     356   1
  -9   7   2    4827     482   1
   8  -7  -2    2526     364  -2
  -8   7   2    2526     364   1
  -7   7   2    2024     299   1
   6  -7  -1   11818     586  -2
  -6   7   2   11818     586   1
  -5   7   2   24574     646   1
   4  -7   0   14964     463  -2
  -4   7   2   14964     463   1
  -3   7   2   17751     401   1
   2  -7   1   19065     665  -2
  -2   7   2   19065     665   1
  -1   7   2   31570    1041   1
   0  -7   2   51882     597  -2
   0   7   2   51882     597   1
   1   7   2   22389     361   1
  -2  -7   3   11468     222  -2
   2   7   2   11468     222   1
   3   7   2   10345    1005   1
  -4  -7   4    8611     320  -2
   4   7   2    8611     320   1
   5   7   2    1829     196   1
  -6  -7   5   22140     680  -2
   6   7   2   22140     680   1
   7   7   2     573     207   1
  -8  -7   6    4614     440  -2
   8   7   2    4614     440   1
   9   7   2   13795     892   1
  -9   8   2   14250     797   1
   8  -8  -2    2858     370  -2
  -8   8   2    2858     370   1
  -7   8   2    1859     294   1
   6  -8  -1   11028     671  -2
  -6   8   2   11028     671   1
  -5   8   2    2953     275   1
   4  -8   0    1880     176  -2
  -4   8   2    1880     176   1
  -3   8   2     146      86   1
   2  -8   1     768     114  -2
  -2   8   2     768     114   1
  -1   8   2   99677    3445   1
   0  -8   2   10074     287  -2
   0   8   2   10074     287   1
   1   8   2   35992     457   1
  -2  -8   3   93987     965  -2
   2   8   2   93987     965   1
   3   8   2   14883     684   1
  -4  -8   4   22499     524  -2
   4   8   2   22499     524   1
   5   8   2   19027     653   1
  -6  -8   5    4268     367  -2
   6   8   2    4268     367   1
   7   8   2     784     219   1
  -8  -8   6    1236     280  -2
   8   8   2    1236     280   1
   9   8   2   12816     894   1
  -9   9   2     625     327   1
   8  -9  -2     403     277  -2
  -8   9   2     403     277   1
  -7   9   2     403     235   1
   6  -9  -1    2370     366  -2
  -6   9   2    2370     366   1
  -5   9   2   34500     864   1
   4  -9   0    9756     356  -2
  -4   9   2    9756     356   1
  -3   9   2    1164     134   1
   2  -9   1   77809    1026  -2
  -2   9   2   77809    1026   1
  -1   9   2   92155    3678   1
   0  -9   2   64856     691  -2
   0   9   2   64856     691   1
   1   9   2    1744     167   1
  -2  -9   3    5594     213  -2
   2   9   2    5594     213   1
   3   9   2   86576    4641   1
  -4  -9   4   14519     348  -2
   4   9   2   14519     348   1
   5   9   2   38519     726   1
  -6  -9   5   12977     593  -2
   6   9   2   12977     593   1
   7   9   2    7676     512   1
  -8  -9   6   16839     789  -2
   8   9   2   16839     789   1
   9   9   2    1631     464   1
  -9  10   2    9347     787   1
   8 -10  -2    1695     385  -2
  -8  10   2    1695     385   1
  -7  10   2     351     249   1
   6 -10  -1    5373     509  -2
  -6  10   2    5373     509   1
  -5  10   2    4618     528   1
   4 -10   0   39209     802  -2
  -4  10   2   39209     802   1
  -3  10   2     217     170   1
   2 -10   1    9192     389  -2
  -2  10   2    9192     389   1
  -1  10   2   61858    3632   1
   0 -10   2   36281     548  -2
   0  10   2   36281     548   1
   1  10   2   47704     532   1
  -2 -10   3    7469     254  -2
   2  10   2    7469     254   1
   3  10   2     230      90   1
  -4 -10   4   58432     904  -2
   4  10   2   58432     904   1
   5  10   2    2754     249   1
  -6 -10   5    7597     468  -2
   6  10   2    7597     468   1
   7  10   2    3305     357   1
  -8 -10   6    8450     558  -2
   8  10   2    8450     558   1
   9  10   2    8560     953   1
  -9  11   2       0     298   1
   8 -11  -2    5445     591  -2
  -8  11   2    5445     591   1
  -7  11   2     419     261   1
   6 -11  -1    4257     473  -2
  -6  11   2    4257     473   1
  -5  11   2    4490     385   1
   4 -11   0    2745     264  -2
  -4  11   2    2745     264   1
  -3  11   2    7542     701   1
   2 -11   1   36999     781  -2
  -2  11   2   36999     781   1
  -1  11   2    1069     409   1
   0 -11   2   50477     831  -2
   0  11   2   50477     831   1
   1  11   2   23828     386   1
  -2 -11   3     319      98  -2
   2  11   2     319      98   1
   3  11   2   51291    1056   1
  -4 -11   4   12660     490  -2
   4  11   2   12660     490   1
   5  11   2   12058     775   1
  -6 -11   5     303     155  -2
   6  11   2     303     155   1
   7  11   2     142     285   1
  -8 -11   6   12833     849  -2
   8  11   2   12833     849   1
   9  11   2     727     412   1
   8 -12  -2     776     320  -2
  -8  12   2     776     320   1
  -7  12   2   13543     868   1
   6 -12  -1    2083     394  -2
  -6  12   2    2083     394   1
  -5  12   2    9814     776   1
   4 -12   0   22228     696  -2
  -4  12   2   22228     696   1
  -3  12   2    3477     314   1
   2 -12   1    2343     221  -2
  -2  12   2    2343     221   1
  -1  12   2   12770     528   1
   0 -12   2     306     139  -2
   0  12   2     306     139   1
   1  12   2   14594     347   1
  -2 -12   3   31434     640  -2
   2  12   2   31434     640   1
   3  12   2   18702     588   1
  -4 -12   4   19716     628  -2
   4  12   2   19716     628   1
   5  12   2    6024     348   1
  -6 -12   5    2986     400  -2
   6  12   2    2986     400   1
   7  12   2    3878     494   1
  -8 -12   6    3497     752  -2
   8  12   2    3497     752   1
   8 -13  -2   11245     838  -2
  -8  13   2   11245     838   1
  -7  13   2     101     231   1
   6 -13  -1   24574    1106  -2
  -6  13   2   24574    1106   1
  -5  13   2    2866     316   1
   4 -13   0   13102     568  -2
  -4  13   2   13102     568   1
  -3  13   2   46906     866   1
   2 -13   1    4466     286  -2
  -2  13   2    4466     286   1
  -1  13   2   24050     745   1
   0 -13   2    4995     418  -2
   0  13   2    4995     418   1
   1  13   2    3849     270   1
  -2 -13   3    5493     371  -2
   2  13   2    5493     371   1
   3  13   2    2851     276   1
  -4 -13   4   15335     580  -2
   4  13   2   15335     580   1
   5  13   2    3360     360   1
  -6 -13   5   12000     770  -2
   6  13   2   12000     770   1
   7  13   2    9169     965   1
  -8 -13   6     766     797  -2
   8  13   2     766     797   1
   8 -14  -2       0     325  -2
  -8  14   2       0     325   1
  -7  14   2   41678    1558   1
   6 -14  -1     407     250  -2
  -6  14   2     407     250   1
  -5  14   2   21917     774   1
   4 -14   0    9013     543  -2
  -4  14   2    9013     543   1
  -3  14   2    2084     288   1
   2 -14   1   85726    1194  -2
  -2  14   2   85726    1194   1
  -1  14   2    2483     310   1
   0 -14   2    8155     550  -2
   0  14   2    8155     550   1
   1  14   2   12235     546   1
  -2 -14   3   33451     723  -2
   2  14   2   33451     723   1
   3  14   2    8630     458   1
  -4 -14   4    2126     282  -2
   4  14   2    2126     282   1
   5  14   2     257     172   1
  -6 -14   5     338     565  -2
   6  14   2     338     565   1
   7  14   2    7333     871   1
  -8 -14   6     831     427  -2
   8  14   2     831     427   1
  -7  15   2     544     331   1
   6 -15  -1   18536    1014  -2
  -6  15   2   18536    1014   1
  -5  15   2    4396     438   1
   4 -15   0    3212     340  -2
  -4  15   2    3212     340   1
  -3  15   2   31161     994   1
   2 -15   1    6448     371  -2
  -2  15   2    6448     371   1
  -1  15   2   63511    2253   1
   0 -15   2    8376     573  -2
   0  15   2    8376     573   1
   1  15   2    3028     399   1
  -2 -15   3   20814     562  -2
   2  15   2   20814     562   1
   3  15   2    2473     286   1
  -4 -15   4    1786     268  -2
   4  15   2    1786     268   1
   5  15   2    1660     384   1
  -6 -15   5    1374     460  -2
   6  15   2    1374     460   1
   7  15   2    9600    1007   1
  -7  16   2   16230    1320   1
   6 -16  -1     596     323  -2
  -6  16   2     596     323   1
  -5  16   2   31454     973   1
   4 -16   0   35844    1014  -2
  -4  16   2   35844    1014   1
  -3  16   2    3190     405   1
   2 -16   1    5691     354  -2
  -2  16   2    5691     354   1
  -1  16   2    3558     382   1
   0 -16   2     992     305  -2
   0  16   2     992     305   1
   1  16   2    6437     368   1
  -2 -16   3    1337     217  -2
   2  16   2    1337     217   1
   3  16   2   24766     844   1
  -4 -16   4   11701     852  -2
   4  16   2   11701     852   1
   5  16   2     937     288   1
  -6 -16   5     833     370  -2
   6  16   2     833     370   1
   7  16   2   10954    1102   1
   6 -17  -1    4090     701  -2
  -6  17   2    4090     701   1
  -5  17   2    5281     447   1
   4 -17   0   10195     756  -2
  -4  17   2   10195     756   1
  -3  17   2    5925     465   1
   2 -17   1    3799     324  -2
  -2  17   2    3799     324   1
  -1  17   2   12654     715   1
   0 -17   2   21627     955  -2
   0  17   2   21627     955   1
   1  17   2     855     219   1
  -2 -17   3    8810     525  -2
   2  17   2    8810     525   1
   3  17   2    7570     519   1
  -4 -17   4     130     216  -2
   4  17   2     130     216   1
   5  17   2    6333     576   1
  -6 -17   5     830     360  -2
   6  17   2     830     360   1
   6 -18  -1    2866     596  -2
  -6  18   2    2866     596   1
  -5  18   2    1714     371   1
   4 -18   0    2795     341  -2
  -4  18   2    2795     341   1
  -3  18   2    2542     339   1
   2 -18   1    2772     333  -2
  -2  18   2    2772     333   1
  -1  18   2   15432     605   1
   0 -18   2     543     227  -2
   0  18   2     543     227   1
   1  18   2   23692    1191   1
  -2 -18   3    3945     388  -2
   2  18   2    3945     388   1
   3  18   2     509     249   1
  -4 -18   4   12927     676  -2
   4  18   2   12927     676   1
   5  18   2     158     264   1
  -6 -18   5    6067     742  -2
   6  18   2    6067     742   1
  -5  19   2    9260     680   1
   4 -19   0    1188     322  -2
  -4  19   2    1188     322   1
  -3  19   2    1887     309   1
   2 -19   1    4195     393  -2
  -2  19   2    4195     393   1
  -1  19   2    5335     401   1
   0 -19   2   19251     873  -2
   0  19   2   19251     873   1
   1  19   2    3176     401   1
  -2 -19   3    4411     428  -2
   2  19   2    4411     428   1
   3  19   2   12140     784   1
  -4 -19   4    1015     313  -2
   4  19   2    1015     313   1
   5  19   2   12511    1012   1
   4 -20   0    3805     493  -2
  -4  20   2    3805     493   1
  -3  20   2     459     287   1
   2 -20   1     300     214  -2
  -2  20   2     300     214   1
  -1  20   2    9680     586   1
   0 -20   2     743     269  -2
   0  20   2     743     269   1
   1  20   2   10132     775   1
  -2 -20   3    5940     484  -2
   2  20   2    5940     484   1
   3  20   2     855     304   1
  -4 -20   4   20385     947  -2
   4  20   2   20385     947   1
  -3  21   2    1336     363   1
   2 -21   1   17280     923  -2
  -2  21   2   17280     923   1
  -1  21   2    4170     433   1
   0 -21   2    1398     430  -2
   0  21   2    1398     430   1
   1  21   2    1092     299   1
  -2 -21   3     468     234  -2
   2  21   2     468     234   1
   3  21   2    8444     617   1
   2 -22   1     864     358  -2
  -2  22   2     864     358   1
  -1  22   2    6377     616   1
   0 -22   2     129     257  -2
   0  22   2     129     257   1
   1  22   2    4338     426   1
  10  -1  -2       0     299  -2
 -10   1   3       0     299   1
  -9   1   3    3343     686   1
   8  -1  -1    4985     607  -2
  -8   1   3    4985     607   1
  -7   1   3     511     237   1
   6  -1   0   19681     689  -2
  -6   1   3   19681     689   1
  -5   1   3     197     123   1
   4  -1   1   38476     696  -2
  -4   1   3   38476     696   1
  -3   1   3     155     119   1
   2  -1   2  440891    2089  -2
  -2   1   3  440891    2089   1
  -1   1   3    3886     147   1
   1   1   3    3817     154   1
  -2  -1   4  119325    1096  -2
   2   1   3  119325    1096   1
   3   1   3    1683      98   1
  -4  -1   5   21173     340  -2
   4   1   3   21173     340   1
   5   1   3    2554     152   1
  -6  -1   6   19549     423  -2
   6   1   3   19549     423   1
   7   1   3    4458     293   1
  -8  -1   7    1807     332  -2
   8   1   3    1807     332   1
   9   1   3     698     306   1
 -10  -1   8    1433     437  -2
  10   1   3    1433     437   1
  -2   0   4  284567   10673   1
  -6   0   6      97     136   1
 -10   0   8       0     433   1
  10  -2  -2   13738    1092  -2
 -10   2   3   13738    1092   1
  -9   2   3    7158     758   1
   8  -2  -1    5192     643  -2
  -8   2   3    5192     643   1
  -7   2   3     103     160   1
   6  -2   0    4900     393  -2
  -6   2   3    4900     393   1
  -5   2   3   13705     517   1
   4  -2   1   33829     734  -2
  -4   2   3   33829     734   1
  -3   2   3     567     140   1
   2  -2   2  123698    1887  -2
  -2   2   3  123698    1887   1
  -1   2   3    7773     142   1
   0  -2   3    2561     156  -2
   0   2   3    2561     156   1
   1   2   3    4699     113   1
  -2  -2   4   57116     391  -2
   2   2   3   57116     391   1
   3   2   3    8646     204   1
  -4  -2   5   20622     342  -2
   4   2   3   20622     342   1
   5   2   3    9217     265   1
  -6  -2   6    1139     139  -2
   6   2   3    1139     139   1
   7   2   3    1826     203   1
  -8  -2   7    8689     537  -2
   8   2   3    8689     537   1
   9   2   3    6601     597   1
 -10  -2   8    1179     502  -2
  10   2   3    1179     502   1
  10  -3  -2     444     308  -2
 -10   3   3     444     308   1
  -9   3   3    1570     446   1
   8  -3  -1    9871     674  -2
  -8   3   3    9871     674   1
  -7   3   3    1344     262   1
   6  -3   0   22829     741  -2
  -6   3   3   22829     741   1
  -5   3   3    9195     443   1
   4  -3   1   83930    1341  -2
  -4   3   3   83930    1341   1
  -3   3   3    1214     185   1
   2  -3   2   37641     445  -2
  -2   3   3   37641     445   1
  -1   3   3   22532     275   1
   0  -3   3   91521    1629  -2
   0   3   3   91521    1629   1
   1   3   3    6530     163   1
  -2  -3   4    3477     130  -2
   2   3   3    3477     130   1
   3   3   3    4610     131   1
  -4  -3   5   87038     891  -2
   4   3   3   87038     891   1
   5   3   3   14692     301   1
  -6  -3   6    6120     282  -2
   6   3   3    6120     282   1
   7   3   3    8382     499   1
  -8  -3   7   29405     976  -2
   8   3   3   29405     976   1
   9   3   3      96     215   1
 -10  -3   8    8428     711  -2
  10   3   3    8428     711   1
  10  -4  -2    9845     976  -2
 -10   4   3    9845     976   1
  -9   4   3       0     252   1
   8  -4  -1    1407     272  -2
  -8   4   3    1407     272   1
  -7   4   3     831     239   1
   6  -4   0   13219     604  -2
  -6   4   3   13219     604   1
  -5   4   3    3195     273   1
   4  -4   1   13450     342  -2
  -4   4   3   13450     342   1
  -3   4   3      61      60   1
   2  -4   2   11199     239  -2
  -2   4   3   11199     239   1
  -1   4   3     111      75   1
   0  -4   3   73372    3262  -2
   0   4   3   73372    3262   1
   1   4   3   25085     280   1
  -2  -4   4   32104     379  -2
   2   4   3   32104     379   1
   3   4   3    4051     153   1
  -4  -4   5   26422     456  -2
   4   4   3   26422     456   1
   5   4   3    3440     180   1
  -6  -4   6    5661     317  -2
   6   4   3    5661     317   1
   7   4   3       0     154   1
  -8  -4   7    5015     435  -2
   8   4   3    5015     435   1
   9   4   3    1489     443   1
 -10  -4   8    6403     641  -2
  10   4   3    6403     641   1
  10  -5  -2       0     502  -2
 -10   5   3       0     502   1
  -9   5   3    2713     432   1
   8  -5  -1    1350     293  -2
  -8   5   3    1350     293   1
  -7   5   3    1734     283   1
   6  -5   0   14922     625  -2
  -6   5   3   14922     625   1
  -5   5   3    3313     306   1
   4  -5   1    1646     253  -2
  -4   5   3    1646     253   1
  -3   5   3   19218     461   1
   2  -5   2   13543     295  -2
  -2   5   3   13543     295   1
  -1   5   3    5196     203   1
   0  -5   3   18587     369  -2
   0   5   3   18587     369   1
   1   5   3   16873     880   1
  -2  -5   4   45715     571  -2
   2   5   3   45715     571   1
   3   5   3   11361     211   1
  -4  -5   5   26358    1271  -2
   4   5   3   26358    1271   1
   5   5   3   36565     578   1
  -6  -5   6   26879     623  -2
   6   5   3   26879     623   1
   7   5   3    4535     384   1
  -8  -5   7    7908     546  -2
   8   5   3    7908     546   1
   9   5   3    1455     350   1
 -10  -5   8     737     351  -2
  10   5   3     737     351   1
  10  -6  -2    2720     587  -2
 -10   6   3    2720     587   1
  -9   6   3    6645     545   1
   8  -6  -1    1794     329  -2
  -8   6   3    1794     329   1
  -7   6   3     602     266   1
   6  -6   0   10945     569  -2
  -6   6   3   10945     569   1
  -5   6   3    1713     239   1
   4  -6   1   13137     586  -2
  -4   6   3   13137     586   1
  -3   6   3   12344     433   1
   2  -6   2   63766    1299  -2
  -2   6   3   63766    1299   1
  -1   6   3     126      62   1
   0  -6   3   13280     346  -2
   0   6   3   13280     346   1
   1   6   3   57202     542   1
  -2  -6   4   70763     997  -2
   2   6   3   70763     997   1
   3   6   3    3839     145   1
  -4  -6   5    3005     158  -2
   4   6   3    3005     158   1
   5   6   3     869     138   1
  -6  -6   6   12963     482  -2
   6   6   3   12963     482   1
   7   6   3   18709     771   1
  -8  -6   7     174     192  -2
   8   6   3     174     192   1
   9   6   3    1689     396   1
  10  -7  -2     804     435  -2
 -10   7   3     804     435   1
  -9   7   3     165     267   1
   8  -7  -1    2637     355  -2
  -8   7   3    2637     355   1
  -7   7   3     589     202   1
   6  -7   0     130     186  -2
  -6   7   3     130     186   1
  -5   7   3    3867     330   1
   4  -7   1    2241     238  -2
  -4   7   3    2241     238   1
  -3   7   3   40286    1779   1
   2  -7   2    4951     220  -2
  -2   7   3    4951     220   1
  -1   7   3    1868     115   1
   0  -7   3    7530     248  -2
   0   7   3    7530     248   1
   1   7   3   13431     733   1
  -2  -7   4  157321    1921  -2
   2   7   3  157321    1921   1
   3   7   3   24313    1020   1
  -4  -7   5    6110     225  -2
   4   7   3    6110     225   1
   5   7   3   14031     429   1
  -6  -7   6   40183     828  -2
   6   7   3   40183     828   1
   7   7   3    3360     314   1
  -8  -7   7     598     203  -2
   8   7   3     598     203   1
   9   7   3    2552     452   1
  -9   8   3     847     361   1
   8  -8  -1    3096     392  -2
  -8   8   3    3096     392   1
  -7   8   3    2016     299   1
   6  -8   0    2652     375  -2
  -6   8   3    2652     375   1
  -5   8   3    7490     564   1
   4  -8   1    6410     338  -2
  -4   8   3    6410     338   1
  -3   8   3      53     150   1
   2  -8   2   33613     540  -2
  -2   8   3   33613     540   1
  -1   8   3    8266     204   1
   0  -8   3    4635     211  -2
   0   8   3    4635     211   1
   1   8   3    4630     179   1
  -2  -8   4   37527     533  -2
   2   8   3   37527     533   1
   3   8   3    2786     218   1
  -4  -8   5    9664     307  -2
   4   8   3    9664     307   1
   5   8   3    4735     250   1
  -6  -8   6   10137     474  -2
   6   8   3   10137     474   1
   7   8   3    6021     402   1
  -8  -8   7     237     203  -2
   8   8   3     237     203   1
   9   8   3    1477     485   1
  -9   9   3    3874     523   1
   8  -9  -1     888     327  -2
  -8   9   3     888     327   1
  -7   9   3    2293     382   1
   6  -9   0       5     215  -2
  -6   9   3       5     215   1
  -5   9   3    1932     387   1
   4  -9   1    1021     177  -2
  -4   9   3    1021     177   1
  -3   9   3    1046     206   1
   2  -9   2    9921     322  -2
  -2   9   3    9921     322   1
  -1   9   3     508      86   1
   0  -9   3   29528     520  -2
   0   9   3   29528     520   1
   1   9   3    8660     595   1
  -2  -9   4    2340     154  -2
   2   9   3    2340     154   1
   3   9   3    2115     139   1
  -4  -9   5    5055     224  -2
   4   9   3    5055     224   1
   5   9   3    5130     533   1
  -6  -9   6    4335     362  -2
   6   9   3    4335     362   1
   7   9   3   12081     627   1
  -8  -9   7   12709     806  -2
   8   9   3   12709     806   1
   9   9   3    2074     606   1
  -9  10   3    5277     637   1
   8 -10  -1     690     306  -2
  -8  10   3     690     306   1
  -7  10   3    6410     611   1
   6 -10   0   11569     727  -2
  -6  10   3   11569     727   1
  -5  10   3    4761     802   1
   4 -10   1     773     175  -2
  -4  10   3     773     175   1
  -3  10   3    9210     408   1
   2 -10   2    6113     321  -2
  -2  10   3    6113     321   1
  -1  10   3     960     411   1
   0 -10   3   50915     712  -2
   0  10   3   50915     712   1
   1  10   3   81070     693   1
  -2 -10   4    5420     234  -2
   2  10   3    5420     234   1
   3  10   3    6307     281   1
  -4 -10   5    2251     200  -2
   4  10   3    2251     200   1
   5  10   3   12290     485   1
  -6 -10   6    2723     291  -2
   6  10   3    2723     291   1
   7  10   3   23615     866   1
  -8 -10   7    1755     385  -2
   8  10   3    1755     385   1
   9  10   3    1327     497   1
  -9  11   3      81     344   1
   8 -11  -1     417     322  -2
  -8  11   3     417     322   1
  -7  11   3     107     270   1
   6 -11   0    1680     366  -2
  -6  11   3    1680     366   1
  -5  11   3   15721     664   1
   4 -11   1    2648     268  -2
  -4  11   3    2648     268   1
  -3  11   3   32775     784   1
   2 -11   2     805     165  -2
  -2  11   3     805     165   1
  -1  11   3    2099     248   1
   0 -11   3   15029     385  -2
   0  11   3   15029     385   1
   1  11   3    1779     224   1
  -2 -11   4    6606     250  -2
   2  11   3    6606     250   1
   3  11   3   20298     496   1
  -4 -11   5    3622     241  -2
   4  11   3    3622     241   1
   5  11   3   52570    1021   1
  -6 -11   6    1445     235  -2
   6  11   3    1445     235   1
   7  11   3    2769     350   1
  -8 -11   7     822     355  -2
   8  11   3     822     355   1
   9  11   3    9237    1021   1
   8 -12  -1    1560     409  -2
  -8  12   3    1560     409   1
  -7  12   3   11889     811   1
   6 -12   0     240     245  -2
  -6  12   3     240     245   1
  -5  12   3     811     324   1
   4 -12   1   50222    1037  -2
  -4  12   3   50222    1037   1
  -3  12   3   13752     546   1
   2 -12   2   60709    1341  -2
  -2  12   3   60709    1341   1
  -1  12   3    7160     440   1
   0 -12   3    1211     147  -2
   0  12   3    1211     147   1
   1  12   3   80736     736   1
  -2 -12   4   24956     771  -2
   2  12   3   24956     771   1
   3  12   3   14059     500   1
  -4 -12   5    3390     264  -2
   4  12   3    3390     264   1
   5  12   3    2663     299   1
  -6 -12   6    6679     563  -2
   6  12   3    6679     563   1
   7  12   3   17199    1229   1
  -8 -12   7     707     393  -2
   8  12   3     707     393   1
   8 -13  -1    4619     582  -2
  -8  13   3    4619     582   1
  -7  13   3     996     355   1
   6 -13   0    2385     403  -2
  -6  13   3    2385     403   1
  -5  13   3    8827     502   1
   4 -13   1    2630     322  -2
  -4  13   3    2630     322   1
  -3  13   3   12667     540   1
   2 -13   2    3625     270  -2
  -2  13   3    3625     270   1
  -1  13   3     756     209   1
   0 -13   3    2649     206  -2
   0  13   3    2649     206   1
   1  13   3    8390     370   1
  -2 -13   4   31592     533  -2
   2  13   3   31592     533   1
   3  13   3     654     172   1
  -4 -13   5     860     172  -2
   4  13   3     860     172   1
   5  13   3   24114    1191   1
  -6 -13   6    2584     473  -2
   6  13   3    2584     473   1
   7  13   3    4239     700   1
  -8 -13   7       0     387  -2
   8  13   3       0     387   1
   8 -14  -1    1365     351  -2
  -8  14   3    1365     351   1
  -7  14   3    6903     676   1
   6 -14   0     184     241  -2
  -6  14   3     184     241   1
  -5  14   3    1821     370   1
   4 -14   1   10974     548  -2
  -4  14   3   10974     548   1
  -3  14   3    1018     203   1
   2 -14   2   17498     562  -2
  -2  14   3   17498     562   1
  -1  14   3    6140     446   1
   0 -14   3   12707     647  -2
   0  14   3   12707     647   1
   1  14   3    7029     808   1
  -2 -14   4    3321     217  -2
   2  14   3    3321     217   1
   3  14   3    4506     320   1
  -4 -14   5     179     168  -2
   4  14   3     179     168   1
   5  14   3    1301     265   1
  -6 -14   6    4214     537  -2
   6  14   3    4214     537   1
   7  14   3     362     361   1
  -8 -14   7       0     515  -2
   8  14   3       0     515   1
  -7  15   3     772     380   1
   6 -15   0    5821     623  -2
  -6  15   3    5821     623   1
  -5  15   3    3027     354   1
   4 -15   1   10458     555  -2
  -4  15   3   10458     555   1
  -3  15   3      93     240   1
   2 -15   2    4818     328  -2
  -2  15   3    4818     328   1
  -1  15   3     334     204   1
   0 -15   3    2377     356  -2
   0  15   3    2377     356   1
   1  15   3    1424     226   1
  -2 -15   4    9882     442  -2
   2  15   3    9882     442   1
   3  15   3   11350     485   1
  -4 -15   5     822     239  -2
   4  15   3     822     239   1
   5  15   3    3155     419   1
  -6 -15   6     641     340  -2
   6  15   3     641     340   1
   7  15   3      96     422   1
  -7  16   3    1172     374   1
   6 -16   0    5855     621  -2
  -6  16   3    5855     621   1
  -5  16   3     464     246   1
   4 -16   1    1018     327  -2
  -4  16   3    1018     327   1
  -3  16   3    3890     375   1
   2 -16   2    2017     254  -2
  -2  16   3    2017     254   1
  -1  16   3    4884     452   1
   0 -16   3     570     288  -2
   0  16   3     570     288   1
   1  16   3   20344     892   1
  -2 -16   4   10050     467  -2
   2  16   3   10050     467   1
   3  16   3    4303     395   1
  -4 -16   5    4786     409  -2
   4  16   3    4786     409   1
   5  16   3     923     311   1
  -6 -16   6     710     327  -2
   6  16   3     710     327   1
   7  16   3   11259    1402   1
   6 -17   0    1277     349  -2
  -6  17   3    1277     349   1
  -5  17   3    2009     306   1
   4 -17   1     561     228  -2
  -4  17   3     561     228   1
  -3  17   3   26704     882   1
   2 -17   2    4118     343  -2
  -2  17   3    4118     343   1
  -1  17   3    2492     438   1
   0 -17   3    8166     559  -2
   0  17   3    8166     559   1
   1  17   3    9749     540   1
  -2 -17   4    2145     319  -2
   2  17   3    2145     319   1
   3  17   3   13637     648   1
  -4 -17   5    5629     453  -2
   4  17   3    5629     453   1
   5  17   3   16375     859   1
  -6 -17   6    6835     891  -2
   6  17   3    6835     891   1
   6 -18   0       0     601  -2
  -6  18   3       0     601   1
  -5  18   3    2048     326   1
   4 -18   1     698     230  -2
  -4  18   3     698     230   1
  -3  18   3    3555     387   1
   2 -18   2    4372     381  -2
  -2  18   3    4372     381   1
  -1  18   3    2724     322   1
   0 -18   3   13022     637  -2
   0  18   3   13022     637   1
   1  18   3   14445     863   1
  -2 -18   4    4384     382  -2
   2  18   3    4384     382   1
   3  18   3    5220     515   1
  -4 -18   5    1317     289  -2
   4  18   3    1317     289   1
   5  18   3    1647     384   1
  -6 -18   6       0     378  -2
   6  18   3       0     378   1
  -5  19   3     986     298   1
   4 -19   1    1366     271  -2
  -4  19   3    1366     271   1
  -3  19   3    4725     669   1
   2 -19   2    1085     257  -2
  -2  19   3    1085     257   1
  -1  19   3    6835     493   1
   0 -19   3    1456     316  -2
   0  19   3    1456     316   1
   1  19   3   12420     650   1
  -2 -19   4    2486     433  -2
   2  19   3    2486     433   1
   3  19   3    1284     309   1
  -4 -19   5    4098     471  -2
   4  19   3    4098     471   1
   5  19   3    7176     896   1
   4 -20   1     706     304  -2
  -4  20   3     706     304   1
  -3  20   3    4860     456   1
   2 -20   2    1741     374  -2
  -2  20   3    1741     374   1
  -1  20   3    1332     425   1
   0 -20   3     779     278  -2
   0  20   3     779     278   1
   1  20   3    1278     365   1
  -2 -20   4    1671     306  -2
   2  20   3    1671     306   1
   3  20   3    2110     339   1
  -4 -20   5     936     304  -2
   4  20   3     936     304   1
  -3  21   3     545     295   1
   2 -21   2    1395     335  -2
  -2  21   3    1395     335   1
  -1  21   3    2528     331   1
   0 -21   3     686     291  -2
   0  21   3     686     291   1
   1  21   3    2574     361   1
  -2 -21   4     912     515  -2
   2  21   3     912     515   1
   3  21   3    1788     339   1
  -1  22   3    1137     354   1
   0 -22   3    1717     339  -2
   0  22   3    1717     339   1
   1  22   3    7698     818   1
 -10   0   4     221     470   1
  -9   0   4   17286    1599   1
   8   0   0    5078     848  -2
  -8   0   4    5078     848   1
  -7   0   4    5045     812   1
  -6   0   4    6650     570   1
  -5   0   4    4202     423   1
   4   0   2   17392     755  -2
  -4   0   4   17392     755   1
  -3   0   4    9310     489   1
  -2   0   4 1464237    4914   1
  -1   0   4   35569    1194   1
   0   0   4  532574    3147  -2
   0   0   4  532574    3147   1
   1   0   4   29552     698   1
   2   0   4   89753    2857   1
   3   0   4  248231    1506   1
  -4   0   6   35843     597  -2
   4   0   4   35843     597   1
   5   0   4   16541     549   1
   6   0   4     846     277   1
   7   0   4     857     223   1
  -8   0   8   13504     953  -2
   8   0   4   13504     953   1
   9   0   4     968     762   1
  10   0   4    5895    1039   1
  10  -1  -1     961     375  -2
 -10   1   4     961     375   1
  -9   1   4     703     447   1
   8  -1   0   24504    1259  -2
  -8   1   4   24504    1259   1
  -7   1   4   11991     718   1
   6  -1   1    3229     356  -2
  -6   1   4    3229     356   1
  -5   1   4    5206     337   1
   4  -1   2  108807    1543  -2
  -4   1   4  108807    1543   1
  -3   1   4    6997     307   1
   2  -1   3  167330    2160  -2
  -2   1   4  167330    2160   1
  -1   1   4  246747    3112   1
   0  -1   4    2273     300  -2
   0   1   4    2273     300   1
   1   1   4     185      83   1
  -2  -1   5   17452     321  -2
   2   1   4   17452     321   1
   3   1   4   14204     226   1
  -4  -1   6  111761    2931  -2
   4   1   4  111761    2931   1
   5   1   4    5449     222   1
  -6  -1   7   29948     531  -2
   6   1   4   29948     531   1
   7   1   4   51897     810   1
  -8  -1   8    9703     510  -2
   8   1   4    9703     510   1
   9   1   4   11211    1099   1
 -10  -1   9     554     324  -2
  10   1   4     554     324   1
  10  -2  -1    1432     440  -2
 -10   2   4    1432     440   1
  -9   2   4    3290     535   1
   8  -2   0    3092     520  -2
  -8   2   4    3092     520   1
  -7   2   4     903     230   1
   6  -2   1    1183     232  -2
  -6   2   4    1183     232   1
  -5   2   4     175     125   1
   4  -2   2   88486    1195  -2
  -4   2   4   88486    1195   1
  -3   2   4   37638     703   1
   2  -2   3   16787     403  -2
  -2   2   4   16787     403   1
  -1   2   4   17915     234   1
   0  -2   4   12209     228  -2
   0   2   4   12209     228   1
   1   2   4      93      61   1
  -2  -2   5   17587     515  -2
   2   2   4   17587     515   1
   3   2   4   67881     497   1
  -4  -2   6    9632     250  -2
   4   2   4    9632     250   1
   5   2   4    1040      99   1
  -6  -2   7    4920     205  -2
   6   2   4    4920     205   1
   7   2   4     136     154   1
  -8  -2   8    4008     417  -2
   8   2   4    4008     417   1
   9   2   4      30     277   1
 -10  -2   9     440     343  -2
  10   2   4     440     343   1
  10  -3  -1    4717     689  -2
 -10   3   4    4717     689   1
  -9   3   4    2853     548   1
   8  -3   0     790     240  -2
  -8   3   4     790     240   1
  -7   3   4   30082     920   1
   6  -3   1    3597     317  -2
  -6   3   4    3597     317   1
  -5   3   4    4480     317   1
   4  -3   2   54749    1088  -2
  -4   3   4   54749    1088   1
  -3   3   4   21343     615   1
   2  -3   3   15971     318  -2
  -2   3   4   15971     318   1
  -1   3   4   66409     665   1
   0  -3   4      70      87  -2
   0   3   4      70      87   1
   1   3   4   42626    1946   1
  -2  -3   5   19484     308  -2
   2   3   4   19484     308   1
   3   3   4   65406     601   1
  -4  -3   6   15883     315  -2
   4   3   4   15883     315   1
   5   3   4   13514     294   1
  -6  -3   7    8207     286  -2
   6   3   4    8207     286   1
   7   3   4   16307     569   1
  -8  -3   8    5631     450  -2
   8   3   4    5631     450   1
   9   3   4     415     270   1
 -10  -3   9    6123     601  -2
  10   3   4    6123     601   1
  10  -4  -1    1108     421  -2
 -10   4   4    1108     421   1
  -9   4   4      50     256   1
   8  -4   0    6998     513  -2
  -8   4   4    6998     513   1
  -7   4   4   12579     609   1
   6  -4   1   63749    1252  -2
  -6   4   4   63749    1252   1
  -5   4   4   11643     499   1
   4  -4   2    4831     232  -2
  -4   4   4    4831     232   1
  -3   4   4   62113    1045   1
   2  -4   3   87602     836  -2
  -2   4   4   87602     836   1
  -1   4   4  165551    1298   1
   0  -4   4   36863     561  -2
   0   4   4   36863     561   1
   1   4   4    9434     210   1
  -2  -4   5   57048     446  -2
   2   4   4   57048     446   1
   3   4   4    7944     172   1
  -4  -4   6   23171     434  -2
   4   4   4   23171     434   1
   5   4   4    4675     189   1
  -6  -4   7   26781     553  -2
   6   4   4   26781     553   1
   7   4   4    3451     317   1
  -8  -4   8     578     231  -2
   8   4   4     578     231   1
   9   4   4    7099     544   1
 -10  -4   9     679     335  -2
  10   4   4     679     335   1
  10  -5  -1    4625     680  -2
 -10   5   4    4625     680   1
  -9   5   4   10535     766   1
   8  -5   0    8879     569  -2
  -8   5   4    8879     569   1
  -7   5   4   29865     946   1
   6  -5   1   31314     896  -2
  -6   5   4   31314     896   1
  -5   5   4    7396     867   1
   4  -5   2    6366    1013  -2
  -4   5   4    6366    1013   1
  -3   5   4   48412    1463   1
   2  -5   3  212846    1744  -2
  -2   5   4  212846    1744   1
  -1   5   4   66714     810   1
   0  -5   4   38926    1362  -2
   0   5   4   38926    1362   1
   1   5   4   31838     360   1
  -2  -5   5  154108    1832  -2
   2   5   4  154108    1832   1
   3   5   4   19662     319   1
  -4  -5   6    9279     245  -2
   4   5   4    9279     245   1
   5   5   4   23189     686   1
  -6  -5   7     978     150  -2
   6   5   4     978     150   1
   7   5   4    2232     289   1
  -8  -5   8     735     229  -2
   8   5   4     735     229   1
   9   5   4    2020     337   1
 -10  -5   9    5518     625  -2
  10   5   4    5518     625   1
  10  -6  -1    1145     432  -2
 -10   6   4    1145     432   1
  -9   6   4     302     237   1
   8  -6   0   20552     863  -2
  -8   6   4   20552     863   1
  -7   6   4    5488     443   1
   6  -6   1   28684     880  -2
  -6   6   4   28684     880   1
  -5   6   4   68518    1247   1
   4  -6   2     475     141  -2
  -4   6   4     475     141   1
  -3   6   4   58327     930   1
   2  -6   3  204069    2143  -2
  -2   6   4  204069    2143   1
  -1   6   4    2213     124   1
   0  -6   4    1973     139  -2
   0   6   4    1973     139   1
   1   6   4    4193     152   1
  -2  -6   5  101123    1010  -2
   2   6   4  101123    1010   1
   3   6   4   26359     344   1
  -4  -6   6   12878     287  -2
   4   6   4   12878     287   1
   5   6   4   52360     746   1
  -6  -6   7   26013     604  -2
   6   6   4   26013     604   1
   7   6   4    4143     349   1
  -8  -6   8   14727     725  -2
   8   6   4   14727     725   1
   9   6   4   19569     893   1
  -9   7   4   16583     832   1
   8  -7   0    3929     419  -2
  -8   7   4    3929     419   1
  -7   7   4    4141     404   1
   6  -7   1   18151     718  -2
  -6   7   4   18151     718   1
  -5   7   4     902     221   1
   4  -7   2   32151     940  -2
  -4   7   4   32151     940   1
  -3   7   4    1399     171   1
   2  -7   3  189093    1945  -2
  -2   7   4  189093    1945   1
  -1   7   4  115586    1637   1
   0  -7   4   19321     382  -2
   0   7   4   19321     382   1
   1   7   4  103100    3005   1
  -2  -7   5  258110    2143  -2
   2   7   4  258110    2143   1
   3   7   4   40987     858   1
  -4  -7   6   21474     411  -2
   4   7   4   21474     411   1
   5   7   4    8866     320   1
  -6  -7   7    4852     294  -2
   6   7   4    4852     294   1
   7   7   4      86     192   1
  -8  -7   8    2046     323  -2
   8   7   4    2046     323   1
   9   7   4   13113     750   1
  -9   8   4     391     264   1
   8  -8   0   10043     637  -2
  -8   8   4   10043     637   1
  -7   8   4    3488     371   1
   6  -8   1   14238     774  -2
  -6   8   4   14238     774   1
  -5   8   4   51292    1315   1
   4  -8   2   13692     374  -2
  -4   8   4   13692     374   1
  -3   8   4    5130     282   1
   2  -8   3   55196     763  -2
  -2   8   4   55196     763   1
  -1   8   4   20180     372   1
   0  -8   4   13169     343  -2
   0   8   4   13169     343   1
   1   8   4   13425     357   1
  -2  -8   5   19093     427  -2
   2   8   4   19093     427   1
   3   8   4    7975     448   1
  -4  -8   6    3365     256  -2
   4   8   4    3365     256   1
   5   8   4   85690    1225   1
  -6  -8   7   63020    1048  -2
   6   8   4   63020    1048   1
   7   8   4    4744     474   1
  -8  -8   8   17809     823  -2
   8   8   4   17809     823   1
   9   8   4   25892    1208   1
  -9   9   4    8288     744   1
   8  -9   0     239     243  -2
  -8   9   4     239     243   1
  -7   9   4     767     347   1
   6  -9   1   12490     732  -2
  -6   9   4   12490     732   1
  -5   9   4     421     218   1
   4  -9   2   41234     903  -2
  -4   9   4   41234     903   1
  -3   9   4    4281     379   1
   2  -9   3     354      75  -2
  -2   9   4     354      75   1
  -1   9   4   87126    1509   1
   0  -9   4   60784     867  -2
   0   9   4   60784     867   1
   1   9   4   90069    1489   1
  -2  -9   5   50385     675  -2
   2   9   4   50385     675   1
   3   9   4   46766     580   1
  -4  -9   6  102951     973  -2
   4   9   4  102951     973   1
   5   9   4   23742     587   1
  -6  -9   7    5087     343  -2
   6   9   4    5087     343   1
   7   9   4   15338     702   1
  -8  -9   8    2840     425  -2
   8   9   4    2840     425   1
   9   9   4    4757     547   1
  -9  10   4    3075     493   1
   8 -10   0    5730     601  -2
  -8  10   4    5730     601   1
  -7  10   4    4463     501   1
   6 -10   1     528     264  -2
  -6  10   4     528     264   1
  -5  10   4   10054     650   1
   4 -10   2   12221     498  -2
  -4  10   4   12221     498   1
  -3  10   4    2153     220   1
   2 -10   3    3254     354  -2
  -2  10   4    3254     354   1
  -1  10   4   27160     756   1
   0 -10   4  113530    2305  -2
   0  10   4  113530    2305   1
   1  10   4   10035     271   1
  -2 -10   5     321     106  -2
   2  10   4     321     106   1
   3  10   4   21565     487   1
  -4 -10   6   41484     707  -2
   4  10   4   41484     707   1
   5  10   4   25376     627   1
  -6 -10   7   20746     684  -2
   6  10   4   20746     684   1
   7  10   4     566     206   1
  -8 -10   8   27892    1201  -2
   8  10   4   27892    1201   1
   9  10   4    8058     946   1
  -9  11   4    3072     547   1
   8 -11   0    6849     659  -2
  -8  11   4    6849     659   1
  -7  11   4    3382     464   1
   6 -11   1   18511     925  -2
  -6  11   4   18511     925   1
  -5  11   4    3879     375   1
   4 -11   2   17675     610  -2
  -4  11   4   17675     610   1
  -3  11   4    6525     400   1
   2 -11   3    2922     219  -2
  -2  11   4    2922     219   1
  -1  11   4   34173    1184   1
   0 -11   4    9698     345  -2
   0  11   4    9698     345   1
   1  11   4   23625     402   1
  -2 -11   5   10756     954  -2
   2  11   4   10756     954   1
   3  11   4   17171     456   1
  -4 -11   6   59418     879  -2
   4  11   4   59418     879   1
   5  11   4     268     174   1
  -6 -11   7    3462     354  -2
   6  11   4    3462     354   1
   7  11   4   10518     714   1
  -8 -11   8    4815     753  -2
   8  11   4    4815     753   1
   8 -12   0    8968     752  -2
  -8  12   4    8968     752   1
  -7  12   4     696     316   1
   6 -12   1       0     323  -2
  -6  12   4       0     323   1
  -5  12   4     843     210   1
   4 -12   2    5881     387  -2
  -4  12   4    5881     387   1
  -3  12   4   12481     525   1
   2 -12   3   10837     466  -2
  -2  12   4   10837     466   1
  -1  12   4   24114    1166   1
   0 -12   4   60426     966  -2
   0  12   4   60426     966   1
   1  12   4   11702     279   1
  -2 -12   5   13973     420  -2
   2  12   4   13973     420   1
   3  12   4   26608     555   1
  -4 -12   6   12185     426  -2
   4  12   4   12185     426   1
   5  12   4    2641     719   1
  -6 -12   7    8530     713  -2
   6  12   4    8530     713   1
   7  12   4     375     365   1
  -8 -12   8    4370     702  -2
   8  12   4    4370     702   1
   8 -13   0    2129     479  -2
  -8  13   4    2129     479   1
  -7  13   4   17110    1001   1
   6 -13   1    1863     393  -2
  -6  13   4    1863     393   1
  -5  13   4   22823     772   1
   4 -13   2   56081    1145  -2
  -4  13   4   56081    1145   1
  -3  13   4   16735     613   1
   2 -13   3   25408     747  -2
  -2  13   4   25408     747   1
  -1  13   4     604     199   1
   0 -13   4   20315     512  -2
   0  13   4   20315     512   1
   1  13   4    2970     182   1
  -2 -13   5    8716     335  -2
   2  13   4    8716     335   1
   3  13   4   55132     849   1
  -4 -13   6    1902     204  -2
   4  13   4    1902     204   1
   5  13   4    1798     383   1
  -6 -13   7    7166     645  -2
   6  13   4    7166     645   1
   7  13   4   18936    1323   1
  -8 -13   8    2378     599  -2
   8  13   4    2378     599   1
   8 -14   0    3487     511  -2
  -8  14   4    3487     511   1
  -7  14   4   18644    1057   1
   6 -14   1    3400     480  -2
  -6  14   4    3400     480   1
  -5  14   4    1279     335   1
   4 -14   2   10054     525  -2
  -4  14   4   10054     525   1
  -3  14   4   14442     600   1
   2 -14   3    7611     389  -2
  -2  14   4    7611     389   1
  -1  14   4  112138    2351   1
   0 -14   4    7337     450  -2
   0  14   4    7337     450   1
   1  14   4    4398     656   1
  -2 -14   5   25846     551  -2
   2  14   4   25846     551   1
   3  14   4   16806     718   1
  -4 -14   6    1994     301  -2
   4  14   4    1994     301   1
   5  14   4    4592     544   1
  -6 -14   7    4115     536  -2
   6  14   4    4115     536   1
   7  14   4    2042     579   1
  -7  15   4   15754    1170   1
   6 -15   1    6301     633  -2
  -6  15   4    6301     633   1
  -5  15   4   29595     936   1
  10   0   0    3152     936   1
   6   0   2    8433     728   1
   2   0   4   19183    1042   1
   4 -15   2    2419     301  -2
  -4  15   4    2419     301   1
  -3  15   4    7826     417   1
   2 -15   3   18215     596  -2
  -2  15   4   18215     596   1
  -1  15   4     427     207   1
   0 -15   4   10736     612  -2
   0  15   4   10736     612   1
   1  15   4     120     206   1
  -2 -15   5    2565     249  -2
   2  15   4    2565     249   1
   3  15   4   37586     962   1
  -4 -15   6    2543     294  -2
   4  15   4    2543     294   1
   5  15   4     494     258   1
  -6 -15   7    1720     416  -2
   6  15   4    1720     416   1
   7  15   4     646     455   1
  -7  16   4    3888     579   1
   6 -16   1   13555    1182  -2
  -6  16   4   13555    1182   1
  -5  16   4     593     232   1
   4 -16   2    3687     368  -2
  -4  16   4    3687     368   1
  -3  16   4   15295     666   1
   2 -16   3    2888     284  -2
  -2  16   4    2888     284   1
  -1  16   4   23303     766   1
   0 -16   4   13552     743  -2
   0  16   4   13552     743   1
   1  16   4    1613     279   1
  -2 -16   5    7564     469  -2
   2  16   4    7564     469   1
   3  16   4    1584     292   1
  -4 -16   6    6061     443  -2
   4  16   4    6061     443   1
   5  16   4     672     279   1
  -6 -16   7    2311     594  -2
   6  16   4    2311     594   1
   7  16   4    4107     777   1
   6 -17   1    2698     693  -2
  -6  17   4    2698     693   1
  -5  17   4    1686     295   1
   4 -17   2     276     218  -2
  -4  17   4     276     218   1
  -3  17   4     926     262   1
   2 -17   3    3786     381  -2
  -2  17   4    3786     381   1
  -1  17   4    1033     252   1
   0 -17   4    3431     415  -2
   0  17   4    3431     415   1
   1  17   4    3412     379   1
  -2 -17   5     920     260  -2
   2  17   4     920     260   1
   3  17   4    2486     324   1
  -4 -17   6     115     228  -2
   4  17   4     115     228   1
   5  17   4     600     291   1
  -6 -17   7    4958     723  -2
   6  17   4    4958     723   1
   6 -18   1      80     299  -2
  -6  18   4      80     299   1
  -5  18   4     133     243   1
   4 -18   2    2891     357  -2
  -4  18   4    2891     357   1
  -3  18   4    3039     353   1
   2 -18   3    3442     326  -2
  -2  18   4    3442     326   1
  -1  18   4    2329     328   1
   0 -18   4    3804     442  -2
   0  18   4    3804     442   1
   1  18   4    1312     296   1
  -2 -18   5     712     254  -2
   2  18   4     712     254   1
   3  18   4    2284     329   1
  -4 -18   6     908     316  -2
   4  18   4     908     316   1
   5  18   4   10822     839   1
  -6 -18   7     701     394  -2
   6  18   4     701     394   1
  -5  19   4    1550     310   1
   4 -19   2    2653     366  -2
  -4  19   4    2653     366   1
  -3  19   4    3959     413   1
   2 -19   3    1745     286  -2
  -2  19   4    1745     286   1
  -1  19   4    8670     762   1
   0 -19   4     631     269  -2
   0  19   4     631     269   1
   1  19   4   11762     651   1
  -2 -19   5    6366     513  -2
   2  19   4    6366     513   1
   3  19   4   13837     699   1
  -4 -19   6   17428     894  -2
   4  19   4   17428     894   1
   5  19   4     832     554   1
   4 -20   2    5386     629  -2
  -4  20   4    5386     629   1
  -3  20   4     655     263   1
   2 -20   3    1457     318  -2
  -2  20   4    1457     318   1
  -1  20   4   13088    1116   1
   0 -20   4    4971     453  -2
   0  20   4    4971     453   1
   1  20   4    1493     332   1
  -2 -20   5    1301     290  -2
   2  20   4    1301     290   1
   3  20   4    5518     492   1
  -4 -20   6     712     382  -2
   4  20   4     712     382   1
  -3  21   4    1363     407   1
   2 -21   3    3175     432  -2
  -2  21   4    3175     432   1
  -1  21   4   12620    1055   1
   0 -21   4    1706     352  -2
   0  21   4    1706     352   1
   1  21   4    8250     582   1
  -2 -21   5   18574    1098  -2
   2  21   4   18574    1098   1
   3  21   4    8870     623   1
  -1  22   4    2833     373   1
   0 -22   4    3398     399  -2
   0  22   4    3398     399   1
   1  22   4    5257     454   1
  10  -1   0    5572     704  -2
 -10   1   5    5572     704   1
  -9   1   5       0     238   1
   8  -1   1    1217     577  -2
  -8   1   5    1217     577   1
  -7   1   5    2904     362   1
   6  -1   2    4296     336  -2
  -6   1   5    4296     336   1
  -5   1   5     936     224   1
   4  -1   3  113399    1343  -2
  -4   1   5  113399    1343   1
  -3   1   5    6578     299   1
   2  -1   4   28886     512  -2
  -2   1   5   28886     512   1
  -1   1   5   38177     693   1
   0  -1   5  182040    4781  -2
   0   1   5  182040    4781   1
   1   1   5   42021     850   1
  -2  -1   6     884     100  -2
   2   1   5     884     100   1
   3   1   5     934      89   1
  -4  -1   7    6932     217  -2
   4   1   5    6932     217   1
   5   1   5    1482     148   1
  -6  -1   8   47759     670  -2
   6   1   5   47759     670   1
   7   1   5    1323     147   1
  -8  -1   9    2056     251  -2
   8   1   5    2056     251   1
   9   1   5     715     288   1
 -10  -1  10    3303     653  -2
  10   1   5    3303     653   1
  10  -2   0    2139     541  -2
 -10   2   5    2139     541   1
  -9   2   5    1338     358   1
   8  -2   1    8783     669  -2
  -8   2   5    8783     669   1
  -7   2   5    5715     480   1
   6  -2   2   36541    1079  -2
  -6   2   5   36541    1079   1
  -5   2   5   10002     528   1
   4  -2   3   85874    1183  -2
  -4   2   5   85874    1183   1
  -3   2   5       0     108   1
   2  -2   4   67045     668  -2
  -2   2   5   67045     668   1
  -1   2   5     469      73   1
   0  -2   5  131333    2189  -2
   0   2   5  131333    2189   1
   1   2   5     216     103   1
  -2  -2   6  140427    1345  -2
   2   2   5  140427    1345   1
   3   2   5   25466     319   1
  -4  -2   7   47804     756  -2
   4   2   5   47804     756   1
   5   2   5    2318     115   1
  -6  -2   8    1289     141  -2
   6   2   5    1289     141   1
   7   2   5    4160     240   1
  -8  -2   9     991     249  -2
   8   2   5     991     249   1
   9   2   5     833     311   1
 -10  -2  10     326     324  -2
  10   2   5     326     324   1
  10  -3   0   12181    1069  -2
 -10   3   5   12181    1069   1
  -9   3   5       0     295   1
   8  -3   1    5518     527  -2
  -8   3   5    5518     527   1
  -7   3   5    2945     406   1
   6  -3   2    5430     380  -2
  -6   3   5    5430     380   1
  -5   3   5    6080     372   1
   4  -3   3  243814    2316  -2
  -4   3   5  243814    2316   1
  -3   3   5   22086     476   1
   2  -3   4   61816     600  -2
  -2   3   5   61816     600   1
  -1   3   5  162744    1306   1
   0  -3   5  214748    2868  -2
   0   3   5  214748    2868   1
   1   3   5   36954     385   1
  -2  -3   6    4700     202  -2
   2   3   5    4700     202   1
   3   3   5    2639     108   1
  -4  -3   7   42363     520  -2
   4   3   5   42363     520   1
   5   3   5    3290     140   1
  -6  -3   8   19878     412  -2
   6   3   5   19878     412   1
   7   3   5    2102     179   1
  -8  -3   9     798     208  -2
   8   3   5     798     208   1
   9   3   5    6422     506   1
 -10  -3  10     915     389  -2
  10   3   5     915     389   1
  10  -4   0    2016     472  -2
 -10   4   5    2016     472   1
  -9   4   5       0     292   1
   8  -4   1   14027     807  -2
  -8   4   5   14027     807   1
  -7   4   5   10247     564   1
   6  -4   2   22743     759  -2
  -6   4   5   22743     759   1
  -5   4   5    6465     388   1
   4  -4   3   23022     521  -2
  -4   4   5   23022     521   1
  -3   4   5   17706     671   1
   2  -4   4   17393     323  -2
  -2   4   5   17393     323   1
  -1   4   5    3280     125   1
   0  -4   5  153168     831  -2
   0   4   5  153168     831   1
   1   4   5     917     141   1
  -2  -4   6   21246     326  -2
   2   4   5   21246     326   1
   3   4   5    5862     143   1
  -4  -4   7   39589     494  -2
   4   4   5   39589     494   1
   5   4   5    4006     164   1
  -6  -4   8    1776     160  -2
   6   4   5    1776     160   1
   7   4   5    5770     295   1
  -8  -4   9    3729     410  -2
   8   4   5    3729     410   1
   9   4   5     100     206   1
 -10  -4  10    1381     410  -2
  10   4   5    1381     410   1
  10  -5   0    7925     861  -2
 -10   5   5    7925     861   1
  -9   5   5     666     313   1
   8  -5   1    6191     635  -2
  -8   5   5    6191     635   1
  -7   5   5     993     236   1
   6  -5   2   13202     618  -2
  -6   5   5   13202     618   1
  -5   5   5    3552     299   1
   4  -5   3   33338    1941  -2
  -4   5   5   33338    1941   1
  -3   5   5   17865     393   1
   2  -5   4   32979     477  -2
  -2   5   5   32979     477   1
  -1   5   5   40705     451   1
   0  -5   5  292437    2679  -2
   0   5   5  292437    2679   1
   1   5   5    9566     384   1
  -2  -5   6   37888     459  -2
   2   5   5   37888     459   1
   3   5   5    2888     129   1
  -4  -5   7     383      73  -2
   4   5   5     383      73   1
   5   5   5    1951     133   1
  -6  -5   8   11434     385  -2
   6   5   5   11434     385   1
   7   5   5   17113     584   1
  -8  -5   9    3806     377  -2
   8   5   5    3806     377   1
   9   5   5     306     199   1
  10  -6   0    1957     489  -2
 -10   6   5    1957     489   1
  -9   6   5   10538     769   1
   8  -6   1    3719     401  -2
  -8   6   5    3719     401   1
  -7   6   5    6383     475   1
   6  -6   2    4286     378  -2
  -6   6   5    4286     378   1
  -5   6   5     106     162   1
   4  -6   3   12098    1539  -2
  -4   6   5   12098    1539   1
  -3   6   5   16456     528   1
   2  -6   4   20451     384  -2
  -2   6   5   20451     384   1
  -1   6   5    6180     210   1
   0  -6   5    4759     225  -2
   0   6   5    4759     225   1
   1   6   5     345      79   1
  -2  -6   6   31220     513  -2
   2   6   5   31220     513   1
   3   6   5    2694     126   1
  -4  -6   7   44121     492  -2
   4   6   5   44121     492   1
   5   6   5    3369     190   1
  -6  -6   8   12556     418  -2
   6   6   5   12556     418   1
   7   6   5   13460     541   1
  -8  -6   9    1444     282  -2
   8   6   5    1444     282   1
   9   6   5    3128     411   1
  -9   7   5    3144     483   1
   8  -7   1    1235     258  -2
  -8   7   5    1235     258   1
  -7   7   5    3502     371   1
   6  -7   2   13920     647  -2
  -6   7   5   13920     647   1
  -5   7   5   10519     521   1
   4  -7   3   30555     926  -2
  -4   7   5   30555     926   1
  -3   7   5     781     133   1
   2  -7   4   53402     726  -2
  -2   7   5   53402     726   1
  -1   7   5    2063     142   1
   0  -7   5    6245     234  -2
   0   7   5    6245     234   1
   1   7   5   80172     841   1
  -2  -7   6   58470     668  -2
   2   7   5   58470     668   1
   3   7   5     343      68   1
  -4  -7   7     912      81  -2
   4   7   5     912      81   1
   5   7   5    8846     318   1
  -6  -7   8   18700     514  -2
   6   7   5   18700     514   1
   7   7   5     295     197   1
  -8  -7   9       0     196  -2
   8   7   5       0     196   1
   9   7   5     610     268   1
  -9   8   5    1669     326   1
   8  -8   1    8998     610  -2
  -8   8   5    8998     610   1
  -7   8   5     263     192   1
   6  -8   2   20914     913  -2
  -6   8   5   20914     913   1
  -5   8   5   18515     811   1
   4  -8   3   29647     600  -2
  -4   8   5   29647     600   1
  -3   8   5    2055     129   1
   2  -8   4   22849     508  -2
  -2   8   5   22849     508   1
  -1   8   5     874     106   1
   0  -8   5   40128     586  -2
   0   8   5   40128     586   1
   1   8   5     324      68   1
  -2  -8   6   35878     570  -2
   2   8   5   35878     570   1
   3   8   5    2755     136   1
  -4  -8   7    4046     179  -2
   4   8   5    4046     179   1
   5   8   5    2121     272   1
  -6  -8   8    6886     340  -2
   6   8   5    6886     340   1
   7   8   5    9132     579   1
  -8  -8   9    1831     342  -2
   8   8   5    1831     342   1
   9   8   5    2343     463   1
  -9   9   5     480     313   1
   8  -9   1    1217     350  -2
  -8   9   5    1217     350   1
  -7   9   5   10934     751   1
   6  -9   2    3695     453  -2
  -6   9   5    3695     453   1
  -5   9   5    2367     366   1
   4  -9   3   21916     632  -2
  -4   9   5   21916     632   1
  -3   9   5     618     130   1
   2  -9   4   21342     519  -2
  -2   9   5   21342     519   1
  -1   9   5   30128     462   1
   0  -9   5    4698     206  -2
   0   9   5    4698     206   1
   1   9   5     540      77   1
  -2  -9   6    7584     275  -2
   2   9   5    7584     275   1
   3   9   5     759      99   1
  -4  -9   7    3413     196  -2
   4   9   5    3413     196   1
   5   9   5    2397     277   1
  -6  -9   8    8470     368  -2
   6   9   5    8470     368   1
   7   9   5    2289     400   1
  -8  -9   9     364     264  -2
   8   9   5     364     264   1
   9   9   5     733     306   1
  -9  10   5    2614     458   1
   8 -10   1    1526     369  -2
  -8  10   5    1526     369   1
  -7  10   5   12323     798   1
   6 -10   2    7003     588  -2
  -6  10   5    7003     588   1
  -5  10   5    2437     355   1
   4 -10   3    8071     411  -2
  -4  10   5    8071     411   1
  -3  10   5   14628     412   1
   2 -10   4     579     100  -2
  -2  10   5     579     100   1
  -1  10   5    3694     184   1
   0 -10   5      37      89  -2
   0  10   5      37      89   1
   1  10   5    2659     186   1
  -2 -10   6   10749     336  -2
   2  10   5   10749     336   1
   3  10   5    8333     294   1
  -4 -10   7    6325     273  -2
   4  10   5    6325     273   1
   5  10   5    1016     201   1
  -6 -10   8    5640     328  -2
   6  10   5    5640     328   1
   7  10   5    1261     435   1
  -8 -10   9    2886     501  -2
   8  10   5    2886     501   1
   9  10   5    2375     614   1
  -9  11   5    3187     534   1
   8 -11   1     711     321  -2
  -8  11   5     711     321   1
  -7  11   5     548     266   1
   6 -11   2     221     260  -2
  -6  11   5     221     260   1
  -5  11   5   33287    1170   1
   4 -11   3    5625     374  -2
  -4  11   5    5625     374   1
  -3  11   5    6603     391   1
   2 -11   4    4049     269  -2
  -2  11   5    4049     269   1
  -1  11   5    1424     246   1
   0 -11   5   13931     396  -2
   0  11   5   13931     396   1
   1  11   5   63863     946   1
  -2 -11   6    8984     323  -2
   2  11   5    8984     323   1
   3  11   5    1632     186   1
  -4 -11   7    7891     313  -2
   4  11   5    7891     313   1
   5  11   5     787     199   1
  -6 -11   8    2166     234  -2
   6  11   5    2166     234   1
   7  11   5    3139     507   1
  -8 -11   9    2510     583  -2
   8  11   5    2510     583   1
   8 -12   1     301     256  -2
  -8  12   5     301     256   1
  -7  12   5   14130     897   1
   6 -12   2    1910     378  -2
  -6  12   5    1910     378   1
  -5  12   5     327     194   1
   4 -12   3    1203     214  -2
  -4  12   5    1203     214   1
  -3  12   5   33464     833   1
   2 -12   4    6340     311  -2
  -2  12   5    6340     311   1
  -2   0   6   64251    2004   1
  -6   0   8    1370     221   1
 -10   0  10       0     424   1
  -1  12   5   15694     581   1
   0 -12   5   11210     346  -2
   0  12   5   11210     346   1
   1  12   5    3343     175   1
  -2 -12   6     667     134  -2
   2  12   5     667     134   1
   3  12   5   13626     400   1
  -4 -12   7   18527     482  -2
   4  12   5   18527     482   1
   5  12   5     578     257   1
  -6 -12   8   13259     738  -2
   6  12   5   13259     738   1
   7  12   5    7915    1198   1
  -8 -12   9     410     356  -2
   8  12   5     410     356   1
   8 -13   1    2336     492  -2
  -8  13   5    2336     492   1
  -7  13   5    1202     380   1
   6 -13   2    2795     446  -2
  -6  13   5    2795     446   1
  -5  13   5    8208     491   1
   4 -13   3    3240     316  -2
  -4  13   5    3240     316   1
  -3  13   5     731     249   1
   2 -13   4    2314     254  -2
  -2  13   5    2314     254   1
  -1  13   5     754     319   1
   0 -13   5    2182     200  -2
   0  13   5    2182     200   1
   1  13   5   70745    1361   1
  -2 -13   6    5521     285  -2
   2  13   5    5521     285   1
   3  13   5     376     128   1
  -4 -13   7    8384     451  -2
   4  13   5    8384     451   1
   5  13   5     404     244   1
  -6 -13   8    5493     606  -2
   6  13   5    5493     606   1
   7  13   5    4288     689   1
  -8 -13   9     375     360  -2
   8  13   5     375     360   1
   8 -14   1     554     393  -2
  -8  14   5     554     393   1
  -7  14   5       0     330   1
   6 -14   2     325     255  -2
  -6  14   5     325     255   1
  -5  14   5     408     194   1
   4 -14   3     161     198  -2
  -4  14   5     161     198   1
  -3  14   5     981     244   1
   2 -14   4    8285     446  -2
  -2  14   5    8285     446   1
  -1  14   5    1496     316   1
   0 -14   5     222     121  -2
   0  14   5     222     121   1
   1  14   5     518     146   1
  -2 -14   6    3327     221  -2
   2  14   5    3327     221   1
   3  14   5     863     213   1
  -4 -14   7     114     172  -2
   4  14   5     114     172   1
   5  14   5     210     313   1
  -6 -14   8    1121     437  -2
   6  14   5    1121     437   1
   7  14   5     651     462   1
  -7  15   5    1461     393   1
   6 -15   2    1005     369  -2
  -6  15   5    1005     369   1
  -5  15   5    5573     434   1
   4 -15   3     475     222  -2
  -4  15   5     475     222   1
  -3  15   5    6105     793   1
   2 -15   4    3886     309  -2
  -2  15   5    3886     309   1
  -1  15   5    1473     231   1
   0 -15   5   25398    1440  -2
   0  15   5   25398    1440   1
   1  15   5    6584     353   1
  -2 -15   6     595     171  -2
   2  15   5     595     171   1
   3  15   5     336     187   1
  -4 -15   7    2399     308  -2
   4  15   5    2399     308   1
   5  15   5    1901     419   1
  -6 -15   8    1282     391  -2
   6  15   5    1282     391   1
   7  15   5    1878     558   1
  -7  16   5    6743     719   1
   6 -16   2    1115     371  -2
  -6  16   5    1115     371   1
  -5  16   5      53     202   1
   4 -16   3    4847     416  -2
  -4  16   5    4847     416   1
  -3  16   5    7212     465   1
   2 -16   4    2289     259  -2
  -2  16   5    2289     259   1
  -1  16   5    4472     363   1
   0 -16   5    1172     348  -2
   0  16   5    1172     348   1
   1  16   5     664     287   1
  -2 -16   6     920     248  -2
   2  16   5     920     248   1
   3  16   5    5151     405   1
  -4 -16   7    4125     385  -2
   4  16   5    4125     385   1
   5  16   5     266     402   1
  -6 -16   8    6168     652  -2
   6  16   5    6168     652   1
   7  16   5    7229     925   1
   6 -17   2    1837     415  -2
  -6  17   5    1837     415   1
  -5  17   5   13371     687   1
   4 -17   3    1563     262  -2
  -4  17   5    1563     262   1
  -3  17   5   11851     609   1
   2 -17   4     837     206  -2
  -2  17   5     837     206   1
  -1  17   5    2841     429   1
   0 -17   5    5106     459  -2
   0  17   5    5106     459   1
   1  17   5   24734     950   1
  -2 -17   6    4309     379  -2
   2  17   5    4309     379   1
   3  17   5    1656     280   1
  -4 -17   7    1911     306  -2
   4  17   5    1911     306   1
   5  17   5    1045     335   1
  -6 -17   8    3799     560  -2
   6  17   5    3799     560   1
   6 -18   2    1290     426  -2
  -6  18   5    1290     426   1
  -5  18   5     367     243   1
   4 -18   3    1845     300  -2
  -4  18   5    1845     300   1
  -3  18   5    7499     510   1
   2 -18   4       0     183  -2
  -2  18   5       0     183   1
  -1  18   5    5655     503   1
   0 -18   5    2183     375  -2
   0  18   5    2183     375   1
   1  18   5    2284     304   1
  -2 -18   6     300     266  -2
   2  18   5     300     266   1
   3  18   5   13347     695   1
  -4 -18   7   11114     672  -2
   4  18   5   11114     672   1
   5  18   5    2298     418   1
  -5  19   5    1669     338   1
   4 -19   3    1575     299  -2
  -4  19   5    1575     299   1
  -3  19   5    5933     654   1
   2 -19   4    1023     254  -2
  -2  19   5    1023     254   1
  -1  19   5   21656     957   1
   0 -19   5    9266     739  -2
   0  19   5    9266     739   1
   1  19   5   10854     618   1
  -2 -19   6    3614     405  -2
   2  19   5    3614     405   1
   3  19   5    2018     356   1
  -4 -19   7     248     280  -2
   4  19   5     248     280   1
   5  19   5     591     358   1
   4 -20   3     428     253  -2
  -4  20   5     428     253   1
  -3  20   5     235     240   1
   2 -20   4    4269     616  -2
  -2  20   5    4269     616   1
  -1  20   5    1322     283   1
   0 -20   5    3174     389  -2
   0  20   5    3174     389   1
   1  20   5     503     267   1
  -2 -20   6      32     230  -2
   2  20   5      32     230   1
   3  20   5    5508     483   1
  -4 -20   7    3020     400  -2
   4  20   5    3020     400   1
  -3  21   5    2575     399   1
   2 -21   4    5434     675  -2
  -2  21   5    5434     675   1
  -1  21   5    8699     892   1
   0 -21   5    1609     311  -2
   0  21   5    1609     311   1
   1  21   5   11725     761   1
  -2 -21   6    7172     556  -2
   2  21   5    7172     556   1
   3  21   5    2806     419   1
  -1  22   5    3690     429   1
   0 -22   5    4830     601  -2
   0  22   5    4830     601   1
   1  22   5    4067     421   1
 -10   0   6     109     456   1
  -9   0   6    1117     523   1
   8   0   2   33144    2052  -2
  -8   0   6   33144    2052   1
  -7   0   6     334     330   1
  -6   0   6      16     224   1
  -5   0   6    8794     608   1
   4   0   4   22179     867  -2
  -4   0   6   22179     867   1
  -3   0   6    5936     423   1
  -2   0   6  342385    2461   1
  -1   0   6     752     112   1
   0   0   6  114673    4588  -2
   0   0   6  114673    4588   1
   1   0   6   12346     371   1
   2   0   6   47375    1606   1
   3   0   6   19256     610   1
  -4   0   8   42041     742  -2
   4   0   6   42041     742   1
   5   0   6   44643     865   1
   6   0   6      38     115   1
   7   0   6   24016     703   1
  -8   0  10   28077     920  -2
   8   0   6   28077     920   1
   9   0   6   12227     946   1
  10   0   6    5743    1016   1
  10  -1   1    5616     702  -2
 -10   1   6    5616     702   1
  -9   1   6    4949     875   1
   8  -1   2    9563     845  -2
  -8   1   6    9563     845   1
  -7   1   6     135     193   1
   6  -1   3    9349     496  -2
  -6   1   6    9349     496   1
  -5   1   6   11424     492   1
   4  -1   4  187455    2034  -2
  -4   1   6  187455    2034   1
  -3   1   6     646     139   1
   2  -1   5    4215     214  -2
  -2   1   6    4215     214   1
  -1   1   6    2187     111   1
   0  -1   6   61075    1170  -2
   0   1   6   61075    1170   1
   1   1   6    1590     132   1
  -2  -1   7   15642     370  -2
   2   1   6   15642     370   1
   3   1   6    5156     208   1
  -4  -1   8  119959    1005  -2
   4   1   6  119959    1005   1
   5   1   6   14343     395   1
  -6  -1   9    2339     224  -2
   6   1   6    2339     224   1
   7   1   6   12250     372   1
  -8  -1  10    6358     360  -2
   8   1   6    6358     360   1
   9   1   6    2785     377   1
 -10  -1  11    2990     577  -2
  10   1   6    2990     577   1
  10  -2   1     595     345  -2
 -10   2   6     595     345   1
  -9   2   6    1646     415   1
   8  -2   2    7485     597  -2
  -8   2   6    7485     597   1
  -7   2   6     481     214   1
   6  -2   3    6495     462  -2
  -6   2   6    6495     462   1
  -5   2   6   13942     586   1
   4  -2   4   15496     520  -2
  -4   2   6   15496     520   1
  -3   2   6   29201     619   1
   2  -2   5   36515     520  -2
  -2   2   6   36515     520   1
  -1   2   6   25080     365   1
   0  -2   6   31256    1090  -2
   0   2   6   31256    1090   1
   1   2   6    3418     170   1
  -2  -2   7     282      91  -2
   2   2   6     282      91   1
   3   2   6   23696     346   1
  -4  -2   8   28182     375  -2
   4   2   6   28182     375   1
   5   2   6    4842     230   1
  -6  -2   9     543     119  -2
   6   2   6     543     119   1
   7   2   6   18762     475   1
  -8  -2  10   14141     513  -2
   8   2   6   14141     513   1
   9   2   6    3135     376   1
 -10  -2  11    3474     564  -2
  10   2   6    3474     564   1
  10  -3   1       0     281  -2
 -10   3   6       0     281   1
  -9   3   6    1054     336   1
   8  -3   2   17930     903  -2
  -8   3   6   17930     903   1
  -7   3   6    2871     367   1
   6  -3   3   19758     809  -2
  -6   3   6   19758     809   1
  -5   3   6   20517     757   1
   4  -3   4   80905    1169  -2
  -4   3   6   80905    1169   1
  -3   3   6   88112    1010   1
   2  -3   5    4341     164  -2
  -2   3   6    4341     164   1
  -1   3   6   26938     423   1
   0  -3   6   12644     305  -2
   0   3   6   12644     305   1
   1   3   6    9225     205   1
  -2  -3   7   30226     448  -2
   2   3   6   30226     448   1
   3   3   6   65812    1445   1
  -4  -3   8   12293     337  -2
   4   3   6   12293     337   1
   5   3   6    2742     135   1
  -6  -3   9   29182     642  -2
   6   3   6   29182     642   1
   7   3   6     488     136   1
  -8  -3  10    4695     347  -2
   8   3   6    4695     347   1
   9   3   6     265     216   1
 -10  -3  11       0     378  -2
  10   3   6       0     378   1
  10  -4   1    3336     576  -2
 -10   4   6    3336     576   1
  -9   4   6    2114     376   1
   8  -4   2   10288     698  -2
  -8   4   6   10288     698   1
  -7   4   6   10040     665   1
   6  -4   3    1441     238  -2
  -6   4   6    1441     238   1
  -5   4   6      46     113   1
   4  -4   4   61225     887  -2
  -4   4   6   61225     887   1
  -3   4   6    9342     331   1
   2  -4   5   82786    1426  -2
  -2   4   6   82786    1426   1
  -1   4   6   34490     405   1
   0  -4   6     210      83  -2
   0   4   6     210      83   1
   1   4   6  164962    1420   1
  -2  -4   7   65436     957  -2
   2   4   6   65436     957   1
   3   4   6    6513     248   1
  -4  -4   8   16667     312  -2
   4   4   6   16667     312   1
   5   4   6     655      91   1
  -6  -4   9    4323     218  -2
   6   4   6    4323     218   1
   7   4   6    7149     347   1
  -8  -4  10    1978     287  -2
   8   4   6    1978     287   1
   9   4   6      82     201   1
  10  -5   1     220     309  -2
 -10   5   6     220     309   1
  -9   5   6     192     278   1
   8  -5   2    2238     377  -2
  -8   5   6    2238     377   1
  -7   5   6    6905     478   1
   6  -5   3   65878    1444  -2
  -6   5   6   65878    1444   1
  -5   5   6   31819     610   1
   4  -5   4   45562    1417  -2
  -4   5   6   45562    1417   1
  -3   5   6  188395    3320   1
   2  -5   5  134663    1802  -2
  -2   5   6  134663    1802   1
  -1   5   6   36939     446   1
   0  -5   6   97683    1117  -2
   0   5   6   97683    1117   1
   1   5   6   65163     884   1
  -2  -5   7   92776     909  -2
   2   5   6   92776     909   1
   3   5   6   25789     385   1
  -4  -5   8   28682     365  -2
   4   5   6   28682     365   1
   5   5   6    9709     272   1
  -6  -5   9   27222     568  -2
   6   5   6   27222     568   1
   7   5   6   16968     494   1
  -8  -5  10    5489     425  -2
   8   5   6    5489     425   1
   9   5   6     530     251   1
  10  -6   1   19031    1321  -2
 -10   6   6   19031    1321   1
  -9   6   6    4714     537   1
   8  -6   2   14610     836  -2
  -8   6   6   14610     836   1
  -7   6   6   27079     934   1
   6  -6   3   33015    1018  -2
  -6   6   6   33015    1018   1
  -5   6   6    1471     221   1
   4  -6   4   12531     362  -2
  -4   6   6   12531     362   1
  -3   6   6   13793     347   1
   2  -6   5  116215    2120  -2
  -2   6   6  116215    2120   1
  -1   6   6   16215     348   1
   0  -6   6     288      58  -2
   0   6   6     288      58   1
   1   6   6  147105    2666   1
  -2  -6   7   47283     673  -2
   2   6   6   47283     673   1
   3   6   6   70670    1007   1
  -4  -6   8   42701     458  -2
   4   6   6   42701     458   1
   5   6   6    1139     143   1
  -6  -6   9    7831     325  -2
   6   6   6    7831     325   1
   7   6   6   40260     993   1
  -8  -6  10    4380     385  -2
   8   6   6    4380     385   1
   9   6   6    1162     288   1
  -9   7   6    3206     483   1
   8  -7   2    1057     256  -2
  -8   7   6    1057     256   1
  -7   7   6     523     271   1
   6  -7   3   96677    1656  -2
  -6   7   6   96677    1656   1
  -5   7   6   22246     751   1
   4  -7   4    4311     296  -2
  -4   7   6    4311     296   1
  -3   7   6  155101    1456   1
   2  -7   5   97098    1219  -2
  -2   7   6   97098    1219   1
  -1   7   6   22420     458   1
   0  -7   6  178733    1221  -2
   0   7   6  178733    1221   1
   1   7   6   42764    1299   1
  -2  -7   7   29488     542  -2
   2   7   6   29488     542   1
   3   7   6   30081     412   1
  -4  -7   8    2262     115  -2
   4   7   6    2262     115   1
   5   7   6    6447     265   1
  -6  -7   9   12911     498  -2
   6   7   6   12911     498   1
   7   7   6    9090     456   1
  -8  -7  10   16799     723  -2
   8   7   6   16799     723   1
   9   7   6       0     214   1
  -9   8   6   13110     885   1
   8  -8   2     341     220  -2
  -8   8   6     341     220   1
  -7   8   6   15389     748   1
   6  -8   3   16862     840  -2
  -6   8   6   16862     840   1
  -5   8   6     647     195   1
   4  -8   4   16366    1228  -2
  -4   8   6   16366    1228   1
  -3   8   6    3491     171   1
   2  -8   5    7103     303  -2
  -2   8   6    7103     303   1
  -1   8   6   19130     362   1
   0  -8   6   38056     590  -2
   0   8   6   38056     590   1
   1   8   6   48950     583   1
  -2  -8   7   59077     877  -2
   2   8   6   59077     877   1
   3   8   6    5771     192   1
  -4  -8   8   68270     970  -2
   4   8   6   68270     970   1
   5   8   6   32909     623   1
  -6  -8   9   11776     600  -2
   6   8   6   11776     600   1
   7   8   6    1979     353   1
  -8  -8  10    5336     550  -2
   8   8   6    5336     550   1
   9   8   6   22499    1144   1
  -9   9   6   17761    1274   1
   8  -9   2   29221    1258  -2
  -8   9   6   29221    1258   1
  -7   9   6   14632     856   1
   6  -9   3   15302     813  -2
  -6   9   6   15302     813   1
  -5   9   6   39033    1200   1
   4  -9   4   36279     815  -2
  -4   9   6   36279     815   1
  -3   9   6   65573     834   1
   2  -9   5   11217     391  -2
  -2   9   6   11217     391   1
  -1   9   6    6457     225   1
  10   0   2       0     432   1
   6   0   4      99     210   1
   2   0   6   10054     456   1
   0  -9   6   65635     858  -2
   0   9   6   65635     858   1
   1   9   6     472      94   1
  -2  -9   7    6085     240  -2
   2   9   6    6085     240   1
   3   9   6   10787     272   1
  -4  -9   8   10008     303  -2
   4   9   6   10008     303   1
   5   9   6   41051     703   1
  -6  -9   9    7584     441  -2
   6   9   6    7584     441   1
   7   9   6    1805     331   1
  -8  -9  10   13676     867  -2
   8   9   6   13676     867   1
   9   9   6    4683     562   1
  -9  10   6   14742     975   1
   8 -10   2    7060     672  -2
  -8  10   6    7060     672   1
  -7  10   6    2123     387   1
   6 -10   3    1810     347  -2
  -6  10   6    1810     347   1
  -5  10   6     442     245   1
   4 -10   4   23739     691  -2
  -4  10   6   23739     691   1
  -3  10   6   16963     451   1
   2 -10   5   25322     555  -2
  -2  10   6   25322     555   1
  -1  10   6   23191     469   1
   0 -10   6    2476     170  -2
   0  10   6    2476     170   1
   1  10   6    7264     220   1
  -2 -10   7   29169     531  -2
   2  10   6   29169     531   1
   3  10   6    8608     286   1
  -4 -10   8   40723     687  -2
   4  10   6   40723     687   1
   5  10   6   21289     598   1
  -6 -10   9    3807     303  -2
   6  10   6    3807     303   1
   7  10   6   12014     664   1
  -8 -10  10    5928     594  -2
   8  10   6    5928     594   1
   9  10   6    9095     758   1
  -9  11   6    7983     745   1
   8 -11   2   15349     957  -2
  -8  11   6   15349     957   1
  -7  11   6    1192     350   1
   6 -11   3    6908     600  -2
  -6  11   6    6908     600   1
  -5  11   6   24600    1027   1
   4 -11   4   32001     824  -2
  -4  11   6   32001     824   1
  -3  11   6    2203     203   1
   2 -11   5   18001     712  -2
  -2  11   6   18001     712   1
  -1  11   6     787     225   1
   0 -11   6   15853     397  -2
   0  11   6   15853     397   1
   1  11   6      88      70   1
  -2 -11   7    3034     200  -2
   2  11   6    3034     200   1
   3  11   6    6841     275   1
  -4 -11   8   16331     436  -2
   4  11   6   16331     436   1
   5  11   6   21774     740   1
  -6 -11   9    2114     281  -2
   6  11   6    2114     281   1
   7  11   6    1738     281   1
  -8 -11  10    4418     540  -2
   8  11   6    4418     540   1
   8 -12   2     472     307  -2
  -8  12   6     472     307   1
  -7  12   6    4195     792   1
   6 -12   3    2118     422  -2
  -6  12   6    2118     422   1
  -5  12   6    3552     376   1
   4 -12   4   20139     687  -2
  -4  12   6   20139     687   1
  -3  12   6    2169     269   1
   2 -12   5     198     121  -2
  -2  12   6     198     121   1
  -1  12   6   23898     649   1
   0 -12   6   13556     447  -2
   0  12   6   13556     447   1
   1  12   6     771     108   1
  -2 -12   7   11046     371  -2
   2  12   6   11046     371   1
   3  12   6    1139     154   1
  -4 -12   8   11617     455  -2
   4  12   6   11617     455   1
   5  12   6   13124     592   1
  -6 -12   9    8037     563  -2
   6  12   6    8037     563   1
   7  12   6    3693     641   1
  -8 -12  10    2798     844  -2
   8  12   6    2798     844   1
   8 -13   2    1330     332  -2
  -8  13   6    1330     332   1
  -7  13   6    7784     697   1
   6 -13   3    1631     378  -2
  -6  13   6    1631     378   1
  -5  13   6    1848     290   1
   4 -13   4    1619     269  -2
  -4  13   6    1619     269   1
  -3  13   6    4021     367   1
   2 -13   5    7154     350  -2
  -2  13   6    7154     350   1
  -1  13   6    5730     375   1
   0 -13   6   43798     658  -2
   0  13   6   43798     658   1
   1  13   6   15787     430   1
  -2 -13   7    3828     225  -2
   2  13   6    3828     225   1
   3  13   6   19577     554   1
  -4 -13   8    3699     273  -2
   4  13   6    3699     273   1
   5  13   6    2106     305   1
  -6 -13   9    3982     436  -2
   6  13   6    3982     436   1
   7  13   6     317     349   1
  -8 -13  10     958     434  -2
   8  13   6     958     434   1
   8 -14   2     995     360  -2
  -8  14   6     995     360   1
  -7  14   6    6635     680   1
   6 -14   3   16235     952  -2
  -6  14   6   16235     952   1
  -5  14   6    1496     283   1
   4 -14   4    7627     471  -2
  -4  14   6    7627     471   1
  -3  14   6   27197     813   1
   2 -14   5    3153     307  -2
  -2  14   6    3153     307   1
  -1  14   6    8454     468   1
   0 -14   6    1213     195  -2
   0  14   6    1213     195   1
   1  14   6    3147     225   1
  -2 -14   7    7046     345  -2
   2  14   6    7046     345   1
   3  14   6    8566     392   1
  -4 -14   8    5712     350  -2
   4  14   6    5712     350   1
   5  14   6     254     229   1
  -6 -14   9    6736     726  -2
   6  14   6    6736     726   1
   7  14   6    5974    1311   1
  -7  15   6    4276     598   1
   6 -15   3     333     296  -2
  -6  15   6     333     296   1
  -5  15   6     313     266   1
   4 -15   4    8212     500  -2
  -4  15   6    8212     500   1
  -3  15   6    3252     432   1
   2 -15   5    1701     252  -2
  -2  15   6    1701     252   1
  -1  15   6   15127     477   1
   0 -15   6    6253     347  -2
   0  15   6    6253     347   1
   1  15   6   31226     791   1
  -2 -15   7   13775     473  -2
   2  15   6   13775     473   1
   3  15   6   28266     993   1
  -4 -15   8    1088     213  -2
   4  15   6    1088     213   1
   5  15   6    9488    1222   1
  -6 -15   9    5512     716  -2
   6  15   6    5512     716   1
   7  15   6     605     444   1
  -7  16   6    1580     432   1
   6 -16   3     890     347  -2
  -6  16   6     890     347   1
  -5  16   6     390     243   1
   4 -16   4   21627    1007  -2
  -4  16   6   21627    1007   1
  -3  16   6    7040     462   1
   2 -16   5    4653     338  -2
  -2  16   6    4653     338   1
  -1  16   6    5914     405   1
   0 -16   6    1477     296  -2
   0  16   6    1477     296   1
   1  16   6     629     211   1
  -2 -16   7    1217     201  -2
   2  16   6    1217     201   1
   3  16   6    5245     374   1
  -4 -16   8    1938     313  -2
   4  16   6    1938     313   1
   5  16   6     446     422   1
  -6 -16   9    1243     397  -2
   6  16   6    1243     397   1
   6 -17   3    1474     445  -2
  -6  17   6    1474     445   1
  -5  17   6    6049     501   1
   4 -17   4      65     213  -2
  -4  17   6      65     213   1
  -3  17   6     198     200   1
   2 -17   5    2949     299  -2
  -2  17   6    2949     299   1
  -1  17   6    1587     369   1
   0 -17   6    1050     277  -2
   0  17   6    1050     277   1
   1  17   6    2163     360   1
  -2 -17   7     622     227  -2
   2  17   6     622     227   1
   3  17   6    4765     421   1
  -4 -17   8    2210     321  -2
   4  17   6    2210     321   1
   5  17   6    4019     587   1
  -6 -17   9    2883     517  -2
   6  17   6    2883     517   1
   6 -18   3    1702     365  -2
  -6  18   6    1702     365   1
  -5  18   6    1441     307   1
   4 -18   4       8     230  -2
  -4  18   6       8     230   1
  -3  18   6     581     255   1
   2 -18   5    1973     271  -2
  -2  18   6    1973     271   1
  -1  18   6    3632     440   1
   0 -18   6    1880     347  -2
   0  18   6    1880     347   1
   1  18   6    1846     362   1
  -2 -18   7    3013     340  -2
   2  18   6    3013     340   1
   3  18   6    5261     459   1
  -4 -18   8    4247     643  -2
   4  18   6    4247     643   1
   5  18   6    2530     417   1
  -5  19   6    5378     492   1
   4 -19   4    4341     412  -2
  -4  19   6    4341     412   1
  -3  19   6     884     311   1
   2 -19   5     930     299  -2
  -2  19   6     930     299   1
  -1  19   6    4409     435   1
   0 -19   6    1382     375  -2
   0  19   6    1382     375   1
   1  19   6     658     267   1
  -2 -19   7     394     297  -2
   2  19   6     394     297   1
   3  19   6    2492     363   1
  -4 -19   8    5741     487  -2
   4  19   6    5741     487   1
   5  19   6    1313     348   1
   4 -20   4    1071     276  -2
  -4  20   6    1071     276   1
  -3  20   6    2610     412   1
   2 -20   5     405     280  -2
  -2  20   6     405     280   1
  -1  20   6     779     261   1
   0 -20   6     270     275  -2
   0  20   6     270     275   1
   1  20   6    4990     418   1
  -2 -20   7    1817     350  -2
   2  20   6    1817     350   1
   3  20   6     695     272   1
  -4 -20   8    8191     993  -2
   4  20   6    8191     993   1
  -3  21   6   11777     769   1
   2 -21   5    8017     744  -2
  -2  21   6    8017     744   1
  -1  21   6    1426     304   1
   0 -21   6   11044     940  -2
   0  21   6   11044     940   1
   1  21   6    1674     321   1
  -2 -21   7     975     302  -2
   2  21   6     975     302   1
   0 -22   6     640     275  -2
   0  22   6     640     275   1
  10  -1   2    3160     646  -2
 -10   1   7    3160     646   1
  -9   1   7     123     280   1
   8  -1   3   11422     719  -2
  -8   1   7   11422     719   1
  -7   1   7     396     225   1
   6  -1   4   34990     930  -2
  -6   1   7   34990     930   1
  -5   1   7    7691     406   1
   4  -1   5   10930     440  -2
  -4   1   7   10930     440   1
  -3   1   7    5877     292   1
   2  -1   6    3149     197  -2
  -2   1   7    3149     197   1
  -1   1   7   43102     885   1
   0  -1   7   91823    1882  -2
   0   1   7   91823    1882   1
   1   1   7     621      93   1
  -2  -1   8   28726     505  -2
   2   1   7   28726     505   1
   3   1   7    2260     216   1
  -4  -1   9   11803     353  -2
   4   1   7   11803     353   1
   5   1   7   28098     489   1
  -6  -1  10     493     112  -2
   6   1   7     493     112   1
   7   1   7    1261     146   1
  -8  -1  11    1678     234  -2
   8   1   7    1678     234   1
   9   1   7     365     230   1
 -10  -1  12    2453     491  -2
  10   1   7    2453     491   1
  10  -2   2    8945     895  -2
 -10   2   7    8945     895   1
  -9   2   7     417     391   1
   8  -2   3    1316     397  -2
  -8   2   7    1316     397   1
  -7   2   7    2113     349   1
   6  -2   4    3946     336  -2
  -6   2   7    3946     336   1
  -5   2   7    5962     361   1
   4  -2   5   10990     466  -2
  -4   2   7   10990     466   1
  -3   2   7    1951     190   1
   2  -2   6     956     104  -2
  -2   2   7     956     104   1
  -1   2   7  127069    1164   1
   0  -2   7  239806    2485  -2
   0   2   7  239806    2485   1
   1   2   7   47439     669   1
  -2  -2   8    1895     144  -2
   2   2   7    1895     144   1
   3   2   7   14604     359   1
  -4  -2   9   25940     651  -2
   4   2   7   25940     651   1
   5   2   7    1201     130   1
  -6  -2  10   48403     683  -2
   6   2   7   48403     683   1
   7   2   7    3957     236   1
  -8  -2  11    4845     314  -2
   8   2   7    4845     314   1
   9   2   7   19756    1067   1
  10  -3   2     653     365  -2
 -10   3   7     653     365   1
  -9   3   7     296     274   1
   8  -3   3   17529     915  -2
  -8   3   7   17529     915   1
  -7   3   7     586     238   1
   6  -3   4    1549     283  -2
  -6   3   7    1549     283   1
  -5   3   7   21404     779   1
   4  -3   5   65403    1068  -2
  -4   3   7   65403    1068   1
  -3   3   7   10349     457   1
   2  -3   6   27428     394  -2
  -2   3   7   27428     394   1
  -1   3   7   23076     306   1
   0  -3   7  172909    1959  -2
   0   3   7  172909    1959   1
   1   3   7    5672     280   1
  -2  -3   8   85345     815  -2
   2   3   7   85345     815   1
   3   3   7   22434     370   1
  -4  -3   9   15835     392  -2
   4   3   7   15835     392   1
   5   3   7   50059     524   1
  -6  -3  10   15846     400  -2
   6   3   7   15846     400   1
   7   3   7     648     168   1
  -8  -3  11   12309     446  -2
   8   3   7   12309     446   1
   9   3   7    2296     341   1
  10  -4   2    2516     566  -2
 -10   4   7    2516     566   1
  -9   4   7       0     227   1
   8  -4   3    1158     308  -2
  -8   4   7    1158     308   1
  -7   4   7     219     208   1
   6  -4   4    4188     513  -2
  -6   4   7    4188     513   1
  -5   4   7       0     101   1
   4  -4   5   15694     485  -2
  -4   4   7   15694     485   1
  -3   4   7    3953     211   1
   2  -4   6   15551     363  -2
  -2   4   7   15551     363   1
  -1   4   7   80278     932   1
   0  -4   7   36374     495  -2
   0   4   7   36374     495   1
   1   4   7   12311     284   1
  -2  -4   8   52274    1295  -2
   2   4   7   52274    1295   1
   3   4   7    1637     292   1
  -4  -4   9    9656     239  -2
   4   4   7    9656     239   1
   5   4   7    1685     117   1
  -6  -4  10   42922     708  -2
   6   4   7   42922     708   1
   7   4   7     234     124   1
  -8  -4  11    3341     272  -2
   8   4   7    3341     272   1
   9   4   7    9603     632   1
  10  -5   2     771     415  -2
 -10   5   7     771     415   1
  -9   5   7     590     300   1
   8  -5   3   13641     819  -2
  -8   5   7   13641     819   1
  -7   5   7    5187     494   1
   6  -5   4    2638     300  -2
  -6   5   7    2638     300   1
  -5   5   7    1389     175   1
   4  -5   5    1261     190  -2
  -4   5   7    1261     190   1
  -3   5   7   21551     579   1
   2  -5   6   39386     630  -2
  -2   5   7   39386     630   1
  -1   5   7    6430     206   1
   0  -5   7    4948     181  -2
   0   5   7    4948     181   1
   1   5   7    3925     194   1
  -2  -5   8   11046     305  -2
   2   5   7   11046     305   1
   3   5   7   22700     408   1
  -4  -5   9    1401      92  -2
   4   5   7    1401      92   1
   5   5   7    4791     228   1
  -6  -5  10    4376     284  -2
   6   5   7    4376     284   1
   7   5   7     107     136   1
  -8  -5  11     423     182  -2
   8   5   7     423     182   1
   9   5   7     788     242   1
  10  -6   2    2991     490  -2
 -10   6   7    2991     490   1
  -9   6   7    1026     371   1
   8  -6   3      84     214  -2
  -8   6   7      84     214   1
  -7   6   7    5003     504   1
   6  -6   4    4472     408  -2
  -6   6   7    4472     408   1
  -5   6   7   13581     587   1
   4  -6   5    9443     367  -2
  -4   6   7    9443     367   1
  -3   6   7    2319     213   1
   2  -6   6   44940     728  -2
  -2   6   7   44940     728   1
  -1   6   7    3770     190   1
   0  -6   7   36012     988  -2
   0   6   7   36012     988   1
   1   6   7     171     101   1
  -2  -6   8   28781     941  -2
   2   6   7   28781     941   1
   3   6   7      23      77   1
  -4  -6   9    1012     107  -2
   4   6   7    1012     107   1
   5   6   7     194     114   1
  -6  -6  10    3174     233  -2
   6   6   7    3174     233   1
   7   6   7    3285     287   1
  -8  -6  11    1098     248  -2
   8   6   7    1098     248   1
   9   6   7     297     241   1
  -9   7   7    1511     441   1
   8  -7   3     524     260  -2
  -8   7   7     524     260   1
  -7   7   7    2843     350   1
   6  -7   4   24579     856  -2
  -6   7   7   24579     856   1
  -5   7   7    5678     408   1
   4  -7   5    5561     247  -2
  -4   7   7    5561     247   1
  -3   7   7    2344     150   1
   2  -7   6    8658     315  -2
  -2   7   7    8658     315   1
  -1   7   7   32552     523   1
  -2   0   8     479     204   1
  -6   0  10   11625     505   1
 -10   0  12       0     480   1
   0  -7   7     913     109  -2
   0   7   7     913     109   1
   1   7   7     217      75   1
  -2  -7   8   16083     667  -2
   2   7   7   16083     667   1
   3   7   7    2443     139   1
  -4  -7   9   18075     343  -2
   4   7   7   18075     343   1
   5   7   7   41587     631   1
  -6  -7  10   11452     486  -2
   6   7   7   11452     486   1
   7   7   7     637     193   1
  -8  -7  11    1282     277  -2
   8   7   7    1282     277   1
   9   7   7     368     262   1
  -9   8   7    3288     519   1
   8  -8   3     678     250  -2
  -8   8   7     678     250   1
  -7   8   7    1007     279   1
   6  -8   4   13975     794  -2
  -6   8   7   13975     794   1
  -5   8   7   13277     571   1
   4  -8   5    2162     202  -2
  -4   8   7    2162     202   1
  -3   8   7    5131     240   1
   2  -8   6   14072     512  -2
  -2   8   7   14072     512   1
  -1   8   7    8416     282   1
   0  -8   7    4987     300  -2
   0   8   7    4987     300   1
   1   8   7   15264     953   1
  -2  -8   8    4803     196  -2
   2   8   7    4803     196   1
   3   8   7    3485     156   1
  -4  -8   9   20889     328  -2
   4   8   7   20889     328   1
   5   8   7    1124     165   1
  -6  -8  10    4126     333  -2
   6   8   7    4126     333   1
   7   8   7    5692     413   1
  -8  -8  11    1356     316  -2
   8   8   7    1356     316   1
   9   8   7    6961     672   1
  -9   9   7     574     494   1
   8  -9   3    2240     440  -2
  -8   9   7    2240     440   1
  -7   9   7     203     268   1
   6  -9   4    2897     405  -2
  -6   9   7    2897     405   1
  -5   9   7    1073     283   1
   4  -9   5   16368     475  -2
  -4   9   7   16368     475   1
  -3   9   7    2097     179   1
   2  -9   6    5914     295  -2
  -2   9   7    5914     295   1
  -1   9   7     217      96   1
   0  -9   7    2992     175  -2
   0   9   7    2992     175   1
   1   9   7    2053     395   1
  -2  -9   8    5057     227  -2
   2   9   7    5057     227   1
   3   9   7    4793     193   1
  -4  -9   9    2909     187  -2
   4   9   7    2909     187   1
   5   9   7   19093     503   1
  -6  -9  10    2239     312  -2
   6   9   7    2239     312   1
   7   9   7     573     204   1
  -8  -9  11    4454     471  -2
   8   9   7    4454     471   1
   9   9   7     996     363   1
  -9  10   7     799     447   1
   8 -10   3    4540     552  -2
  -8  10   7    4540     552   1
  -7  10   7   10024     741   1
   6 -10   4   10064     758  -2
  -6  10   7   10064     758   1
  -5  10   7    7484     585   1
   4 -10   5    7114     393  -2
  -4  10   7    7114     393   1
  -3  10   7    1357     172   1
   2 -10   6   29605     606  -2
  -2  10   7   29605     606   1
  -1  10   7   19004     425   1
   0 -10   7    4283     213  -2
   0  10   7    4283     213   1
   1  10   7    3004     174   1
  -2 -10   8    2563     190  -2
   2  10   7    2563     190   1
   3  10   7     540     109   1
  -4 -10   9    1205     140  -2
   4  10   7    1205     140   1
   5  10   7   32460     730   1
  -6 -10  10    8465     558  -2
   6  10   7    8465     558   1
   7  10   7    9998     558   1
  -8 -10  11    1540     363  -2
   8  10   7    1540     363   1
  -9  11   7    2472     564   1
   8 -11   3    1667     378  -2
  -8  11   7    1667     378   1
  -7  11   7    4614     783   1
   6 -11   4    1852     353  -2
  -6  11   7    1852     353   1
  -5  11   7    1374     334   1
   4 -11   5    1839     252  -2
  -4  11   7    1839     252   1
  -3  11   7     467     131   1
   2 -11   6   11364     400  -2
  -2  11   7   11364     400   1
  -1  11   7    1824     166   1
   0 -11   7    1052     114  -2
   0  11   7    1052     114   1
   1  11   7   27756     486   1
  -2 -11   8    2890     194  -2
   2  11   7    2890     194   1
   3  11   7   24293     475   1
  -4 -11   9    3253     237  -2
   4  11   7    3253     237   1
   5  11   7    6321     465   1
  -6 -11  10    3161     369  -2
   6  11   7    3161     369   1
   7  11   7    1042     265   1
  -8 -11  11       0     257  -2
   8  11   7       0     257   1
   8 -12   3    1386     384  -2
  -8  12   7    1386     384   1
  -7  12   7    6272     622   1
   6 -12   4    1496     347  -2
  -6  12   7    1496     347   1
  -5  12   7   38131    1122   1
   4 -12   5   32021     862  -2
  -4  12   7   32021     862   1
  -3  12   7    6754     330   1
   2 -12   6    4582     277  -2
  -2  12   7    4582     277   1
  -1  12   7    1154     166   1
   0 -12   7   15273     398  -2
   0  12   7   15273     398   1
   1  12   7    4464     217   1
  -2 -12   8    7933     376  -2
   2  12   7    7933     376   1
   3  12   7    9448     423   1
  -4 -12   9    7407     357  -2
   4  12   7    7407     357   1
   5  12   7    4232     372   1
  -6 -12  10     300     217  -2
   6  12   7     300     217   1
   7  12   7    2533     354   1
  -8 -12  11    2543     792  -2
   8  12   7    2543     792   1
   8 -13   3     255     272  -2
  -8  13   7     255     272   1
  -7  13   7    3285     500   1
   6 -13   4   19773    1021  -2
  -6  13   7   19773    1021   1
  -5  13   7     747     224   1
   4 -13   5    2794     311  -2
  -4  13   7    2794     311   1
  -3  13   7     415     180   1
   2 -13   6    5566     325  -2
  -2  13   7    5566     325   1
  -1  13   7   22404     510   1
   0 -13   7    1271     157  -2
   0  13   7    1271     157   1
   1  13   7    5692     393   1
  -2 -13   8    7511     347  -2
   2  13   7    7511     347   1
   3  13   7   12014     443   1
  -4 -13   9    9897     412  -2
   4  13   7    9897     412   1
   5  13   7   10100     546   1
  -6 -13  10    5565     431  -2
   6  13   7    5565     431   1
   7  13   7    1043     453   1
  -8 -13  11     872     702  -2
   8  13   7     872     702   1
   8 -14   3       0     294  -2
  -8  14   7       0     294   1
  -7  14   7     810     319   1
   6 -14   4     798     298  -2
  -6  14   7     798     298   1
  -5  14   7    8796     529   1
   4 -14   5      88     187  -2
  -4  14   7      88     187   1
  -3  14   7    1870     254   1
   2 -14   6   32658     802  -2
  -2  14   7   32658     802   1
  -1  14   7     912     171   1
   0 -14   7    2374     264  -2
   0  14   7    2374     264   1
   1  14   7     618     176   1
  -2 -14   8    2732     233  -2
   2  14   7    2732     233   1
   3  14   7    4581     307   1
  -4 -14   9    4791     320  -2
   4  14   7    4791     320   1
   5  14   7    3898     475   1
  -6 -14  10    1057     339  -2
   6  14   7    1057     339   1
   7  14   7     528     363   1
  -7  15   7    1080     338   1
   6 -15   4    3927     513  -2
  -6  15   7    3927     513   1
  -5  15   7    1040     247   1
   4 -15   5    6129     611  -2
  -4  15   7    6129     611   1
  -3  15   7     646     242   1
   2 -15   6    3556     330  -2
  -2  15   7    3556     330   1
  -1  15   7    1357     220   1
   0 -15   7     682     219  -2
   0  15   7     682     219   1
   1  15   7    3004     308   1
  -2 -15   8    3230     294  -2
   2  15   7    3230     294   1
   3  15   7    4705     366   1
  -4 -15   9     311     163  -2
   4  15   7     311     163   1
   5  15   7    1515     320   1
  -6 -15  10     636     569  -2
   6  15   7     636     569   1
   7  15   7    1606     513   1
  -7  16   7    6651     705   1
   6 -16   4    2624     438  -2
  -6  16   7    2624     438   1
  -5  16   7    5015     436   1
   4 -16   5    1149     261  -2
  -4  16   7    1149     261   1
  -3  16   7     445     197   1
   2 -16   6    1639     255  -2
  -2  16   7    1639     255   1
  -1  16   7    3002     284   1
   0 -16   7     169     189  -2
   0  16   7     169     189   1
   1  16   7    4095     363   1
  -2 -16   8    1206     220  -2
   2  16   7    1206     220   1
   3  16   7     362     177   1
  -4 -16   9    8524     465  -2
   4  16   7    8524     465   1
   5  16   7    4104     537   1
  -6 -16  10     772     443  -2
   6  16   7     772     443   1
   6 -17   4    4761     597  -2
  -6  17   7    4761     597   1
  -5  17   7    2718     357   1
   4 -17   5     754     244  -2
  -4  17   7     754     244   1
  -3  17   7     982     240   1
   2 -17   6    2417     282  -2
  -2  17   7    2417     282   1
  -1  17   7   16093     781   1
   0 -17   7    4215     433  -2
   0  17   7    4215     433   1
   1  17   7    4860     491   1
  -2 -17   8     331     206  -2
   2  17   7     331     206   1
   3  17   7   16491     656   1
  -4 -17   9     481     223  -2
   4  17   7     481     223   1
   5  17   7    5337     671   1
  -6 -17  10    1356     391  -2
   6  17   7    1356     391   1
   6 -18   4     242     312  -2
  -6  18   7     242     312   1
  -5  18   7    5806     493   1
   4 -18   5    6186     486  -2
  -4  18   7    6186     486   1
  -3  18   7    1501     323   1
   2 -18   6    5065     386  -2
  -2  18   7    5065     386   1
  -1  18   7     914     276   1
   0 -18   7     168     259  -2
   0  18   7     168     259   1
   1  18   7     829     276   1
  -2 -18   8     751     247  -2
   2  18   7     751     247   1
   3  18   7     122     237   1
  -4 -18   9     702     311  -2
   4  18   7     702     311   1
   5  18   7    1554     600   1
  -5  19   7    5407     486   1
   4 -19   5    1902     328  -2
  -4  19   7    1902     328   1
  -3  19   7    7877     545   1
   2 -19   6     329     236  -2
  -2  19   7     329     236   1
  -1  19   7    1062     269   1
   0 -19   7    7796     738  -2
   0  19   7    7796     738   1
   1  19   7     915     320   1
  -2 -19   8     107     248  -2
   2  19   7     107     248   1
   3  19   7    2379     351   1
  -4 -19   9     281     296  -2
   4  19   7     281     296   1
   4 -20   5    3489     405  -2
  -4  20   7    3489     405   1
  -3  20   7     580     284   1
   2 -20   6      65     271  -2
  -2  20   7      65     271   1
  -1  20   7    3877     398   1
   0 -20   7    5044     493  -2
   0  20   7    5044     493   1
   1  20   7    8015     545   1
  -2 -20   8    2143     365  -2
   2  20   7    2143     365   1
   3  20   7     698     296   1
  -3  21   7    5114     550   1
   2 -21   6     687     322  -2
  -2  21   7     687     322   1
  -1  21   7    2826     340   1
   0 -21   7    7006     502  -2
   0  21   7    7006     502   1
   1  21   7    2751     366   1
  -2 -21   8    5759     581  -2
   2  21   7    5759     581   1
 -10   0   8    4998     962   1
  -9   0   8    1078     505   1
   8   0   4   69216    3007  -2
  -8   0   8   69216    3007   1
  -7   0   8    2438     423   1
  -6   0   8   11295     757   1
  -5   0   8   71083    1716   1
   4   0   6  164869    2360  -2
  -4   0   8  164869    2360   1
  -3   0   8    2464     294   1
  -2   0   8    2267     272   1
  -1   0   8    2307     161   1
   0   0   8  119740    4180  -2
   0   0   8  119740    4180   1
   1   0   8   24438    2159   1
   2   0   8     369     143   1
   3   0   8  127450    1729   1
  -4   0  10  109637    1648  -2
   4   0   8  109637    1648   1
   5   0   8    2763     314   1
   6   0   8    5513     371   1
   7   0   8   43395    1117   1
  -8   0  12   23192     871  -2
   8   0   8   23192     871   1
   9   0   8       0     248   1
  10  -1   3     879     418  -2
 -10   1   8     879     418   1
  -9   1   8    5347     669   1
   8  -1   4    3956     506  -2
  -8   1   8    3956     506   1
  -7   1   8    8448     596   1
   6  -1   5   13005     602  -2
  -6   1   8   13005     602   1
  -5   1   8    7078     398   1
   4  -1   6  214062    1901  -2
  -4   1   8  214062    1901   1
  -3   1   8   29195     628   1
   2  -1   7    8000     270  -2
  -2   1   8    8000     270   1
  -1   1   8   47384     782   1
   0  -1   8   46769     775  -2
   0   1   8   46769     775   1
   1   1   8      74      70   1
  -2  -1   9     110      84  -2
   2   1   8     110      84   1
   3   1   8   69325    1025   1
  -4  -1  10    7147     313  -2
   4   1   8    7147     313   1
   5   1   8    5157     222   1
  -6  -1  11    4058     209  -2
   6   1   8    4058     209   1
   7   1   8    7781     297   1
  -8  -1  12   40232     862  -2
   8   1   8   40232     862   1
   9   1   8     182     173   1
  10  -2   3    8026     856  -2
 -10   2   8    8026     856   1
  -9   2   8     752     463   1
   8  -2   4   24017    1041  -2
  -8   2   8   24017    1041   1
  -7   2   8   12817     716   1
   6  -2   5    4269     335  -2
  -6   2   8    4269     335   1
  -5   2   8   14914     568   1
   4  -2   6   10018     439  -2
  -4   2   8   10018     439   1
  -3   2   8   13246     436   1
   2  -2   7    9957     265  -2
  -2   2   8    9957     265   1
  -1   2   8     169      63   1
   0  -2   8  139355    1678  -2
   0   2   8  139355    1678   1
   1   2   8   38204     558   1
  -2  -2   9   32290     544  -2
   2   2   8   32290     544   1
   3   2   8   53511     906   1
  -4  -2  10   68113     831  -2
   4   2   8   68113     831   1
   5   2   8    1830     146   1
  -6  -2  11   13137     545  -2
   6   2   8   13137     545   1
   7   2   8     812     167   1
  -8  -2  12    9401     418  -2
   8   2   8    9401     418   1
   9   2   8    4831     369   1
  10  -3   3    3560     595  -2
 -10   3   8    3560     595   1
  -9   3   8       0     205   1
   8  -3   4     842     311  -2
  -8   3   8     842     311   1
  -7   3   8   18013     852   1
   6  -3   5   13648     703  -2
  -6   3   8   13648     703   1
  -5   3   8    6840     406   1
   4  -3   6   61091     902  -2
  -4   3   8   61091     902   1
  -3   3   8   37978     739   1
   2  -3   7   38018     575  -2
  -2   3   8   38018     575   1
  -1   3   8   37539     416   1
   0  -3   8   17562    1651  -2
   0   3   8   17562    1651   1
   1   3   8    1591     134   1
  -2  -3   9   63959     829  -2
   2   3   8   63959     829   1
   3   3   8   32892     576   1
  -4  -3  10   20742     330  -2
   4   3   8   20742     330   1
   5   3   8    7807     278   1
  -6  -3  11    2698     186  -2
   6   3   8    2698     186   1
   7   3   8   19905     567   1
  -8  -3  12    1879     200  -2
   8   3   8    1879     200   1
   9   3   8     266     199   1
  10  -4   3     357     310  -2
 -10   4   8     357     310   1
  -9   4   8     276     253   1
   8  -4   4     681     264  -2
  -8   4   8     681     264   1
  -7   4   8    5684     498   1
   6  -4   5    1958     311  -2
  -6   4   8    1958     311   1
  -5   4   8    9402     413   1
   4  -4   6    3059     244  -2
  -4   4   8    3059     244   1
  -3   4   8    4297     208   1
   2  -4   7  222009    2666  -2
  -2   4   8  222009    2666   1
  -1   4   8   37766     495   1
   0  -4   8   13661     334  -2
   0   4   8   13661     334   1
   1   4   8  126027    1008   1
  -2  -4   9   37177     619  -2
   2   4   8   37177     619   1
   3   4   8   29689     523   1
  -4  -4  10    6772     240  -2
   4   4   8    6772     240   1
   5   4   8   21037     386   1
  -6  -4  11   38581     725  -2
   6   4   8   38581     725   1
   7   4   8    8245     345   1
  -8  -4  12    7348     382  -2
   8   4   8    7348     382   1
   9   4   8    1127     245   1
  10  -5   3    7734     705  -2
 -10   5   8    7734     705   1
  -9   5   8     623     276   1
   8  -5   4     861     256  -2
  -8   5   8     861     256   1
  -7   5   8   10407     673   1
   6  -5   5   46129    1281  -2
  -6   5   8   46129    1281   1
  -5   5   8   11082     437   1
   4  -5   6    8474     607  -2
  -4   5   8    8474     607   1
  10   0   4      14     537   1
   6   0   6     269     220   1
   2   0   8     123     122   1
  -3   5   8   34044    1051   1
   2  -5   7   39999     629  -2
  -2   5   8   39999     629   1
  -1   5   8   93000     778   1
   0  -5   8   47169     946  -2
   0   5   8   47169     946   1
   1   5   8   51058     616   1
  -2  -5   9  218541    2561  -2
   2   5   8  218541    2561   1
   3   5   8   57422     708   1
  -4  -5  10   15810     255  -2
   4   5   8   15810     255   1
   5   5   8   31450     542   1
  -6  -5  11    2551     224  -2
   6   5   8    2551     224   1
   7   5   8     337     127   1
  -8  -5  12    7602     439  -2
   8   5   8    7602     439   1
   9   5   8    3036     355   1
  -9   6   8    1467     344   1
   8  -6   4    4445     516  -2
  -8   6   8    4445     516   1
  -7   6   8     860     271   1
   6  -6   5   10806     666  -2
  -6   6   8   10806     666   1
  -5   6   8   11056     391   1
   4  -6   6    8079     332  -2
  -4   6   8    8079     332   1
  -3   6   8   53267     695   1
   2  -6   7  102999    1054  -2
  -2   6   8  102999    1054   1
  -1   6   8     468      95   1
   0  -6   8    1468     119  -2
   0   6   8    1468     119   1
   1   6   8    5223     232   1
  -2  -6   9   43553     610  -2
   2   6   8   43553     610   1
   3   6   8    4234     207   1
  -4  -6  10   19126     345  -2
   4   6   8   19126     345   1
   5   6   8   48830     696   1
  -6  -6  11   27934     638  -2
   6   6   8   27934     638   1
   7   6   8   36198     798   1
  -8  -6  12    8139     454  -2
   8   6   8    8139     454   1
   9   6   8    5379     488   1
  -9   7   8   11445     833   1
   8  -7   4    3566     462  -2
  -8   7   8    3566     462   1
  -7   7   8    7749     602   1
   6  -7   5    6285     479  -2
  -6   7   8    6285     479   1
  -5   7   8   11648     507   1
   4  -7   6    2322     187  -2
  -4   7   8    2322     187   1
  -3   7   8   12958     359   1
   2  -7   7   62326     738  -2
  -2   7   8   62326     738   1
  -1   7   8   33073     590   1
   0  -7   8   18696    1272  -2
   0   7   8   18696    1272   1
   1   7   8  173067    2771   1
  -2  -7   9   34171     534  -2
   2   7   8   34171     534   1
   3   7   8     383     106   1
  -4  -7  10    5770     207  -2
   4   7   8    5770     207   1
   5   7   8   14296     389   1
  -6  -7  11      94     149  -2
   6   7   8      94     149   1
   7   7   8    1584     239   1
  -8  -7  12    7415     443  -2
   8   7   8    7415     443   1
   9   7   8     700     270   1
  -9   8   8    7441     691   1
   8  -8   4    4343     529  -2
  -8   8   8    4343     529   1
  -7   8   8    5329     532   1
   6  -8   5   22849     976  -2
  -6   8   8   22849     976   1
  -5   8   8   56920    1072   1
   4  -8   6   42677     789  -2
  -4   8   8   42677     789   1
  -3   8   8   22509     497   1
   2  -8   7   24584     670  -2
  -2   8   8   24584     670   1
  -1   8   8    4219     239   1
   0  -8   8   10777     816  -2
   0   8   8   10777     816   1
   1   8   8    7629     430   1
  -2  -8   9    5438     535  -2
   2   8   8    5438     535   1
   3   8   8     233      79   1
  -4  -8  10   26129     437  -2
   4   8   8   26129     437   1
   5   8   8   64090     904   1
  -6  -8  11   10914     512  -2
   6   8   8   10914     512   1
   7   8   8    3242     331   1
  -8  -8  12    9960     642  -2
   8   8   8    9960     642   1
   9   8   8    8273     735   1
  -9   9   8   12979    1235   1
   8  -9   4   11966    1028  -2
  -8   9   8   11966    1028   1
  -7   9   8   12983     816   1
   6  -9   5    2368     468  -2
  -6   9   8    2368     468   1
  -5   9   8   27767    1023   1
   4  -9   6   12917     441  -2
  -4   9   8   12917     441   1
  -3   9   8   30282     721   1
   2  -9   7   23362    1257  -2
  -2   9   8   23362    1257   1
  -1   9   8    2922     200   1
   0  -9   8   28876     571  -2
   0   9   8   28876     571   1
   1   9   8   33621     919   1
  -2  -9   9     631     101  -2
   2   9   8     631     101   1
   3   9   8    6883     219   1
  -4  -9  10   11926     320  -2
   4   9   8   11926     320   1
   5   9   8    1918     227   1
  -6  -9  11    5512     446  -2
   6   9   8    5512     446   1
   7   9   8    1439     268   1
  -8  -9  12    1176     290  -2
   8   9   8    1176     290   1
   9   9   8    1821     396   1
  -9  10   8    2190     661   1
   8 -10   4   10438    1035  -2
  -8  10   8   10438    1035   1
  -7  10   8     191     230   1
   6 -10   5   21899     999  -2
  -6  10   8   21899     999   1
  -5  10   8    5482     505   1
   4 -10   6   15741     660  -2
  -4  10   8   15741     660   1
  -3  10   8   37580     700   1
   2 -10   7    6753     309  -2
  -2  10   8    6753     309   1
  -1  10   8   11387     353   1
   0 -10   8   41107     785  -2
   0  10   8   41107     785   1
   1  10   8    8809     496   1
  -2 -10   9    2085     171  -2
   2  10   8    2085     171   1
   3  10   8   43089     752   1
  -4 -10  10    5373     275  -2
   4  10   8    5373     275   1
   5  10   8    1277     224   1
  -6 -10  11    2802     363  -2
   6  10   8    2802     363   1
   7  10   8    1973     285   1
  -8 -10  12   15665     829  -2
   8  10   8   15665     829   1
   8 -11   4   18538    1059  -2
  -8  11   8   18538    1059   1
  -7  11   8   11079     787   1
   6 -11   5     475     248  -2
  -6  11   8     475     248   1
  -5  11   8   11329     717   1
   4 -11   6   50529    1047  -2
  -4  11   8   50529    1047   1
  -3  11   8     216     125   1
   2 -11   7    4396     268  -2
  -2  11   8    4396     268   1
  -1  11   8     852     232   1
   0 -11   8     855     157  -2
   0  11   8     855     157   1
   1  11   8   12091     363   1
  -2 -11   9   32491    1146  -2
   2  11   8   32491    1146   1
   3  11   8    4383     256   1
  -4 -11  10   15058     507  -2
   4  11   8   15058     507   1
   5  11   8     762     255   1
  -6 -11  11    1219     274  -2
   6  11   8    1219     274   1
   7  11   8    5488     429   1
  -8 -11  12    5034     570  -2
   8  11   8    5034     570   1
   8 -12   4   15479     989  -2
  -8  12   8   15479     989   1
  -7  12   8    2288     426   1
   6 -12   5    3337     461  -2
  -6  12   8    3337     461   1
  -5  12   8    4251     479   1
   4 -12   6    7821     450  -2
  -4  12   8    7821     450   1
  -3  12   8    5347     303   1
   2 -12   7    7914     363  -2
  -2  12   8    7914     363   1
  -1  12   8    2249     154   1
   0 -12   8   36515     840  -2
   0  12   8   36515     840   1
   1  12   8    9389     582   1
  -2 -12   9   15539     633  -2
   2  12   8   15539     633   1
   3  12   8   28908     712   1
  -4 -12  10    8558     378  -2
   4  12   8    8558     378   1
   5  12   8    1983     303   1
  -6 -12  11    5599     488  -2
   6  12   8    5599     488   1
   7  12   8    2636     356   1
  -8 -12  12    1968     528  -2
   8  12   8    1968     528   1
   8 -13   4    3681     568  -2
  -8  13   8    3681     568   1
  -7  13   8    2149     463   1
   6 -13   5    3957     504  -2
  -6  13   8    3957     504   1
  -5  13   8       0     316   1
   4 -13   6   17870     679  -2
  -4  13   8   17870     679   1
  -3  13   8   26034     786   1
   2 -13   7   33387     734  -2
  -2  13   8   33387     734   1
  -1  13   8   44040     935   1
   0 -13   8   46723     804  -2
   0  13   8   46723     804   1
   1  13   8    3577     256   1
  -2 -13   9   10750     411  -2
   2  13   8   10750     411   1
   3  13   8     476     193   1
  -4 -13  10   11364     444  -2
   4  13   8   11364     444   1
   5  13   8    1647     284   1
  -6 -13  11    6520     522  -2
   6  13   8    6520     522   1
   7  13   8   28624    1312   1
  -7  14   8   17546    1053   1
   6 -14   5       0     266  -2
  -6  14   8       0     266   1
  -5  14   8     799     263   1
   4 -14   6   23631     799  -2
  -4  14   8   23631     799   1
  -3  14   8     674     216   1
   2 -14   7   11510     459  -2
  -2  14   8   11510     459   1
  -1  14   8    3918     280   1
   0 -14   8    7158     412  -2
   0  14   8    7158     412   1
   1  14   8   21790     612   1
  -2 -14   9   27066     649  -2
   2  14   8   27066     649   1
   3  14   8   27708     688   1
  -4 -14  10   10381     443  -2
   4  14   8   10381     443   1
   5  14   8    2127     321   1
  -6 -14  11    9564     657  -2
   6  14   8    9564     657   1
   7  14   8     607     381   1
  -7  15   8     867     343   1
   6 -15   5     753     349  -2
  -6  15   8     753     349   1
  -5  15   8      75     222   1
   4 -15   6    3509     362  -2
  -4  15   8    3509     362   1
  -3  15   8   75191    1402   1
   2 -15   7   10561     463  -2
  -2  15   8   10561     463   1
  -1  15   8   36485     872   1
   0 -15   8   25985     927  -2
   0  15   8   25985     927   1
   1  15   8    1568     254   1
  -2 -15   9   38569     974  -2
   2  15   8   38569     974   1
   3  15   8    2417     260   1
  -4 -15  10   14258     531  -2
   4  15   8   14258     531   1
   5  15   8   11499     631   1
  -6 -15  11    4139     552  -2
   6  15   8    4139     552   1
   7  15   8   13987    1441   1
  -7  16   8   17749    1097   1
   6 -16   5     942     349  -2
  -6  16   8     942     349   1
  -5  16   8       0     228   1
   4 -16   6    8521     528  -2
  -4  16   8    8521     528   1
  -3  16   8     715     220   1
   2 -16   7    5939     424  -2
  -2  16   8    5939     424   1
  -1  16   8    1065     270   1
   0 -16   8   11781     741  -2
   0  16   8   11781     741   1
   1  16   8   30758     881   1
  -2 -16   9    3732     324  -2
   2  16   8    3732     324   1
   3  16   8   16774     583   1
  -4 -16  10    3302     334  -2
   4  16   8    3302     334   1
   5  16   8     470     281   1
  -6 -16  11    7445    1855  -2
   6  16   8    7445    1855   1
   6 -17   5   11930     905  -2
  -6  17   8   11930     905   1
  -5  17   8       0     222   1
   4 -17   6    6572     487  -2
  -4  17   8    6572     487   1
  -3  17   8    6087     463   1
   2 -17   7    2063     302  -2
  -2  17   8    2063     302   1
  -1  17   8    9990     632   1
   0 -17   8    1249     251  -2
   0  17   8    1249     251   1
   1  17   8    4637     418   1
  -2 -17   9   11869     546  -2
   2  17   8   11869     546   1
   3  17   8    1548     248   1
  -4 -17  10    5557     526  -2
   4  17   8    5557     526   1
   5  17   8    8441     755   1
  -6 -17  11     230     382  -2
   6  17   8     230     382   1
  -5  18   8    7053     543   1
   4 -18   6    5252     456  -2
  -4  18   8    5252     456   1
  -3  18   8    9126     567   1
   2 -18   7    3298     357  -2
  -2  18   8    3298     357   1
  -1  18   8    2386     389   1
   0 -18   8    8483     600  -2
   0  18   8    8483     600   1
   1  18   8    1898     369   1
  -2 -18   9     568     248  -2
   2  18   8     568     248   1
   3  18   8     680     265   1
  -4 -18  10    4214     508  -2
   4  18   8    4214     508   1
   5  18   8    3622     543   1
  -5  19   8     418     271   1
   4 -19   6    9624     732  -2
  -4  19   8    9624     732   1
  -3  19   8    7113     508   1
   2 -19   7      96     223  -2
  -2  19   8      96     223   1
  -1  19   8    1307     284   1
   0 -19   8     390     236  -2
   0  19   8     390     236   1
   1  19   8   12784     818   1
  -2 -19   9    1508     265  -2
   2  19   8    1508     265   1
   3  19   8    9643     695   1
  -4 -19  10    3185     519  -2
   4  19   8    3185     519   1
   4 -20   6    3960     417  -2
  -4  20   8    3960     417   1
  -3  20   8    5541     649   1
   2 -20   7    1207     304  -2
  -2  20   8    1207     304   1
  -1  20   8    1093     277   1
   0 -20   8    1568     390  -2
   0  20   8    1568     390   1
   1  20   8    3258     359   1
  -2 -20   9    1514     289  -2
   2  20   8    1514     289   1
   3  20   8    2291     346   1
   2 -21   7    3199     496  -2
  -2  21   8    3199     496   1
  -1  21   8    5443     609   1
   0 -21   8    7648     861  -2
   0  21   8    7648     861   1
   1  21   8    7566     574   1
  -2 -21   9   10027     748  -2
   2  21   8   10027     748   1
  10  -1   4     169     306  -2
 -10   1   9     169     306   1
  -9   1   9     581     352   1
   8  -1   5    4556     493  -2
  -8   1   9    4556     493   1
  -7   1   9     918     226   1
   6  -1   6   12803     579  -2
  -6   1   9   12803     579   1
  -5   1   9     425     163   1
   4  -1   7    3758     288  -2
  -4   1   9    3758     288   1
  -3   1   9    1359     168   1
   2  -1   8      89      80  -2
  -2   1   9      89      80   1
  -1   1   9    9485     249   1
   0  -1   9     194      76  -2
   0   1   9     194      76   1
   1   1   9    7438     886   1
  -2  -1  10    3922     211  -2
   2   1   9    3922     211   1
   3   1   9    2163     242   1
  -4  -1  11    1878     180  -2
   4   1   9    1878     180   1
   5   1   9    2420     171   1
  -6  -1  12    4655     230  -2
   6   1   9    4655     230   1
   7   1   9     701     133   1
  -8  -1  13     188     154  -2
   8   1   9     188     154   1
   9   1   9     156     186   1
  10  -2   4    4854     664  -2
 -10   2   9    4854     664   1
  -9   2   9    2112     388   1
   8  -2   5    2409     384  -2
  -8   2   9    2409     384   1
  -7   2   9    6188     514   1
   6  -2   6    2332     271  -2
  -6   2   9    2332     271   1
  -5   2   9     101     136   1
   4  -2   7   16851     565  -2
  -4   2   9   16851     565   1
  -3   2   9    4005     195   1
   2  -2   8   11697     293  -2
  -2   2   9   11697     293   1
  -1   2   9    8711     193   1
   0  -2   9    5015     128  -2
   0   2   9    5015     128   1
   1   2   9     203      98   1
  -2  -2  10   17310     410  -2
   2   2   9   17310     410   1
   3   2   9   26309     655   1
  -4  -2  11    8704     336  -2
   4   2   9    8704     336   1
   5   2   9   20781     436   1
  -6  -2  12    3795     205  -2
   6   2   9    3795     205   1
   7   2   9     601     201   1
  -8  -2  13    1479     193  -2
   8   2   9    1479     193   1
   9   2   9     155     175   1
  10  -3   4       0     319  -2
 -10   3   9       0     319   1
  -9   3   9     623     265   1
   8  -3   5    1572     347  -2
  -8   3   9    1572     347   1
  -7   3   9     287     203   1
   6  -3   6  148426    2237  -2
  -6   3   9  148426    2237   1
  -5   3   9     105     159   1
   4  -3   7   26156     589  -2
  -4   3   9   26156     589   1
  -3   3   9    4394     208   1
   2  -3   8   19486     379  -2
  -2   3   9   19486     379   1
  -1   3   9    1748     103   1
   0  -3   9   28143    1515  -2
   0   3   9   28143    1515   1
   1   3   9    1577     138   1
  -2  -3  10   16494     497  -2
   2   3   9   16494     497   1
   3   3   9     374     114   1
  -4  -3  11    4878     236  -2
   4   3   9    4878     236   1
   5   3   9     789     144   1
  -6  -3  12   11428     435  -2
   6   3   9   11428     435   1
   7   3   9     627     161   1
  -8  -3  13    3557     297  -2
   8   3   9    3557     297   1
   9   3   9    5417     393   1
  10  -4   4    4744     684  -2
 -10   4   9    4744     684   1
  -2   0  10    4875     275   1
  -6   0  12    2625     271   1
  -9   4   9    5139     587   1
   8  -4   5   11177     740  -2
  -8   4   9   11177     740   1
  -7   4   9    1143     286   1
   6  -4   6    6187     498  -2
  -6   4   9    6187     498   1
  -5   4   9   11023     463   1
   4  -4   7    2672     223  -2
  -4   4   9    2672     223   1
  -3   4   9    7994     276   1
   2  -4   8   79314    1080  -2
  -2   4   9   79314    1080   1
  -1   4   9    5037     183   1
   0  -4   9    1069     131  -2
   0   4   9    1069     131   1
   1   4   9    3781     185   1
  -2  -4  10   69513     871  -2
   2   4   9   69513     871   1
   3   4   9   25716     504   1
  -4  -4  11    1622     106  -2
   4   4   9    1622     106   1
   5   4   9    7901     284   1
  -6  -4  12    2680     237  -2
   6   4   9    2680     237   1
   7   4   9     552     182   1
  -8  -4  13    3427     323  -2
   8   4   9    3427     323   1
   9   4   9     229     220   1
  10  -5   4    3729     520  -2
 -10   5   9    3729     520   1
  -9   5   9       0     258   1
   8  -5   5    2122     374  -2
  -8   5   9    2122     374   1
  -7   5   9     591     263   1
   6  -5   6    5449     516  -2
  -6   5   9    5449     516   1
  -5   5   9   25050     674   1
   4  -5   7    2163     194  -2
  -4   5   9    2163     194   1
  -3   5   9    1772     172   1
   2  -5   8   90033    1430  -2
  -2   5   9   90033    1430   1
  -1   5   9   19619     366   1
   0  -5   9    1159     126  -2
   0   5   9    1159     126   1
   1   5   9    1881     151   1
  -2  -5  10   26390     561  -2
   2   5   9   26390     561   1
   3   5   9    1324     158   1
  -4  -5  11   10970     221  -2
   4   5   9   10970     221   1
   5   5   9   48962     680   1
  -6  -5  12    6755     329  -2
   6   5   9    6755     329   1
   7   5   9    7198     337   1
  -8  -5  13    4401     323  -2
   8   5   9    4401     323   1
   9   5   9    2661     323   1
  -9   6   9    1504     386   1
   8  -6   5     534     387  -2
  -8   6   9     534     387   1
  -7   6   9    8377     640   1
   6  -6   6   11537     673  -2
  -6   6   9   11537     673   1
  -5   6   9    3322     272   1
   4  -6   7    5988     310  -2
  -4   6   9    5988     310   1
  -3   6   9     438     117   1
   2  -6   8    9195     329  -2
  -2   6   9    9195     329   1
  -1   6   9   38749     752   1
   0  -6   9    4692     199  -2
   0   6   9    4692     199   1
   1   6   9    3009     187   1
  -2  -6  10   53625     702  -2
   2   6   9   53625     702   1
   3   6   9    9694     321   1
  -4  -6  11    5709     202  -2
   4   6   9    5709     202   1
   5   6   9     249     106   1
  -6  -6  12    4556     303  -2
   6   6   9    4556     303   1
   7   6   9    7328     381   1
  -8  -6  13    4037     346  -2
   8   6   9    4037     346   1
   9   6   9    5556     460   1
  -9   7   9    1477     417   1
   8  -7   5     124     224  -2
  -8   7   9     124     224   1
  -7   7   9    7758     664   1
   6  -7   6   12792     621  -2
  -6   7   9   12792     621   1
  -5   7   9   10637     635   1
   4  -7   7    8787     367  -2
  -4   7   9    8787     367   1
  -3   7   9    2200     177   1
   2  -7   8   14609     387  -2
  -2   7   9   14609     387   1
  -1   7   9   15313     385   1
   0  -7   9   76240    2444  -2
   0   7   9   76240    2444   1
   1   7   9    1976     194   1
  -2  -7  10    5446     220  -2
   2   7   9    5446     220   1
   3   7   9   25508     488   1
  -4  -7  11    1068     116  -2
   4   7   9    1068     116   1
   5   7   9     372     134   1
  -6  -7  12    6448     396  -2
   6   7   9    6448     396   1
   7   7   9    2383     253   1
  -8  -7  13    3514     332  -2
   8   7   9    3514     332   1
   9   7   9    2013     334   1
  -9   8   9    3256    1008   1
   8  -8   5     275     294  -2
  -8   8   9     275     294   1
  -7   8   9    7871     803   1
   6  -8   6    6275     678  -2
  -6   8   9    6275     678   1
  -5   8   9    3777     431   1
   4  -8   7    4111     244  -2
  -4   8   9    4111     244   1
  -3   8   9   12272     360   1
   2  -8   8   27759     721  -2
  -2   8   9   27759     721   1
  -1   8   9    8140     326   1
   0  -8   9    1154     140  -2
   0   8   9    1154     140   1
   1   8   9    9830     381   1
  -2  -8  10    7111     281  -2
   2   8   9    7111     281   1
   3   8   9    8313     305   1
  -4  -8  11   25404     440  -2
   4   8   9   25404     440   1
   5   8   9    3088     254   1
  -6  -8  12     304     159  -2
   6   8   9     304     159   1
   7   8   9    2679     332   1
  -8  -8  13     443     210  -2
   8   8   9     443     210   1
   9   8   9     526     350   1
  -9   9   9     907     409   1
   8  -9   5    2019     479  -2
  -8   9   9    2019     479   1
  -7   9   9    8063     818   1
   6  -9   6   14686     808  -2
  -6   9   9   14686     808   1
  -5   9   9    4197     471   1
   4  -9   7   14657     477  -2
  -4   9   9   14657     477   1
  -3   9   9    2779     245   1
   2  -9   8    3134     245  -2
  -2   9   9    3134     245   1
  -1   9   9     565     123   1
   0  -9   9   31236     843  -2
   0   9   9   31236     843   1
   1   9   9    4163     276   1
  -2  -9  10    3756     233  -2
   2   9   9    3756     233   1
   3   9   9    5282     225   1
  -4  -9  11    9604     287  -2
   4   9   9    9604     287   1
   5   9   9     406     170   1
  -6  -9  12   23581     883  -2
   6   9   9   23581     883   1
   7   9   9     890     240   1
  -8  -9  13     324     235  -2
   8   9   9     324     235   1
  -9  10   9    8420     999   1
   8 -10   5    3919     615  -2
  -8  10   9    3919     615   1
  -7  10   9    1208     394   1
   6 -10   6    8738     655  -2
  -6  10   9    8738     655   1
  -5  10   9     941     311   1
   4 -10   7     550     199  -2
  -4  10   9     550     199   1
  -3  10   9    2728     221   1
   2 -10   8   11324     397  -2
  -2  10   9   11324     397   1
  -1  10   9   71276     880   1
   0 -10   9   19346     608  -2
   0  10   9   19346     608   1
   1  10   9    2256     575   1
  -2 -10  10   40712     947  -2
   2  10   9   40712     947   1
   3  10   9     850     180   1
  -4 -10  11    1284     162  -2
   4  10   9    1284     162   1
   5  10   9    1079     261   1
  -6 -10  12    3107     371  -2
   6  10   9    3107     371   1
   7  10   9    1003     234   1
  -8 -10  13    2763     463  -2
   8  10   9    2763     463   1
   8 -11   5    1073     452  -2
  -8  11   9    1073     452   1
  -7  11   9     281     265   1
   6 -11   6     298     242  -2
  -6  11   9     298     242   1
  -5  11   9   36924    1267   1
   4 -11   7   10957     577  -2
  -4  11   9   10957     577   1
  -3  11   9    8624     371   1
   2 -11   8   93162    1146  -2
  -2  11   9   93162    1146   1
  -1  11   9    3027     201   1
   0 -11   9   13489     534  -2
   0  11   9   13489     534   1
   1  11   9    1436     200   1
  -2 -11  10    2071     229  -2
   2  11   9    2071     229   1
   3  11   9   26825     666   1
  -4 -11  11    5717     324  -2
   4  11   9    5717     324   1
   5  11   9   21078     720   1
  -6 -11  12    3837     418  -2
   6  11   9    3837     418   1
   7  11   9    2519     368   1
  -8 -11  13    5700     598  -2
   8  11   9    5700     598   1
   8 -12   5    1007     398  -2
  -8  12   9    1007     398   1
  -7  12   9     314     370   1
   6 -12   6   18486     968  -2
  -6  12   9   18486     968   1
  -5  12   9     886     304   1
   4 -12   7   15286     687  -2
  -4  12   9   15286     687   1
  -3  12   9     518     154   1
   2 -12   8    4883     304  -2
  -2  12   9    4883     304   1
  -1  12   9  122027    1406   1
   0 -12   9   36983     972  -2
   0  12   9   36983     972   1
   1  12   9    4559     346   1
  -2 -12  10   25032     625  -2
   2  12   9   25032     625   1
   3  12   9    8802     420   1
  -4 -12  11   32259     878  -2
   4  12   9   32259     878   1
   5  12   9    4107     408   1
  -6 -12  12    1094     275  -2
   6  12   9    1094     275   1
   7  12   9     964     216   1
  -8 -12  13    5112     750  -2
   8  12   9    5112     750   1
   8 -13   5    1039     454  -2
  -8  13   9    1039     454   1
  -7  13   9     634     289   1
   6 -13   6    4486     543  -2
  -6  13   9    4486     543   1
  -5  13   9    8278     579   1
   4 -13   7    3618     336  -2
  -4  13   9    3618     336   1
  -3  13   9    1857     257   1
   2 -13   8   12419     466  -2
  -2  13   9   12419     466   1
  -1  13   9    7808     302   1
   0 -13   9   48215    1250  -2
   0  13   9   48215    1250   1
   1  13   9    2054     379   1
  -2 -13  10    5362     316  -2
   2  13   9    5362     316   1
   3  13   9   16015     562   1
  -4 -13  11     693     174  -2
   4  13   9     693     174   1
   5  13   9    7068     485   1
  -6 -13  12    2266     359  -2
   6  13   9    2266     359   1
   7  13   9     741     342   1
  -7  14   9     509     334   1
   6 -14   6    1770     390  -2
  -6  14   9    1770     390   1
  -5  14   9     282     227   1
   4 -14   7   20656     754  -2
  -4  14   9   20656     754   1
  -3  14   9    1880     276   1
   2 -14   8    8282     398  -2
  -2  14   9    8282     398   1
  -1  14   9    3913     294   1
   0 -14   9    1476     188  -2
   0  14   9    1476     188   1
   1  14   9    5895     353   1
  -2 -14  10    1004     183  -2
   2  14   9    1004     183   1
   3  14   9    7552     470   1
  -4 -14  11    4499     345  -2
   4  14   9    4499     345   1
   5  14   9     404     205   1
  -6 -14  12    5372     513  -2
   6  14   9    5372     513   1
   7  14   9     553     378   1
  -7  15   9     605     295   1
   6 -15   6     794     311  -2
  -6  15   9     794     311   1
  -5  15   9    3459     424   1
   4 -15   7    1184     269  -2
  -4  15   9    1184     269   1
  -3  15   9    3747     347   1
   2 -15   8   23463     951  -2
  -2  15   9   23463     951   1
  -1  15   9    2950     263   1
   0 -15   9    1019     200  -2
   0  15   9    1019     200   1
   1  15   9    3890     295   1
  -2 -15  10    7600     374  -2
   2  15   9    7600     374   1
   3  15   9     845     183   1
  -4 -15  11    1574     244  -2
   4  15   9    1574     244   1
   5  15   9    2116     376   1
  -6 -15  12    1569     409  -2
   6  15   9    1569     409   1
   6 -16   6    1145     374  -2
  -6  16   9    1145     374   1
  -5  16   9    2995     414   1
   4 -16   7    3452     368  -2
  -4  16   9    3452     368   1
  -3  16   9     639     229   1
   2 -16   8    1893     240  -2
  -2  16   9    1893     240   1
  -1  16   9   12045     643   1
   0 -16   9    1060     200  -2
   0  16   9    1060     200   1
   1  16   9    2050     261   1
  -2 -16  10    3334     310  -2
   2  16   9    3334     310   1
   3  16   9    1473     292   1
  -4 -16  11    1546     327  -2
   4  16   9    1546     327   1
   5  16   9     698     247   1
  -6 -16  12    1448     411  -2
   6  16   9    1448     411   1
   6 -17   6    9218     809  -2
  -6  17   9    9218     809   1
  -5  17   9   28798    1229   1
   4 -17   7    1229     258  -2
  -4  17   9    1229     258   1
  -3  17   9    1189     278   1
   2 -17   8   20602    1105  -2
  -2  17   9   20602    1105   1
  -1  17   9   11121     566   1
   0 -17   9    1688     288  -2
   0  17   9    1688     288   1
   1  17   9     680     252   1
  -2 -17  10    3012     315  -2
   2  17   9    3012     315   1
   3  17   9    6227     402   1
  -4 -17  11    3512     401  -2
   4  17   9    3512     401   1
   5  17   9    2764     409   1
  -5  18   9    4789     515   1
   4 -18   7     126     232  -2
  -4  18   9     126     232   1
  -3  18   9     896     234   1
   2 -18   8     840     239  -2
  -2  18   9     840     239   1
  -1  18   9   18763    1168   1
   0 -18   9    4457     473  -2
   0  18   9    4457     473   1
   1  18   9    4894     432   1
  -2 -18  10   17090     990  -2
   2  18   9   17090     990   1
   3  18   9    3883     323   1
  -4 -18  11    2328     402  -2
   4  18   9    2328     402   1
   5  18   9    1226     490   1
   4 -19   7    1329     315  -2
  -4  19   9    1329     315   1
  -3  19   9     658     309   1
   2 -19   8    5773     473  -2
  -2  19   9    5773     473   1
  -1  19   9    6675     504   1
   0 -19   9     323     237  -2
   0  19   9     323     237   1
   1  19   9     737     261   1
  -2 -19  10     972     279  -2
   2  19   9     972     279   1
   3  19   9    2918     451   1
  -4 -19  11    3845     556  -2
   4  19   9    3845     556   1
  -3  20   9     299     299   1
   2 -20   8     189     254  -2
  -2  20   9     189     254   1
  -1  20   9    1247     248   1
   0 -20   9    1725     400  -2
   0  20   9    1725     400   1
   1  20   9     338     255   1
  -2 -20  10    4043     468  -2
   2  20   9    4043     468   1
   3  20   9     711     296   1
   2 -21   8    3249     525  -2
  -2  21   9    3249     525   1
  -1  21   9    1675     312   1
   0 -21   9     940     323  -2
   0  21   9     940     323   1
   1  21   9    1599     288   1
 -10   0  10    1530     585   1
  -9   0  10   19226    1711   1
   8   0   6    4651     679  -2
  -8   0  10    4651     679   1
  -7   0  10   26137    1255   1
  -6   0  10   70950    1892   1
  -5   0  10   53890    1513   1
   4   0   8  358139    3530  -2
  -4   0  10  358139    3530   1
  -3   0  10   45683    1123   1
  -2   0  10   27178     962   1
  -1   0  10  114251    4103   1
   0   0  10     580     210  -2
   0   0  10     580     210   1
   1   0  10     153     213   1
   2   0  10      37     121   1
   3   0  10   21892   18250   1
  -4   0  12   60970    1273  -2
   4   0  10   60970    1273   1
   5   0  10    2784     257   1
   6   0  10   24296     646   1
   7   0  10    6855     408   1
  -8   0  14   11972     769  -2
   8   0  10   11972     769   1
   9   0  10    4974     783   1
  10  -1   5   14578    1117  -2
 -10   1  10   14578    1117   1
  -9   1  10    3240     527   1
   8  -1   6   36144    1282  -2
  -8   1  10   36144    1282   1
  -7   1  10    8645     531   1
   6  -1   7    1972     261  -2
  -6   1  10    1972     261   1
  -5   1  10   32005     838   1
   4  -1   8   12789     487  -2
  -4   1  10   12789     487   1
  -3   1  10   53655     893   1
   2  -1   9   19283     373  -2
  -2   1  10   19283     373   1
  -1   1  10   39991    2244   1
   0  -1  10  317084    5392  -2
   0   1  10  317084    5392   1
   1   1  10   33702     932   1
  -2  -1  11   54258    1246  -2
   2   1  10   54258    1246   1
   3   1  10   36690     914   1
  -4  -1  12   54039    1399  -2
   4   1  10   54039    1399   1
   5   1  10     679     124   1
  -6  -1  13   29476     549  -2
   6   1  10   29476     549   1
   7   1  10    4090     241   1
  -8  -1  14    3762     311  -2
   8   1  10    3762     311   1
   9   1  10    5624     407   1
  10  -2   5     621     283  -2
 -10   2  10     621     283   1
  -9   2  10   12628     825   1
   8  -2   6    3731     492  -2
  -8   2  10    3731     492   1
  -7   2  10   13523     659   1
   6  -2   7   84650    1476  -2
  -6   2  10   84650    1476   1
  -5   2  10   11278     506   1
   4  -2   8   93765    1293  -2
  -4   2  10   93765    1293   1
  -3   2  10   10063     315   1
   2  -2   9   37719     520  -2
  -2   2  10   37719     520   1
  -1   2  10   82107    1068   1
   0  -2  10   11329     567  -2
   0   2  10   11329     567   1
   1   2  10   39289    2528   1
  10   0   6     295     518   1
   6   0   8     648     510   1
   2   0  10      98     104   1
  -2  -2  11    9918     402  -2
   2   2  10    9918     402   1
   3   2  10      76     123   1
  -4  -2  12   46312     774  -2
   4   2  10   46312     774   1
   5   2  10     406     110   1
  -6  -2  13   13450     371  -2
   6   2  10   13450     371   1
   7   2  10    8361     400   1
  -8  -2  14    1774     226  -2
   8   2  10    1774     226   1
   9   2  10    5682     418   1
  10  -3   5     203     266  -2
 -10   3  10     203     266   1
  -9   3  10     753     315   1
   8  -3   6    3477     445  -2
  -8   3  10    3477     445   1
  -7   3  10    1089     287   1
   6  -3   7   46795    1108  -2
  -6   3  10   46795    1108   1
  -5   3  10    1964     217   1
   4  -3   8   17299     496  -2
  -4   3  10   17299     496   1
  -3   3  10   16266     497   1
   2  -3   9   21424     452  -2
  -2   3  10   21424     452   1
  -1   3  10    5211     161   1
   0  -3  10  104380    1421  -2
   0   3  10  104380    1421   1
   1   3  10    1248     159   1
  -2  -3  11   23542     730  -2
   2   3  10   23542     730   1
   3   3  10   81167    1188   1
  -4  -3  12    8654     336  -2
   4   3  10    8654     336   1
   5   3  10    4635     278   1
  -6  -3  13   37693     665  -2
   6   3  10   37693     665   1
   7   3  10    2210     196   1
  -8  -3  14    8900     404  -2
   8   3  10    8900     404   1
   9   3  10    1279     237   1
  10  -4   5    9693     786  -2
 -10   4  10    9693     786   1
  -9   4  10       0     235   1
   8  -4   6    7860     624  -2
  -8   4  10    7860     624   1
  -7   4  10   15363     803   1
   6  -4   7    7658     462  -2
  -6   4  10    7658     462   1
  -5   4  10    1150     181   1
   4  -4   8   16868     438  -2
  -4   4  10   16868     438   1
  -3   4  10   40764     618   1
   2  -4   9   17969     393  -2
  -2   4  10   17969     393   1
  -1   4  10    3816     147   1
   0  -4  10   34818    1321  -2
   0   4  10   34818    1321   1
   1   4  10   62243     864   1
  -2  -4  11   62783    1469  -2
   2   4  10   62783    1469   1
   3   4  10     297     148   1
  -4  -4  12   11483     299  -2
   4   4  10   11483     299   1
   5   4  10   18094     456   1
  -6  -4  13    9272     380  -2
   6   4  10    9272     380   1
   7   4  10   31835     953   1
  -8  -4  14    2599     258  -2
   8   4  10    2599     258   1
   9   4  10     294     171   1
  -9   5  10    1024     287   1
   8  -5   6    2740     401  -2
  -8   5  10    2740     401   1
  -7   5  10     677     287   1
   6  -5   7   24281     952  -2
  -6   5  10   24281     952   1
  -5   5  10    3499     252   1
   4  -5   8    4403     264  -2
  -4   5  10    4403     264   1
  -3   5  10    8983     368   1
   2  -5   9   13701     389  -2
  -2   5  10   13701     389   1
  -1   5  10     714     111   1
   0  -5  10   10386     354  -2
   0   5  10   10386     354   1
   1   5  10   43162    1088   1
  -2  -5  11    4284     305  -2
   2   5  10    4284     305   1
   3   5  10   32348     766   1
  -4  -5  12    1853     176  -2
   4   5  10    1853     176   1
   5   5  10    3536     246   1
  -6  -5  13   15520     485  -2
   6   5  10   15520     485   1
   7   5  10    2516     230   1
  -8  -5  14    7840     422  -2
   8   5  10    7840     422   1
   9   5  10    2714     347   1
  -9   6  10      62     251   1
   8  -6   6    1831     389  -2
  -8   6  10    1831     389   1
  -7   6  10   12756     791   1
   6  -6   7    1008     313  -2
  -6   6  10    1008     313   1
  -5   6  10    7903     347   1
   4  -6   8    8127     369  -2
  -4   6  10    8127     369   1
  -3   6  10   13172     403   1
   2  -6   9   48830     738  -2
  -2   6  10   48830     738   1
  -1   6  10     971     127   1
   0  -6  10    5095     233  -2
   0   6  10    5095     233   1
   1   6  10   11266     572   1
  -2  -6  11   42938     705  -2
   2   6  10   42938     705   1
   3   6  10     340     143   1
  -4  -6  12   23171     507  -2
   4   6  10   23171     507   1
   5   6  10     152     108   1
  -6  -6  13    1903     193  -2
   6   6  10    1903     193   1
   7   6  10   22547     661   1
  -8  -6  14    2010     261  -2
   8   6  10    2010     261   1
   9   6  10     373     229   1
  -9   7  10     483     280   1
   8  -7   6    2951     465  -2
  -8   7  10    2951     465   1
  -7   7  10    5315     527   1
   6  -7   7   22986    1057  -2
  -6   7  10   22986    1057   1
  -5   7  10     387     240   1
   4  -7   8    1228     166  -2
  -4   7  10    1228     166   1
  -3   7  10   19951     498   1
   2  -7   9    9935     354  -2
  -2   7  10    9935     354   1
  -1   7  10     331      94   1
   0  -7  10    2797     223  -2
   0   7  10    2797     223   1
   1   7  10    1617     183   1
  -2  -7  11    5448     260  -2
   2   7  10    5448     260   1
   3   7  10   14001     449   1
  -4  -7  12    3710     232  -2
   4   7  10    3710     232   1
   5   7  10    5467     260   1
  -6  -7  13     430     176  -2
   6   7  10     430     176   1
   7   7  10    1123     200   1
  -8  -7  14    7628     572  -2
   8   7  10    7628     572   1
   9   7  10    2795     406   1
  -9   8  10   10102     965   1
   8  -8   6    1524     418  -2
  -8   8  10    1524     418   1
  -7   8  10    8587     829   1
   6  -8   7    1792     429  -2
  -6   8  10    1792     429   1
  -5   8  10      33     170   1
   4  -8   8   19729     558  -2
  -4   8  10   19729     558   1
  -3   8  10    5607     282   1
   2  -8   9    2581     224  -2
  -2   8  10    2581     224   1
  -1   8  10    4819     268   1
   0  -8  10   40100    1749  -2
   0   8  10   40100    1749   1
   1   8  10   26551     784   1
  -2  -8  11     230     106  -2
   2   8  10     230     106   1
   3   8  10    3270     243   1
  -4  -8  12    3877     301  -2
   4   8  10    3877     301   1
   5   8  10    5596     303   1
  -6  -8  13     601     176  -2
   6   8  10     601     176   1
   7   8  10    3524     395   1
  -8  -8  14    1048     229  -2
   8   8  10    1048     229   1
  -9   9  10     180     315   1
   8  -9   6    7313     847  -2
  -8   9  10    7313     847   1
  -7   9  10    4156     603   1
   6  -9   7     334     313  -2
  -6   9  10     334     313   1
  -5   9  10   28914    1311   1
   4  -9   8   23420     673  -2
  -4   9  10   23420     673   1
  -3   9  10   30132     962   1
   2  -9   9     866     182  -2
  -2   9  10     866     182   1
  -1   9  10     301     108   1
   0  -9  10   11472    1294  -2
   0   9  10   11472    1294   1
   1   9  10    1568     132   1
  -2  -9  11    6175     313  -2
   2   9  10    6175     313   1
   3   9  10    4699     254   1
  -4  -9  12    6103     303  -2
   4   9  10    6103     303   1
   5   9  10   11138     413   1
  -6  -9  13    4664     448  -2
   6   9  10    4664     448   1
   7   9  10    2244     352   1
  -8  -9  14     437     221  -2
   8   9  10     437     221   1
  -9  10  10   16549    1278   1
   8 -10   6    3542     610  -2
  -8  10  10    3542     610   1
  -7  10  10    5278     694   1
   6 -10   7   21504    1230  -2
  -6  10  10   21504    1230   1
  -5  10  10    3558     442   1
   4 -10   8   20804     768  -2
  -4  10  10   20804     768   1
  -3  10  10   40359     996   1
   2 -10   9    8952     468  -2
  -2  10  10    8952     468   1
  -1  10  10   46453     684   1
   0 -10  10   15347     527  -2
   0  10  10   15347     527   1
   1  10  10   38847    1148   1
  -2 -10  11   27664     749  -2
   2  10  10   27664     749   1
   3  10  10     800     164   1
  -4 -10  12    8237     316  -2
   4  10  10    8237     316   1
   5  10  10     431     204   1
  -6 -10  13     585     250  -2
   6  10  10     585     250   1
   7  10  10    1870     330   1
  -8 -10  14    2529     357  -2
   8  10  10    2529     357   1
   8 -11   6    6814     818  -2
  -8  11  10    6814     818   1
  -7  11  10     469     357   1
   6 -11   7    1533     644  -2
  -6  11  10    1533     644   1
  -5  11  10   41098    1332   1
   4 -11   8   24883     860  -2
  -4  11  10   24883     860   1
  -3  11  10   12257     443   1
   2 -11   9    7565     385  -2
  -2  11  10    7565     385   1
  -1  11  10    1546     155   1
   0 -11  10   23104     775  -2
   0  11  10   23104     775   1
   1  11  10     662     193   1
  -2 -11  11    9046     419  -2
   2  11  10    9046     419   1
   3  11  10     336     136   1
  -4 -11  12    9104     478  -2
   4  11  10    9104     478   1
   5  11  10   14109     605   1
  -6 -11  13    2943     370  -2
   6  11  10    2943     370   1
   7  11  10     485     291   1
  -8 -11  14    1434     475  -2
   8  11  10    1434     475   1
   8 -12   6     451     607  -2
  -8  12  10     451     607   1
  -7  12  10    6155     770   1
   6 -12   7     995     294  -2
  -6  12  10     995     294   1
  -5  12  10    6627     586   1
   4 -12   8   20886     812  -2
  -4  12  10   20886     812   1
  -3  12  10   15055     503   1
   2 -12   9    7472     400  -2
  -2  12  10    7472     400   1
  -1  12  10   21069     486   1
   0 -12  10     163     130  -2
   0  12  10     163     130   1
   1  12  10     367     154   1
  -2 -12  11   20436     607  -2
   2  12  10   20436     607   1
   3  12  10   10135     419   1
  -4 -12  12    1276     238  -2
   4  12  10    1276     238   1
   5  12  10    2206     323   1
  -6 -12  13    4563     475  -2
   6  12  10    4563     475   1
   7  12  10    5017     509   1
   8 -13   6    4390     922  -2
  -8  13  10    4390     922   1
  -7  13  10    7484     865   1
   6 -13   7    1973     403  -2
  -6  13  10    1973     403   1
  -5  13  10     398     228   1
   4 -13   8    8967     505  -2
  -4  13  10    8967     505   1
  -3  13  10    4170     356   1
   2 -13   9   11522     421  -2
  -2  13  10   11522     421   1
  -1  13  10   48995    1217   1
   0 -13  10    9129     339  -2
   0  13  10    9129     339   1
   1  13  10   38524     773   1
  -2 -13  11   13306     460  -2
   2  13  10   13306     460   1
   3  13  10   71943    1714   1
  -4 -13  12    5218     412  -2
   4  13  10    5218     412   1
   5  13  10     213     230   1
  -6 -13  13   12422     988  -2
   6  13  10   12422     988   1
   7  13  10     442     249   1
  -7  14  10    6221     814   1
   6 -14   7    6819     652  -2
  -6  14  10    6819     652   1
  -5  14  10    1842     305   1
   4 -14   8    8687     511  -2
  -4  14  10    8687     511   1
  -3  14  10   65521    1524   1
   2 -14   9     541     155  -2
  -2  14  10     541     155   1
  -1  14  10    8016     431   1
   0 -14  10   36616    1544  -2
   0  14  10   36616    1544   1
   1  14  10     584     155   1
  -2 -14  11   42671     879  -2
   2  14  10   42671     879   1
   3  14  10    9825     475   1
  -4 -14  12    6473     413  -2
   4  14  10    6473     413   1
   5  14  10   13039     646   1
  -6 -14  13   12933     771  -2
   6  14  10   12933     771   1
   7  14  10   29600    1985   1
  -7  15  10    4338     717   1
   6 -15   7    2549     441  -2
  -6  15  10    2549     441   1
  -5  15  10    3030     404   1
   4 -15   8    4270     393  -2
  -4  15  10    4270     393   1
  -3  15  10     628     196   1
   2 -15   9   21955     636  -2
  -2  15  10   21955     636   1
  -1  15  10    7719     446   1
   0 -15  10   27350    1285  -2
   0  15  10   27350    1285   1
   1  15  10   22865     797   1
  -2 -15  11    8207     474  -2
   2  15  10    8207     474   1
   3  15  10   51265    1031   1
  -4 -15  12    8565     533  -2
   4  15  10    8565     533   1
   5  15  10    4337     426   1
  -6 -15  13   18613     928  -2
   6  15  10   18613     928   1
   6 -16   7     916     345  -2
  -6  16  10     916     345   1
  -5  16  10     820     257   1
   4 -16   8    4174     386  -2
  -4  16  10    4174     386   1
  -3  16  10   15496     684   1
   2 -16   9    2406     263  -2
  -2  16  10    2406     263   1
  -1  16  10   19191     796   1
   0 -16  10   17220    1020  -2
   0  16  10   17220    1020   1
   1  16  10    4604     323   1
  -2 -16  11   28291    1110  -2
   2  16  10   28291    1110   1
   3  16  10     628     188   1
  -4 -16  12    4076     408  -2
   4  16  10    4076     408   1
   5  16  10    5421     479   1
  -6 -16  13    9484     918  -2
   6  16  10    9484     918   1
   6 -17   7    4305     573  -2
  -6  17  10    4305     573   1
  -5  17  10    9359     677   1
   4 -17   8    1644     298  -2
  -4  17  10    1644     298   1
  -3  17  10    6993     439   1
   2 -17   9   10944     657  -2
  -2  17  10   10944     657   1
  -1  17  10    2685     359   1
   0 -17  10   14739    1192  -2
   0  17  10   14739    1192   1
   1  17  10    5895     504   1
  -2 -17  11    6590     526  -2
   2  17  10    6590     526   1
   3  17  10   15189     631   1
  -4 -17  12    6577     518  -2
   4  17  10    6577     518   1
   5  17  10    2831     386   1
  -5  18  10    2462     417   1
   4 -18   8    3940     422  -2
  -4  18  10    3940     422   1
  -3  18  10    1492     298   1
   2 -18   9   11435     858  -2
  -2  18  10   11435     858   1
  -1  18  10   10038     849   1
   0 -18  10     498     204  -2
   0  18  10     498     204   1
   1  18  10    3283     367   1
  -2 -18  11    1660     284  -2
   2  18  10    1660     284   1
   3  18  10    1239     284   1
  -4 -18  12    5591     484  -2
   4  18  10    5591     484   1
   5  18  10     653     308   1
   4 -19   8    1142     285  -2
  -4  19  10    1142     285   1
  -3  19  10   16970    1434   1
   2 -19   9    1353     286  -2
  -2  19  10    1353     286   1
  -1  19  10     910     241   1
   0 -19  10   12206    1033  -2
   0  19  10   12206    1033   1
   1  19  10    1276     264   1
  -2 -19  11     620     257  -2
   2  19  10     620     257   1
   3  19  10    6692     582   1
  -4 -19  12    2472     485  -2
   4  19  10    2472     485   1
  -3  20  10    2866     443   1
   2 -20   9    1851     332  -2
  -2  20  10    1851     332   1
  -1  20  10    2306     298   1
   0 -20  10    4866     533  -2
   0  20  10    4866     533   1
   1  20  10    4459     441   1
  -2 -20  11    1584     341  -2
   2  20  10    1584     341   1
   3  20  10    1477     385   1
  -1  21  10     307     224   1
   0 -21  10    6246     488  -2
   0  21  10    6246     488   1
   1  21  10     299     339   1
  10  -1   6    2402     490  -2
 -10   1  11    2402     490   1
  -9   1  11    2524     403   1
   8  -1   7   10433     620  -2
  -8   1  11   10433     620   1
  -7   1  11    1393     240   1
   6  -1   8   15869     653  -2
  -6   1  11   15869     653   1
  -5   1  11    6542     394   1
   4  -1   9    1092     175  -2
  -4   1  11    1092     175   1
  -3   1  11    7285     303   1
   2  -1  10  105471    1879  -2
  -2   1  11  105471    1879   1
  -1   1  11     167      95   1
   0  -1  11   17225     337  -2
   0   1  11   17225     337   1
   1   1  11     464     201   1
  -2  -1  12   16181     641  -2
   2   1  11   16181     641   1
   3   1  11     705     177   1
  -4  -1  13    7647     412  -2
   4   1  11    7647     412   1
   5   1  11     607     159   1
  -6  -1  14    1643     171  -2
   6   1  11    1643     171   1
  -2   0  12     132     107   1
  -6   0  14     130     166   1
   7   1  11    3755     254   1
  -8  -1  15    3102     316  -2
   8   1  11    3102     316   1
   9   1  11     575     205   1
  10  -2   6     519     309  -2
 -10   2  11     519     309   1
  -9   2  11     251     245   1
   8  -2   7   22366    1018  -2
  -8   2  11   22366    1018   1
  -7   2  11    2404     306   1
   6  -2   8   17805     705  -2
  -6   2  11   17805     705   1
  -5   2  11    5867     382   1
   4  -2   9    3101     240  -2
  -4   2  11    3101     240   1
  -3   2  11   81307    1164   1
   2  -2  10    1989     145  -2
  -2   2  11    1989     145   1
  -1   2  11     392      75   1
   0  -2  11   19600    2527  -2
   0   2  11   19600    2527   1
   1   2  11    3296     482   1
  -2  -2  12   63913    2395  -2
   2   2  11   63913    2395   1
   3   2  11   80595    1048   1
  -4  -2  13   14892     687  -2
   4   2  11   14892     687   1
   5   2  11   11386     373   1
  -6  -2  14    7704     317  -2
   6   2  11    7704     317   1
   7   2  11   10193     429   1
  -8  -2  15    1098     186  -2
   8   2  11    1098     186   1
   9   2  11    9043     509   1
  10  -3   6       0     340  -2
 -10   3  11       0     340   1
  -9   3  11    3177     461   1
   8  -3   7    1840     416  -2
  -8   3  11    1840     416   1
  -7   3  11    8788     616   1
   6  -3   8     406     145  -2
  -6   3  11     406     145   1
  -5   3  11    3640     267   1
   4  -3   9    3856     232  -2
  -4   3  11    3856     232   1
  -3   3  11   45087     657   1
   2  -3  10   97350    1523  -2
  -2   3  11   97350    1523   1
  -1   3  11   38748     621   1
   0  -3  11   13109     326  -2
   0   3  11   13109     326   1
   1   3  11   33515    2439   1
  -2  -3  12   17181    1073  -2
   2   3  11   17181    1073   1
   3   3  11    7956     398   1
  -4  -3  13    3065     302  -2
   4   3  11    3065     302   1
   5   3  11    9665     387   1
  -6  -3  14    5135     275  -2
   6   3  11    5135     275   1
   7   3  11   31495     677   1
  -8  -3  15    6417     353  -2
   8   3  11    6417     353   1
   9   3  11     288     212   1
  -9   4  11     245     258   1
   8  -4   7   11857     765  -2
  -8   4  11   11857     765   1
  -7   4  11    3614     433   1
   6  -4   8   15601     625  -2
  -6   4  11   15601     625   1
  -5   4  11    4833     276   1
   4  -4   9     347     112  -2
  -4   4  11     347     112   1
  -3   4  11   54823     732   1
   2  -4  10   15430     384  -2
  -2   4  11   15430     384   1
  -1   4  11     211      70   1
   0  -4  11    1287     124  -2
   0   4  11    1287     124   1
   1   4  11     230     130   1
  -2  -4  12   26163    1513  -2
   2   4  11   26163    1513   1
   3   4  11    8516     534   1
  -4  -4  13   32345     582  -2
   4   4  11   32345     582   1
   5   4  11     437     159   1
  -6  -4  14    1874     203  -2
   6   4  11    1874     203   1
   7   4  11    7905     356   1
  -8  -4  15    1380     225  -2
   8   4  11    1380     225   1
   9   4  11     926     228   1
  -9   5  11    6356     613   1
   8  -5   7       0     219  -2
  -8   5  11       0     219   1
  -7   5  11    3422     430   1
   6  -5   8    2809     362  -2
  -6   5  11    2809     362   1
  -5   5  11    7701     370   1
   4  -5   9    4700     275  -2
  -4   5  11    4700     275   1
  -3   5  11    3570     257   1
   2  -5  10   22230     835  -2
  -2   5  11   22230     835   1
  -1   5  11    5024     221   1
   0  -5  11   20308     511  -2
   0   5  11   20308     511   1
   1   5  11   14692     978   1
  -2  -5  12    1803     221  -2
   2   5  11    1803     221   1
   3   5  11     475     177   1
  -4  -5  13    5565     290  -2
   4   5  11    5565     290   1
   5   5  11    4550     269   1
  -6  -5  14    3436     265  -2
   6   5  11    3436     265   1
   7   5  11    1481     238   1
  -8  -5  15    1876     256  -2
   8   5  11    1876     256   1
   9   5  11    1577     343   1
  -9   6  11    1392     383   1
   8  -6   7    7654     657  -2
  -8   6  11    7654     657   1
  -7   6  11    1504     333   1
   6  -6   8    7409     486  -2
  -6   6  11    7409     486   1
  -5   6  11    5265     326   1
   4  -6   9    3776     271  -2
  -4   6  11    3776     271   1
  -3   6  11   16862     469   1
   2  -6  10   27676     536  -2
  -2   6  11   27676     536   1
  -1   6  11    1463     206   1
   0  -6  11    1931     160  -2
   0   6  11    1931     160   1
   1   6  11     151     103   1
  -2  -6  12   11198     493  -2
   2   6  11   11198     493   1
   3   6  11   12587     640   1
  -4  -6  13    5394     271  -2
   4   6  11    5394     271   1
   5   6  11    6504     360   1
  -6  -6  14    2688     231  -2
   6   6  11    2688     231   1
   7   6  11    1472     215   1
  -8  -6  15    7044     370  -2
   8   6  11    7044     370   1
   9   6  11     295     203   1
  -9   7  11     237     257   1
   8  -7   7    3178     475  -2
  -8   7  11    3178     475   1
  -7   7  11    2733     417   1
   6  -7   8      99     247  -2
  -6   7  11      99     247   1
  -5   7  11    5741     436   1
   4  -7   9     659     249  -2
  -4   7  11     659     249   1
  -3   7  11     275     141   1
   2  -7  10    5350     256  -2
  -2   7  11    5350     256   1
  -1   7  11   16960     423   1
   0  -7  11      86      89  -2
   0   7  11      86      89   1
   1   7  11     316     126   1
  -2  -7  12    1459     300  -2
   2   7  11    1459     300   1
   3   7  11    6780     336   1
  -4  -7  13   21572     513  -2
   4   7  11   21572     513   1
   5   7  11    2526     266   1
  -6  -7  14    3125     289  -2
   6   7  11    3125     289   1
   7   7  11    1462     244   1
  -8  -7  15     441     204  -2
   8   7  11     441     204   1
  -9   8  11    1095     553   1
   8  -8   7    5931     772  -2
  -8   8  11    5931     772   1
  -7   8  11     245     274   1
   6  -8   8   22977    1227  -2
  -6   8  11   22977    1227   1
  -5   8  11     894     309   1
   4  -8   9    6282     341  -2
  -4   8  11    6282     341   1
  -3   8  11   46364     791   1
   2  -8  10    1074     161  -2
  -2   8  11    1074     161   1
  -1   8  11   17540     414   1
   0  -8  11   11761     581  -2
   0   8  11   11761     581   1
   1   8  11     285     113   1
  -2  -8  12   23758     659  -2
   2   8  11   23758     659   1
   3   8  11    9893     405   1
  -4  -8  13    3539     246  -2
   4   8  11    3539     246   1
   5   8  11    7932     353   1
  -6  -8  14    3911     335  -2
   6   8  11    3911     335   1
   7   8  11     687     218   1
  -8  -8  15     268     206  -2
   8   8  11     268     206   1
  -9   9  11     596     422   1
   8  -9   7    7249     828  -2
  -8   9  11    7249     828   1
  -7   9  11    4473     660   1
   6  -9   8     483     328  -2
  -6   9  11     483     328   1
  -5   9  11       0     239   1
   4  -9   9    1645     225  -2
  -4   9  11    1645     225   1
  -3   9  11    8533     535   1
   2  -9  10   19986     588  -2
  -2   9  11   19986     588   1
  -1   9  11    3221     501   1
   0  -9  11     715     141  -2
   0   9  11     715     141   1
   1   9  11    6266     217   1
  -2  -9  12     547     122  -2
   2   9  11     547     122   1
   3   9  11    9260     379   1
  -4  -9  13    7278     329  -2
   4   9  11    7278     329   1
   5   9  11    1459     246   1
  -6  -9  14    4163     382  -2
   6   9  11    4163     382   1
   7   9  11       0     219   1
  -8  -9  15     613     254  -2
   8   9  11     613     254   1
   8 -10   7     349     519  -2
  -8  10  11     349     519   1
  -7  10  11    2989     573   1
   6 -10   8    7344     747  -2
  -6  10  11    7344     747   1
  -5  10  11     685     406   1
   4 -10   9    2816     369  -2
  -4  10  11    2816     369   1
  -3  10  11   30012     999   1
   2 -10  10    6167     361  -2
  -2  10  11    6167     361   1
  -1  10  11    2031     198   1
   0 -10  11   11275     871  -2
   0  10  11   11275     871   1
   1  10  11    2950     328   1
  -2 -10  12    1697     195  -2
   2  10  11    1697     195   1
   3  10  11   22747     872   1
  -4 -10  13    7020     338  -2
   4  10  11    7020     338   1
   5  10  11   22128     667   1
  -6 -10  14    6644     552  -2
   6  10  11    6644     552   1
   7  10  11    1761     397   1
  -8 -10  15    5689     476  -2
   8  10  11    5689     476   1
   8 -11   7     524     950  -2
  -8  11  11     524     950   1
  -7  11  11    5170     840   1
   6 -11   8     729     364  -2
  -6  11  11     729     364   1
  -5  11  11     186     266   1
   4 -11   9    1169     292  -2
  -4  11  11    1169     292   1
  -3  11  11    4000     304   1
   2 -11  10    6957     348  -2
  -2  11  11    6957     348   1
  -1  11  11     831     153   1
   0 -11  11     168     134  -2
   0  11  11     168     134   1
   1  11  11  100597    2115   1
  -2 -11  12    8052     475  -2
   2  11  11    8052     475   1
   3  11  11   10371     418   1
  -4 -11  13   33938     931  -2
   4  11  11   33938     931   1
   5  11  11     945     245   1
  -6 -11  14    3846     436  -2
   6  11  11    3846     436   1
   7  11  11     256     236   1
  -8 -11  15    3411     392  -2
   8  11  11    3411     392   1
   8 -12   7    1083     460  -2
  -8  12  11    1083     460   1
  -7  12  11    7131     828   1
   6 -12   8   16288    1143  -2
  -6  12  11   16288    1143   1
  -5  12  11    6849     741   1
   4 -12   9    7525     598  -2
  -4  12  11    7525     598   1
  -3  12  11    1613     223   1
   2 -12  10    6421     349  -2
  -2  12  11    6421     349   1
  -1  12  11    4687     257   1
   0 -12  11    4728     263  -2
   0  12  11    4728     263   1
   1  12  11   28690     692   1
  -2 -12  12     956     199  -2
   2  12  11     956     199   1
   3  12  11    6353     329   1
  -4 -12  13    9738     517  -2
   4  12  11    9738     517   1
   5  12  11   27288     861   1
  -6 -12  14     484     246  -2
   6  12  11     484     246   1
   7  12  11     291     239   1
   8 -13   7    1865     531  -2
  -8  13  11    1865     531   1
  -7  13  11    3713     647   1
   6 -13   8    1615     425  -2
  -6  13  11    1615     425   1
  -5  13  11     330     695   1
   4 -13   9    3830     450  -2
  -4  13  11    3830     450   1
  -3  13  11    6012     498   1
   2 -13  10    7176     379  -2
  -2  13  11    7176     379   1
  -1  13  11   18542     567   1
   0 -13  11     309     128  -2
   0  13  11     309     128   1
   1  13  11   28172     690   1
  -2 -13  12    9509     425  -2
   2  13  11    9509     425   1
   3  13  11    4436     409   1
  -4 -13  13   30473    1188  -2
   4  13  11   30473    1188   1
   5  13  11    1111     242   1
  -6 -13  14    3366     428  -2
   6  13  11    3366     428   1
   7  13  11     605     268   1
  -7  14  11     414     392   1
   6 -14   8    2954     553  -2
  -6  14  11    2954     553   1
  -5  14  11       0     240   1
   4 -14   9    8849     693  -2
  -4  14  11    8849     693   1
  -3  14  11     394     316   1
   2 -14  10   10935     575  -2
  -2  14  11   10935     575   1
  -1  14  11    1745     226   1
   0 -14  11    3300     249  -2
   0  14  11    3300     249   1
   1  14  11    1358     180   1
  -2 -14  12     542     211  -2
   2  14  11     542     211   1
   3  14  11    4013     330   1
  -4 -14  13    4546     390  -2
   4  14  11    4546     390   1
   5  14  11    3826     412   1
  -6 -14  14     904     309  -2
   6  14  11     904     309   1
   7  14  11     296     359   1
  -7  15  11    1385     493   1
   6 -15   8    1040     360  -2
  -6  15  11    1040     360   1
  -5  15  11    2695     466   1
   4 -15   9    1646     321  -2
  -4  15  11    1646     321   1
  -3  15  11    3894     504   1
   2 -15  10    1905     246  -2
  -2  15  11    1905     246   1
  -1  15  11     717     207   1
   0 -15  11    2658     264  -2
   0  15  11    2658     264   1
   1  15  11    3040     290   1
  -2 -15  12    3589     295  -2
   2  15  11    3589     295   1
   3  15  11    7854     566   1
  -4 -15  13     979     264  -2
   4  15  11     979     264   1
   5  15  11     939     242   1
  -6 -15  14    4874     706  -2
   6  15  11    4874     706   1
   6 -16   8    1585     742  -2
  -6  16  11    1585     742   1
  -5  16  11       0     284   1
   4 -16   9    6425     531  -2
  -4  16  11    6425     531   1
  -3  16  11    4176     385   1
   2 -16  10    9016     511  -2
  -2  16  11    9016     511   1
  -1  16  11   10293     604   1
   0 -16  11     307     192  -2
   0  16  11     307     192   1
   1  16  11    2843     268   1
  -2 -16  12    9050     543  -2
   2  16  11    9050     543   1
   3  16  11     772     278   1
  -4 -16  13    2703     373  -2
   4  16  11    2703     373   1
   5  16  11   15491     755   1
  -6 -16  14     182     271  -2
   6  16  11     182     271   1
   6 -17   8    1454     597  -2
  -6  17  11    1454     597   1
  -5  17  11     651     334   1
   4 -17   9     211     259  -2
  -4  17  11     211     259   1
  -3  17  11    1012     280   1
   2 -17  10    2975     390  -2
  -2  17  11    2975     390   1
  -1  17  11     831     259   1
   0 -17  11     361     218  -2
   0  17  11     361     218   1
   1  17  11    5060     431   1
  -2 -17  12    7383     513  -2
   2  17  11    7383     513   1
   3  17  11    5635     416   1
  -4 -17  13    6599     514  -2
   4  17  11    6599     514   1
   5  17  11    7371     568   1
  -5  18  11    1373     408   1
   4 -18   9     655     282  -2
  -4  18  11     655     282   1
  -3  18  11    2647     444   1
   2 -18  10    3317     495  -2
  -2  18  11    3317     495   1
  -1  18  11    2565     355   1
   0 -18  11     875     229  -2
   0  18  11     875     229   1
   1  18  11    1375     262   1
  -2 -18  12    1717     353  -2
   2  18  11    1717     353   1
   3  18  11     913     255   1
  -4 -18  13    1893     342  -2
   4  18  11    1893     342   1
   4 -19   9    1159     541  -2
  -4  19  11    1159     541   1
  -3  19  11    6660     660   1
   2 -19  10    1661     314  -2
  -2  19  11    1661     314   1
  -1  19  11     707     235   1
   0 -19  11     909     256  -2
   0  19  11     909     256   1
   1  19  11    1887     318   1
  -2 -19  12     480     416  -2
   2  19  11     480     416   1
   3  19  11       9     247   1
  -3  20  11    4301     506   1
   2 -20  10     474     266  -2
  -2  20  11     474     266   1
  -1  20  11     658     238   1
   0 -20  11     141     392  -2
   0  20  11     141     392   1
   1  20  11    2238     355   1
  -2 -20  12    1535     330  -2
   2  20  11    1535     330   1
   0 -21  11    1680     386  -2
   0  21  11    1680     386   1
 -10   0  12    1366     596   1
  -9   0  12    7030    1042   1
   8   0   8   40488    1701  -2
  -8   0  12   40488    1701   1
  -7   0  12    3693     580   1
  -6   0  12   20547    1052   1
  -5   0  12  191113    2896   1
   4   0  10   11248     682  -2
  -4   0  12   11248     682   1
  -3   0  12   20480     819   1
  -2   0  12      99     131   1
  -1   0  12   16167     652   1
   0   0  12  217619    5422  -2
   0   0  12  217619    5422   1
   1   0  12  130223    2816   1
   2   0  12   82981    5140   1
   3   0  12   61211    1098   1
  -4   0  14   11628     655  -2
   4   0  12   11628     655   1
   5   0  12   90856    4611   1
   6   0  12   11020     625   1
   7   0  12   23398     833   1
  -8   0  16    1527     351  -2
   8   0  12    1527     351   1
   9   0  12    2084     396   1
   6   0  10    3382     542   1
   2   0  12   18204     658   1
  10  -1   7       0     268  -2
 -10   1  12       0     268   1
  -9   1  12    8043     678   1
   8  -1   8    5731     713  -2
  -8   1  12    5731     713   1
  -7   1  12    5258     430   1
   6  -1   9    3630     345  -2
  -6   1  12    3630     345   1
  -5   1  12   18769     655   1
   4  -1  10  161471    1579  -2
  -4   1  12  161471    1579   1
  -3   1  12    4495     213   1
   2  -1  11   73327     943  -2
  -2   1  12   73327     943   1
  -1   1  12  233042    3586   1
   0  -1  12    3126     163  -2
   0   1  12    3126     163   1
   1   1  12  138180    2049   1
  -2  -1  13    7531    1508  -2
   2   1  12    7531    1508   1
   3   1  12     119     115   1
  -4  -1  14   50835    1042  -2
   4   1  12   50835    1042   1
   5   1  12   11872     453   1
  -6  -1  15   24160     545  -2
   6   1  12   24160     545   1
   7   1  12   13983     462   1
  -8  -1  16     215     190  -2
   8   1  12     215     190   1
   9   1  12   15353     654   1
  10  -2   7    4018     631  -2
 -10   2  12    4018     631   1
  -9   2  12   12553     861   1
   8  -2   8   27825    1151  -2
  -8   2  12   27825    1151   1
  -7   2  12    6935     487   1
   6  -2   9   12641     594  -2
  -6   2  12   12641     594   1
  -5   2  12   51650    1080   1
   4  -2  10    9915     372  -2
  -4   2  12    9915     372   1
  -3   2  12   22265     447   1
   2  -2  11   24840     511  -2
  -2   2  12   24840     511   1
  -1   2  12   22321     743   1
   0  -2  12   47889    1399  -2
   0   2  12   47889    1399   1
   1   2  12    2444     464   1
  -2  -2  13   51354    2334  -2
   2   2  12   51354    2334   1
   3   2  12   33718     690   1
  -4  -2  14    9695     434  -2
   4   2  12    9695     434   1
   5   2  12   13660     493   1
  -6  -2  15     482     126  -2
   6   2  12     482     126   1
   7   2  12     810     166   1
  -8  -2  16    3264     274  -2
   8   2  12    3264     274   1
   9   2  12     590     310   1
  -9   3  12     321     223   1
   8  -3   8       0     231  -2
  -8   3  12       0     231   1
  -7   3  12    4212     490   1
   6  -3   9    1392     223  -2
  -6   3  12    1392     223   1
  -5   3  12   13437     438   1
   4  -3  10    4441     249  -2
  -4   3  12    4441     249   1
  -3   3  12    9909     401   1
   2  -3  11   50565    1340  -2
  -2   3  12   50565    1340   1
  -1   3  12   61365    1146   1
   0  -3  12    1706      91  -2
   0   3  12    1706      91   1
   1   3  12    5646    1801   1
  -2  -3  13   39426    2300  -2
   2   3  12   39426    2300   1
   3   3  12     255     118   1
  -4  -3  14   22229     619  -2
   4   3  12   22229     619   1
   5   3  12   15467     490   1
  -6  -3  15    4179     246  -2
   6   3  12    4179     246   1
   7   3  12   18201     572   1
  -8  -3  16    1217     195  -2
   8   3  12    1217     195   1
   9   3  12    1763     381   1
  -9   4  12    4449     559   1
   8  -4   8   21811    1044  -2
  -8   4  12   21811    1044   1
  -7   4  12     562     255   1
   6  -4   9   13719     605  -2
  -6   4  12   13719     605   1
  -5   4  12    2919     228   1
   4  -4  10    2337     201  -2
  -4   4  12    2337     201   1
  -3   4  12    5527     282   1
   2  -4  11   47415     720  -2
  -2   4  12   47415     720   1
  -1   4  12   21633     474   1
   0  -4  12   15419     925  -2
   0   4  12   15419     925   1
   1   4  12  127204    5931   1
  -2  -4  13    6880    2127  -2
   2   4  12    6880    2127   1
   3   4  12       0     120   1
  -4  -4  14     624     154  -2
   4   4  12     624     154   1
   5   4  12    1865     176   1
  -6  -4  15   33646     666  -2
   6   4  12   33646     666   1
   7   4  12    2453     228   1
  -8  -4  16    7832     467  -2
   8   4  12    7832     467   1
   9   4  12    3467     386   1
  -9   5  12    1330     349   1
   8  -5   8    4669     525  -2
  -8   5  12    4669     525   1
  -7   5  12    1781     353   1
   6  -5   9    3840     361  -2
  -6   5  12    3840     361   1
  -5   5  12     384     182   1
   4  -5  10    6650     324  -2
  -4   5  12    6650     324   1
  -3   5  12    5259     280   1
   2  -5  11    1233     118  -2
  -2   5  12    1233     118   1
  -1   5  12    7086     237   1
   0  -5  12     979      99  -2
   0   5  12     979      99   1
   1   5  12     100      76   1
  -2  -5  13   84506    2690  -2
   2   5  12   84506    2690   1
   3   5  12    6403     498   1
  -4  -5  14    1518     221  -2
   4   5  12    1518     221   1
   5   5  12  136881    1242   1
  -6  -5  15     936     159  -2
   6   5  12     936     159   1
   7   5  12    7218     428   1
  -8  -5  16    2380     255  -2
   8   5  12    2380     255   1
   9   5  12     693     275   1
  -9   6  12       0     377   1
   8  -6   8    2420     445  -2
  -8   6  12    2420     445   1
  -7   6  12     727     349   1
   6  -6   9   29395     886  -2
  -6   6  12   29395     886   1
  -5   6  12    3482     287   1
   4  -6  10    8013     402  -2
  -4   6  12    8013     402   1
  -3   6  12   28736     624   1
   2  -6  11   48992     676  -2
  -2   6  12   48992     676   1
  -1   6  12    6849     276   1
   0  -6  12     493     125  -2
   0   6  12     493     125   1
   1   6  12   90382    2195   1
  -2  -6  13   16225     589  -2
   2   6  12   16225     589   1
   3   6  12     363     229   1
  -4  -6  14     153     115  -2
   4   6  12     153     115   1
   5   6  12    5465     294   1
  -6  -6  15   20163     570  -2
   6   6  12   20163     570   1
   7   6  12    1589     202   1
  -8  -6  16    6257     385  -2
   8   6  12    6257     385   1
  -9   7  12    1444     339   1
   8  -7   8    1038     347  -2
  -8   7  12    1038     347   1
  -7   7  12    3781     468   1
   6  -7   9   37186    1145  -2
  -6   7  12   37186    1145   1
  -5   7  12   12199     689   1
   4  -7  10    1586     193  -2
  -4   7  12    1586     193   1
  -3   7  12    5726     296   1
   2  -7  11    9740     322  -2
  -2   7  12    9740     322   1
  -1   7  12    4117     227   1
   0  -7  12     635      99  -2
   0   7  12     635      99   1
   1   7  12   13859     527   1
  -2  -7  13   17677     542  -2
   2   7  12   17677     542   1
   3   7  12      25     115   1
  -4  -7  14   15473     740  -2
   4   7  12   15473     740   1
   5   7  12   52900     968   1
  -6  -7  15    1818     237  -2
   6   7  12    1818     237   1
   7   7  12    5671     454   1
  -8  -7  16    5571     399  -2
   8   7  12    5571     399   1
  -9   8  12    1358     482   1
   8  -8   8    1215     457  -2
  -8   8  12    1215     457   1
  -7   8  12    1295     406   1
   6  -8   9       0     256  -2
  -6   8  12       0     256   1
  -5   8  12   15164     685   1
   4  -8  10   10172     440  -2
  -4   8  12   10172     440   1
  -3   8  12   26092     616   1
   2  -8  11   27514     652  -2
  -2   8  12   27514     652   1
  -1   8  12    8615     309   1
   0  -8  12   53711    1083  -2
   0   8  12   53711    1083   1
   1   8  12   26319     626   1
  -2  -8  13    9964     329  -2
   2   8  12    9964     329   1
   3   8  12    7416     323   1
  -4  -8  14    4655     252  -2
   4   8  12    4655     252   1
   5   8  12    1601     224   1
  -6  -8  15     428     181  -2
   6   8  12     428     181   1
   7   8  12      88     242   1
  -8  -8  16    1654     282  -2
   8   8  12    1654     282   1
  -9   9  12   10636    1039   1
   8  -9   8    4546     693  -2
  -8   9  12    4546     693   1
  -7   9  12     299     671   1
   6  -9   9   16415    1181  -2
  -6   9  12   16415    1181   1
  -5   9  12    9310     773   1
   4  -9  10   18160     537  -2
  -4   9  12   18160     537   1
  -3   9  12    6992     401   1
   2  -9  11    1926     208  -2
  -2   9  12    1926     208   1
  -1   9  12   17674     477   1
   0  -9  12    1059     175  -2
   0   9  12    1059     175   1
   1   9  12   40600    1095   1
  -2  -9  13   12722     391  -2
   2   9  12   12722     391   1
   3   9  12    2345     198   1
  -4  -9  14   22168     651  -2
   4   9  12   22168     651   1
   5   9  12     739     197   1
  -6  -9  15    1031     222  -2
   6   9  12    1031     222   1
   7   9  12     141     300   1
  -8  -9  16    2318     361  -2
   8   9  12    2318     361   1
   8 -10   8    4943     745  -2
  -8  10  12    4943     745   1
  -7  10  12    1708     489   1
   6 -10   9    6496    1664  -2
  -6  10  12    6496    1664   1
  -5  10  12   21502    1183   1
   4 -10  10   20705     901  -2
  -4  10  12   20705     901   1
  -3  10  12   22874     886   1
   2 -10  11    5918     355  -2
  -2  10  12    5918     355   1
  -1  10  12    4078     255   1
   0 -10  12   51674    1103  -2
   0  10  12   51674    1103   1
   1  10  12   19445     765   1
  -2 -10  13    1021     163  -2
   2  10  12    1021     163   1
   3  10  12   22849     568   1
  -4 -10  14    7376     364  -2
   4  10  12    7376     364   1
   5  10  12     815     215   1
  -6 -10  15    1486     298  -2
   6  10  12    1486     298   1
   7  10  12      34     238   1
  -8 -10  16     626     249  -2
   8  10  12     626     249   1
   8 -11   8    1743     475  -2
  -8  11  12    1743     475   1
  -7  11  12    2319     513   1
   6 -11   9    1400     853  -2
  -6  11  12    1400     853   1
  -5  11  12    1717     475   1
   4 -11  10   31795    1136  -2
  -4  11  12   31795    1136   1
  -3  11  12    5210     460   1
   2 -11  11    9939     467  -2
  -2  11  12    9939     467   1
  -1  11  12   37072     666   1
   0 -11  12    1720     174  -2
   0  11  12    1720     174   1
   1  11  12   23373     660   1
  -2 -11  13    8892     417  -2
   2  11  12    8892     417   1
   3  11  12     853     181   1
  -4 -11  14   15041     549  -2
   4  11  12   15041     549   1
   5  11  12     798     236   1
  -6 -11  15     429     257  -2
   6  11  12     429     257   1
   7  11  12    2619     390   1
   8 -12   8    8999     967  -2
  -8  12  12    8999     967   1
  -7  12  12    1566     458   1
   6 -12   9    3343     572  -2
  -6  12  12    3343     572   1
  -5  12  12   20091    1213   1
   4 -12  10    4073     461  -2
  -4  12  12    4073     461   1
  -3  12  12    3941     315   1
   2 -12  11    2863     258  -2
  -2  12  12    2863     258   1
  -1  12  12     742     143   1
   0 -12  12   34306    1039  -2
   0  12  12   34306    1039   1
   1  12  12    3734     242   1
  -2 -12  13    4716     392  -2
   2  12  12    4716     392   1
   3  12  12   16894     557   1
  -4 -12  14    8022     481  -2
   4  12  12    8022     481   1
   5  12  12   14816     658   1
  -6 -12  15    3005     404  -2
   6  12  12    3005     404   1
   7  12  12    1206     315   1
  -7  13  12    6783     863   1
   6 -13   9      70     323  -2
  -6  13  12      70     323   1
  -5  13  12   12699    1011   1
   4 -13  10    6772     597  -2
  -4  13  12    6772     597   1
  -3  13  12    4552     444   1
   2 -13  11    8845     419  -2
  -2  13  12    8845     419   1
  -1  13  12   33617    1080   1
   0 -13  12   13193     593  -2
   0  13  12   13193     593   1
   1  13  12    6144     299   1
  -2 -13  13    3908     292  -2
   2  13  12    3908     292   1
   3  13  12     950     231   1
  -4 -13  14    5192     403  -2
   4  13  12    5192     403   1
   5  13  12    2044     311   1
  -6 -13  15    2193     387  -2
   6  13  12    2193     387   1
   7  13  12    9096     679   1
  -7  14  12    2400     508   1
   6 -14   9    7716     868  -2
  -6  14  12    7716     868   1
  -5  14  12    1333     375   1
   4 -14  10    4384     804  -2
  -4  14  12    4384     804   1
  -3  14  12    5849     430   1
   2 -14  11     824     191  -2
  -2  14  12     824     191   1
  -1  14  12    8057     404   1
   0 -14  12     925     184  -2
   0  14  12     925     184   1
   1  14  12    3276     245   1
  -2 -14  13   13620     465  -2
   2  14  12   13620     465   1
   3  14  12   37613    1453   1
  -4 -14  14    1533     277  -2
   4  14  12    1533     277   1
   5  14  12     804     278   1
  -6 -14  15   30868    1175  -2
   6  14  12   30868    1175   1
  -7  15  12    9246    1003   1
   6 -15   9    2168     750  -2
  -6  15  12    2168     750   1
  -5  15  12   22974    1151   1
   4 -15  10    3915     512  -2
  -4  15  12    3915     512   1
  -3  15  12    1971     321   1
   2 -15  11   16949     786  -2
  -2  15  12   16949     786   1
  -1  15  12    9437     491   1
   0 -15  12    5788     402  -2
   0  15  12    5788     402   1
   1  15  12    1379     220   1
  -2 -15  13   13355     611  -2
   2  15  12   13355     611   1
   3  15  12    6747     419   1
  -4 -15  14     557     249  -2
   4  15  12     557     249   1
   5  15  12    1145     286   1
  -6 -15  15     613     281  -2
   6  15  12     613     281   1
   6 -16   9    3952     697  -2
  -6  16  12    3952     697   1
  -5  16  12     898     398   1
   4 -16  10    1808     373  -2
  -4  16  12    1808     373   1
  -3  16  12    3102     345   1
   2 -16  11    4502     390  -2
  -2  16  12    4502     390   1
  -1  16  12   16675     769   1
   0 -16  12    2875     295  -2
   0  16  12    2875     295   1
   1  16  12    5265     341   1
  -2 -16  13    6960     432  -2
   2  16  12    6960     432   1
   3  16  12   13998     592   1
  -4 -16  14       0     242  -2
   4  16  12       0     242   1
   5  16  12    4221     545   1
  -5  17  12    4034     537   1
   4 -17  10   19919    1272  -2
  -4  17  12   19919    1272   1
  -3  17  12    1479     292   1
   2 -17  11    4133     442  -2
  -2  17  12    4133     442   1
  -1  17  12    8099     598   1
   0 -17  12     938     246  -2
   0  17  12     938     246   1
   1  17  12   19626    1011   1
  -2 -17  13    2273     335  -2
   2  17  12    2273     335   1
   3  17  12    2449     340   1
  -4 -17  14    8318     639  -2
   4  17  12    8318     639   1
   5  17  12    4307     451   1
  -5  18  12   12477    1150   1
   4 -18  10    2325     361  -2
  -4  18  12    2325     361   1
  -3  18  12    8617     728   1
   2 -18  11    4294     467  -2
  -2  18  12    4294     467   1
  -1  18  12     588     248   1
   0 -18  12   21396    1242  -2
   0  18  12   21396    1242   1
   1  18  12     393     365   1
  -2 -18  13    3065     408  -2
   2  18  12    3065     408   1
   3  18  12     383     225   1
  -4 -18  14     278     250  -2
   4  18  12     278     250   1
   4 -19  10   10110    1293  -2
  -4  19  12   10110    1293   1
  -3  19  12     321     248   1
   2 -19  11    3795     469  -2
  -2  19  12    3795     469   1
  -1  19  12    8077    1087   1
   0 -19  12    6483     535  -2
   0  19  12    6483     535   1
   1  19  12   26926    1684   1
  -2 -19  13    1616     375  -2
   2  19  12    1616     375   1
   3  19  12     458     307   1
   2 -20  11    8804     635  -2
  -2  20  12    8804     635   1
  -1  20  12     967     266   1
   0 -20  12   16553     970  -2
   0  20  12   16553     970   1
   1  20  12    4978     671   1
  -2 -20  13     114     230  -2
   2  20  12     114     230   1
  -9   1  13    2095     402   1
   8  -1   9     145     197  -2
  -8   1  13     145     197   1
  -2   0  14     755     182   1
  -6   0  16     584     253   1
  -7   1  13     438     187   1
   6  -1  10    4866     437  -2
  -6   1  13    4866     437   1
  -5   1  13     796     170   1
   4  -1  11    1174     167  -2
  -4   1  13    1174     167   1
  -3   1  13   16378     390   1
   2  -1  12    3529     194  -2
  -2   1  13    3529     194   1
  -1   1  13   13769     404   1
   0  -1  13     470     127  -2
   0   1  13     470     127   1
   1   1  13    2245     936   1
  -2  -1  14    2399     149  -2
   2   1  13    2399     149   1
   3   1  13    8667     306   1
  -4  -1  15    2050     199  -2
   4   1  13    2050     199   1
   5   1  13     321     157   1
  -6  -1  16    2178     214  -2
   6   1  13    2178     214   1
   7   1  13    1774     199   1
  -8  -1  17    2705     278  -2
   8   1  13    2705     278   1
   9   1  13     111     244   1
  -9   2  13     650     293   1
   8  -2   9    3827     472  -2
  -8   2  13    3827     472   1
  -7   2  13   18311     909   1
   6  -2  10    2090     313  -2
  -6   2  13    2090     313   1
  -5   2  13    4707     275   1
   4  -2  11    3191     235  -2
  -4   2  13    3191     235   1
  -3   2  13      83     102   1
   2  -2  12   45646     830  -2
  -2   2  13   45646     830   1
  -1   2  13   59208     806   1
   0  -2  13   14157     381  -2
   0   2  13   14157     381   1
   1   2  13   45121     756   1
  -2  -2  14    1824     184  -2
   2   2  13    1824     184   1
   3   2  13   45551     684   1
  -4  -2  15   39643     829  -2
   4   2  13   39643     829   1
   5   2  13    1944     254   1
  -6  -2  16     852     144  -2
   6   2  13     852     144   1
   7   2  13    8543     405   1
  -8  -2  17    7480     407  -2
   8   2  13    7480     407   1
   9   2  13    4759     393   1
  -9   3  13    4682     543   1
   8  -3   9   20149    1002  -2
  -8   3  13   20149    1002   1
  -7   3  13    8000     588   1
   6  -3  10   42992     947  -2
  -6   3  13   42992     947   1
  -5   3  13     803     187   1
   4  -3  11    1716     171  -2
  -4   3  13    1716     171   1
  -3   3  13   31417     540   1
   2  -3  12    8712     303  -2
  -2   3  13    8712     303   1
  -1   3  13     866      92   1
   0  -3  13   22393    1867  -2
   0   3  13   22393    1867   1
   1   3  13   21183    1537   1
  -2  -3  14    7774     330  -2
   2   3  13    7774     330   1
   3   3  13   23519     632   1
  -4  -3  15   12954     494  -2
   4   3  13   12954     494   1
   5   3  13    2845     240   1
  -6  -3  16    2885     238  -2
   6   3  13    2885     238   1
   7   3  13    4006     308   1
  -8  -3  17    8230     429  -2
   8   3  13    8230     429   1
   9   3  13     416     196   1
  -9   4  13     185     250   1
   8  -4   9   22954    1069  -2
  -8   4  13   22954    1069   1
  -7   4  13   20881     958   1
   6  -4  10    4894     428  -2
  -6   4  13    4894     428   1
  -5   4  13    3786     261   1
   4  -4  11   26774     584  -2
  -4   4  13   26774     584   1
  -3   4  13   18796     471   1
   2  -4  12   18830     433  -2
  -2   4  13   18830     433   1
  -1   4  13     424      83   1
   0  -4  13   45524    1193  -2
   0   4  13   45524    1193   1
   1   4  13   14079    2255   1
  -2  -4  14    1877     186  -2
   2   4  13    1877     186   1
   3   4  13    3932     320   1
  -4  -4  15   21670     756  -2
   4   4  13   21670     756   1
   5   4  13    9108     344   1
  -6  -4  16    3110     259  -2
   6   4  13    3110     259   1
   7   4  13    9765     398   1
  -8  -4  17    8431     441  -2
   8   4  13    8431     441   1
   9   4  13     836     226   1
  -9   5  13     394     290   1
   8  -5   9    3460     407  -2
  -8   5  13    3460     407   1
  -7   5  13    5526     452   1
   6  -5  10    2582     324  -2
  -6   5  13    2582     324   1
  -5   5  13    7040     366   1
   4  -5  11   24804     621  -2
  -4   5  13   24804     621   1
  -3   5  13    1793     217   1
   2  -5  12   16918     378  -2
  -2   5  13   16918     378   1
  -1   5  13     370      76   1
   0  -5  13   10466     272  -2
   0   5  13   10466     272   1
   1   5  13    1845     579   1
  -2  -5  14    6741     314  -2
   2   5  13    6741     314   1
   3   5  13   43624    1422   1
  -4  -5  15    7320     555  -2
   4   5  13    7320     555   1
   5   5  13    6949     332   1
  -6  -5  16    3572     265  -2
   6   5  13    3572     265   1
   7   5  13    2576     229   1
  -8  -5  17     473     191  -2
   8   5  13     473     191   1
  -9   6  13    1026     322   1
   8  -6   9    5919     602  -2
  -8   6  13    5919     602   1
  -7   6  13     711     256   1
   6  -6  10     670     231  -2
  -6   6  13     670     231   1
  -5   6  13     408     164   1
   4  -6  11    4523     320  -2
  -4   6  13    4523     320   1
  -3   6  13    8691     366   1
   2  -6  12   57677     921  -2
  -2   6  13   57677     921   1
  -1   6  13     340     112   1
   0  -6  13    5724     208  -2
   0   6  13    5724     208   1
   1   6  13     533     266   1
  -2  -6  14   11123     392  -2
   2   6  13   11123     392   1
   3   6  13     331     137   1
  -4  -6  15    1489     200  -2
   4   6  13    1489     200   1
   5   6  13    3084     240   1
  -6  -6  16    4051     300  -2
   6   6  13    4051     300   1
   7   6  13    1577     248   1
  -8  -6  17     873     220  -2
   8   6  13     873     220   1
  -9   7  13    5838     634   1
   8  -7   9    2497     425  -2
  -8   7  13    2497     425   1
  -7   7  13    5752     696   1
   6  -7  10    1709     298  -2
  -6   7  13    1709     298   1
  -5   7  13     575     221   1
   4  -7  11    6560     374  -2
  -4   7  13    6560     374   1
  -3   7  13   17430     482   1
   2  -7  12   12717     375  -2
  -2   7  13   12717     375   1
  -1   7  13    4724     247   1
   0  -7  13    9203     268  -2
   0   7  13    9203     268   1
   1   7  13    7442     260   1
  -2  -7  14   37739     728  -2
   2   7  13   37739     728   1
   3   7  13   26909     692   1
  -4  -7  15    3521     264  -2
   4   7  13    3521     264   1
   5   7  13    3779     305   1
  -6  -7  16    8777     485  -2
   6   7  13    8777     485   1
   7   7  13    4756     363   1
  -8  -7  17    1293     235  -2
   8   7  13    1293     235   1
  -9   8  13    1287     392   1
   8  -8   9    1583     432  -2
  -8   8  13    1583     432   1
  -7   8  13   18788    1215   1
   6  -8  10    2137     485  -2
  -6   8  13    2137     485   1
  -5   8  13     431     277   1
   4  -8  11    1404     235  -2
  -4   8  13    1404     235   1
  -3   8  13    2189     237   1
   2  -8  12   20217     526  -2
  -2   8  13   20217     526   1
  -1   8  13   18822     483   1
   0  -8  13    5162     203  -2
   0   8  13    5162     203   1
   1   8  13   30979     617   1
  -2  -8  14     479     129  -2
   2   8  13     479     129   1
   3   8  13    7063     323   1
  -4  -8  15   11538     380  -2
   4   8  13   11538     380   1
   5   8  13    4656     331   1
  -6  -8  16    2905     287  -2
   6   8  13    2905     287   1
   7   8  13   10684     578   1
  -8  -8  17     466     228  -2
   8   8  13     466     228   1
   8  -9   9    2666     539  -2
  -8   9  13    2666     539   1
  -7   9  13    1295     411   1
   6  -9  10   15825    1076  -2
  -6   9  13   15825    1076   1
  -5   9  13    1303     407   1
   4  -9  11    1608     225  -2
  -4   9  13    1608     225   1
  -3   9  13    4486     314   1
   2  -9  12    9560     420  -2
  -2   9  13    9560     420   1
  -1   9  13     316     130   1
   0  -9  13    1290     161  -2
   0   9  13    1290     161   1
   1   9  13   14543     362   1
  -2  -9  14   22814     692  -2
   2   9  13   22814     692   1
   3   9  13    4764     280   1
  -4  -9  15    5715     283  -2
   4   9  13    5715     283   1
   5   9  13    2904     276   1
  -6  -9  16    2633     334  -2
   6   9  13    2633     334   1
   7   9  13    8190     532   1
  -8  -9  17    2871     397  -2
   8   9  13    2871     397   1
   8 -10   9     954     548  -2
  -8  10  13     954     548   1
  -7  10  13       0     282   1
   6 -10  10     469     269  -2
  -6  10  13     469     269   1
  -5  10  13     263     307   1
   4 -10  11   15817     789  -2
  -4  10  13   15817     789   1
  -3  10  13   33824     950   1
   2 -10  12     275     187  -2
  -2  10  13     275     187   1
  -1  10  13     390     128   1
   0 -10  13   17566     516  -2
   0  10  13   17566     516   1
   1  10  13     678     137   1
  -2 -10  14    7174     298  -2
   2  10  13    7174     298   1
   3  10  13      74     129   1
  -4 -10  15    6825     342  -2
   4  10  13    6825     342   1
   5  10  13    1329     302   1
  -6 -10  16     612     208  -2
   6  10  13     612     208   1
   7  10  13    6608     550   1
   8 -11   9    1291     533  -2
  -8  11  13    1291     533   1
  -7  11  13   21041    1354   1
   6 -11  10     413     496  -2
  -6  11  13     413     496   1
  -5  11  13     719     359   1
   4 -11  11   26997    1062  -2
  -4  11  13   26997    1062   1
  -3  11  13      15     203   1
   2 -11  12    6177     381  -2
  -2  11  13    6177     381   1
  -1  11  13    3687     254   1
   0 -11  13   22775     536  -2
   0  11  13   22775     536   1
   1  11  13    3180     219   1
  -2 -11  14    2745     231  -2
   2  11  13    2745     231   1
   3  11  13     238     145   1
  -4 -11  15   15132     558  -2
   4  11  13   15132     558   1
   5  11  13    3649     351   1
  -6 -11  16     710     278  -2
   6  11  13     710     278   1
   7  11  13       0     237   1
   8 -12   9    9079    1192  -2
  -8  12  13    9079    1192   1
  -7  12  13     221     396   1
   6 -12  10    6452     782  -2
  -6  12  13    6452     782   1
  -5  12  13     474     325   1
   4 -12  11    5507     526  -2
  -4  12  13    5507     526   1
  -3  12  13   22245     701   1
   2 -12  12   18276     577  -2
  -2  12  13   18276     577   1
  -1  12  13     522     150   1
   0 -12  13    6926     320  -2
   0  12  13    6926     320   1
   1  12  13   20423     542   1
  -2 -12  14    1552     194  -2
   2  12  13    1552     194   1
   3  12  13     291     164   1
  -4 -12  15    4154     374  -2
   4  12  13    4154     374   1
   5  12  13     874     286   1
  -6 -12  16    3884     478  -2
   6  12  13    3884     478   1
   7  12  13     287     301   1
  -7  13  13    5876     783   1
   6 -13  10    3988     640  -2
  -6  13  13    3988     640   1
  -5  13  13     616     715   1
   4 -13  11   21527    1107  -2
  -4  13  13   21527    1107   1
  -3  13  13     235     235   1
   2 -13  12    3881     299  -2
  -2  13  13    3881     299   1
  -1  13  13    1520     212   1
   0 -13  13     296     130  -2
   0  13  13     296     130   1
   1  13  13     898     159   1
  -2 -13  14     586     195  -2
   2  13  13     586     195   1
   3  13  13    1072     299   1
  -4 -13  15    3206     360  -2
   4  13  13    3206     360   1
   5  13  13     644     278   1
  -6 -13  16     668     270  -2
   6  13  13     668     270   1
   7  13  13     876     487   1
  -7  14  13     695     443   1
   6 -14  10    3967     638  -2
  -6  14  13    3967     638   1
  -5  14  13    2767     735   1
   4 -14  11    1756     380  -2
  -4  14  13    1756     380   1
  -3  14  13    8419     520   1
   2 -14  12    4493     323  -2
  -2  14  13    4493     323   1
  -1  14  13     582     184   1
   0 -14  13     503     158  -2
   0  14  13     503     158   1
   1  14  13      10     167   1
  -2 -14  14    6774     387  -2
   2  14  13    6774     387   1
   3  14  13     785     223   1
  -4 -14  15     472     218  -2
   4  14  13     472     218   1
   5  14  13       0     209   1
  -6 -14  16    1619     472  -2
   6  14  13    1619     472   1
   6 -15  10    3594     661  -2
  -6  15  13    3594     661   1
  -5  15  13      16     275   1
   4 -15  11    1260     320  -2
  -4  15  13    1260     320   1
  -3  15  13     315     209   1
   2 -15  12    4327     336  -2
  -2  15  13    4327     336   1
  -1  15  13    3088     317   1
   0 -15  13     803     186  -2
   0  15  13     803     186   1
   1  15  13    1464     273   1
  -2 -15  14    8050     402  -2
   2  15  13    8050     402   1
   3  15  13     332     205   1
  -4 -15  15     554     220  -2
   4  15  13     554     220   1
   5  15  13    2971     419   1
  -6 -15  16     521     290  -2
   6  15  13     521     290   1
   6 -16  10    5381    1252  -2
  -6  16  13    5381    1252   1
  -5  16  13    2180     427   1
   4 -16  11    9662     847  -2
  -4  16  13    9662     847   1
  -3  16  13    9090     545   1
   2 -16  12   12493     613  -2
  -2  16  13   12493     613   1
  -1  16  13    1382     293   1
   0 -16  13    1133     232  -2
   0  16  13    1133     232   1
   1  16  13    2879     366   1
  -2 -16  14    5152     381  -2
   2  16  13    5152     381   1
   3  16  13    4035     354   1
  -4 -16  15     962     269  -2
   4  16  13     962     269   1
   5  16  13     237     270   1
  -5  17  13     292     315   1
   4 -17  11    7536     600  -2
  -4  17  13    7536     600   1
  -3  17  13    3235     367   1
   2 -17  12    3082     394  -2
  -2  17  13    3082     394   1
  -1  17  13    9060     549   1
   0 -17  13    8987     486  -2
   0  17  13    8987     486   1
   1  17  13    5416     408   1
  -2 -17  14    9071     579  -2
   2  17  13    9071     579   1
   3  17  13    1249     301   1
  -4 -17  15    1499     325  -2
   4  17  13    1499     325   1
   4 -18  11    8240     794  -2
  -4  18  13    8240     794   1
  -3  18  13    4654     479   1
   2 -18  12    8154     626  -2
  -2  18  13    8154     626   1
  -1  18  13    4067     412   1
   0 -18  13    2348     309  -2
   0  18  13    2348     309   1
   1  18  13     302     244   1
  -2 -18  14     369     296  -2
   2  18  13     369     296   1
   3  18  13     678     258   1
  -4 -18  15     470     260  -2
   4  18  13     470     260   1
  -3  19  13       0     269   1
   2 -19  12     498     269  -2
  -2  19  13     498     269   1
  -1  19  13    1190     257   1
   0 -19  13    3680     377  -2
   0  19  13    3680     377   1
   1  19  13     139     266   1
  -2 -19  14    4246     503  -2
   2  19  13    4246     503   1
   3  19  13    6220     704   1
   2 -20  12     749     294  -2
  -2  20  13     749     294   1
  -1  20  13    3878     400   1
   0 -20  13    1060     265  -2
   0  20  13    1060     265   1
   1  20  13    2475     347   1
  -9   0  14    6002     725   1
   8   0  10   10713     920  -2
  -8   0  14   10713     920   1
  -7   0  14    3495     510   1
  -6   0  14       0     249   1
  -5   0  14    2900     402   1
   4   0  12   47590    1874  -2
  -4   0  14   47590    1874   1
  -3   0  14    4001     282   1
  -2   0  14    4803     259   1
  -1   0  14  168865    2199   1
   0   0  14       0     141  -2
   0   0  14       0     141   1
   1   0  14   38285     953   1
   2   0  14    1684     208   1
   3   0  14       0     148   1
  -4   0  16   15027     690  -2
   4   0  14   15027     690   1
   5   0  14       0     237   1
   6   0  14   22030    1178   1
   7   0  14    1326     323   1
  -8   0  18     489     252  -2
   8   0  14     489     252   1
   9   0  14   10880     798   1
  -9   1  14    4815     549   1
   8  -1  10   19389    1084  -2
  -8   1  14   19389    1084   1
  -7   1  14    1029     205   1
   6  -1  11    2179     290  -2
  -6   1  14    2179     290   1
   6   0  12    1676     394   1
   2   0  14     342     120   1
  -5   1  14   49197     955   1
   4  -1  12   11752     388  -2
  -4   1  14   11752     388   1
  -3   1  14   15000     380   1
   2  -1  13     435      84  -2
  -2   1  14     435      84   1
  -1   1  14   23668     493   1
   0  -1  14  112048    1654  -2
   0   1  14  112048    1654   1
   1   1  14     813     596   1
  -2  -1  15   26513    1523  -2
   2   1  14   26513    1523   1
   3   1  14   61387     795   1
  -4  -1  16    5094     273  -2
   4   1  14    5094     273   1
   5   1  14   26150     632   1
  -6  -1  17     310     153  -2
   6   1  14     310     153   1
   7   1  14    1996     220   1
  -8  -1  18     737     230  -2
   8   1  14     737     230   1
  -9   2  14    2900     434   1
   8  -2  10   10871     740  -2
  -8   2  14   10871     740   1
  -7   2  14   11619     629   1
   6  -2  11    3666     278  -2
  -6   2  14    3666     278   1
  -5   2  14     252     120   1
   4  -2  12   53103     772  -2
  -4   2  14   53103     772   1
  -3   2  14     930     125   1
   2  -2  13    8625     291  -2
  -2   2  14    8625     291   1
  -1   2  14   30904     523   1
   0  -2  14    7381    1295  -2
   0   2  14    7381    1295   1
   1   2  14    1189     537   1
  -2  -2  15    2063     185  -2
   2   2  14    2063     185   1
   3   2  14   12981     381   1
  -4  -2  16     450     149  -2
   4   2  14     450     149   1
   5   2  14    1946     306   1
  -6  -2  17    7400     327  -2
   6   2  14    7400     327   1
   7   2  14    4517     313   1
  -8  -2  18     556     189  -2
   8   2  14     556     189   1
  -9   3  14       0     359   1
   8  -3  10    2959     495  -2
  -8   3  14    2959     495   1
  -7   3  14     978     249   1
   6  -3  11   15603     530  -2
  -6   3  14   15603     530   1
  -5   3  14    1246     169   1
   4  -3  12    4588     255  -2
  -4   3  14    4588     255   1
  -3   3  14   55501     727   1
   2  -3  13    2874     180  -2
  -2   3  14    2874     180   1
  -1   3  14    2825     341   1
   0  -3  14   23970    2670  -2
   0   3  14   23970    2670   1
   1   3  14    1129     395   1
  -2  -3  15    9431     574  -2
   2   3  14    9431     574   1
   3   3  14   55151    1226   1
  -4  -3  16     895     185  -2
   4   3  14     895     185   1
   5   3  14    3651     257   1
  -6  -3  17    7636     338  -2
   6   3  14    7636     338   1
   7   3  14     764     183   1
  -8  -3  18    1934     252  -2
   8   3  14    1934     252   1
  -9   4  14     633     298   1
   8  -4  10     560     253  -2
  -8   4  14     560     253   1
  -7   4  14   50502    1266   1
   6  -4  11    3383     324  -2
  -6   4  14    3383     324   1
  -5   4  14   19173     541   1
   4  -4  12    3943     246  -2
  -4   4  14    3943     246   1
  -3   4  14   17931     470   1
   2  -4  13    7506     270  -2
  -2   4  14    7506     270   1
  -1   4  14     787      87   1
   0  -4  14    6865     394  -2
   0   4  14    6865     394   1
   1   4  14     615     333   1
  -2  -4  15   19648     807  -2
   2   4  14   19648     807   1
   3   4  14     995     172   1
  -4  -4  16    1513     256  -2
   4   4  14    1513     256   1
   5   4  14    1697     246   1
  -6  -4  17    4389     270  -2
   6   4  14    4389     270   1
   7   4  14   13135     510   1
  -8  -4  18     822     196  -2
   8   4  14     822     196   1
  -9   5  14     328     292   1
   8  -5  10    1157     360  -2
  -8   5  14    1157     360   1
  -7   5  14    3942     397   1
   6  -5  11   23377     804  -2
  -6   5  14   23377     804   1
  -5   5  14     295     149   1
   4  -5  12     496     151  -2
  -4   5  14     496     151   1
  -3   5  14   20461     505   1
   2  -5  13   20247     411  -2
  -2   5  14   20247     411   1
  -1   5  14     766      91   1
   0  -5  14    3233     149  -2
   0   5  14    3233     149   1
   1   5  14   16075     582   1
  -2  -5  15     216     135  -2
   2   5  14     216     135   1
   3   5  14    5932     553   1
  -4  -5  16    8750     512  -2
   4   5  14    8750     512   1
   5   5  14     128     134   1
  -6  -5  17   30303     712  -2
   6   5  14   30303     712   1
   7   5  14    1255     202   1
  -8  -5  18    7964     431  -2
   8   5  14    7964     431   1
  -9   6  14      61     222   1
   8  -6  10    4301     518  -2
  -8   6  14    4301     518   1
  -7   6  14   28676    1006   1
   6  -6  11    9222     522  -2
  -6   6  14    9222     522   1
  -5   6  14   10337     493   1
   4  -6  12     228     128  -2
  -4   6  14     228     128   1
  -3   6  14    4320     277   1
   2  -6  13   27704     538  -2
  -2   6  14   27704     538   1
  -1   6  14   14129     373   1
   0  -6  14    1703     126  -2
   0   6  14    1703     126   1
   1   6  14    4545     217   1
  -2  -6  15   35967    1433  -2
   2   6  14   35967    1433   1
   3   6  14   17145     666   1
  -4  -6  16    5898     390  -2
   4   6  14    5898     390   1
   5   6  14   18432     530   1
  -6  -6  17    7879     389  -2
   6   6  14    7879     389   1
   7   6  14   10608     518   1
  -8  -6  18       0     194  -2
   8   6  14       0     194   1
  -9   7  14     243     361   1
   8  -7  10    7190    1009  -2
  -8   7  14    7190    1009   1
  -7   7  14    6264     723   1
   6  -7  11   10393     648  -2
  -6   7  14   10393     648   1
  -5   7  14   19462     663   1
   4  -7  12   18258     617  -2
  -4   7  14   18258     617   1
  -3   7  14    4623     273   1
   2  -7  13   55018     776  -2
  -2   7  14   55018     776   1
  -1   7  14    6833     297   1
   0  -7  14   13212     325  -2
   0   7  14   13212     325   1
   1   7  14    7300     398   1
  -2  -7  15    7546     356  -2
   2   7  14    7546     356   1
   3   7  14    6683     377   1
  -4  -7  16    6066     365  -2
   4   7  14    6066     365   1
   5   7  14    6830     390   1
  -6  -7  17   30605     803  -2
   6   7  14   30605     803   1
   7   7  14     670     219   1
  -8  -7  18   12896     669  -2
   8   7  14   12896     669   1
  -9   8  14    6374     820   1
   8  -8  10     163     309  -2
  -8   8  14     163     309   1
  -7   8  14       0     281   1
   6  -8  11   21174    1216  -2
  -6   8  14   21174    1216   1
  -5   8  14     342     326   1
   4  -8  12   21721     673  -2
  -4   8  14   21721     673   1
  -3   8  14   13523     446   1
   2  -8  13    1212     170  -2
  -2   8  14    1212     170   1
  -1   8  14   38770    1235   1
   0  -8  14   11163     310  -2
   0   8  14   11163     310   1
   1   8  14   20778     401   1
  -2  -8  15   69175    1324  -2
   2   8  14   69175    1324   1
   3   8  14    5838     317   1
  -4  -8  16   27364     626  -2
   4   8  14   27364     626   1
   5   8  14   20093     635   1
  -6  -8  17    1522     230  -2
   6   8  14    1522     230   1
   7   8  14    2399     338   1
  -8  -8  18    3047     350  -2
   8   8  14    3047     350   1
   8  -9  10    2011     504  -2
  -8   9  14    2011     504   1
  -7   9  14    1926     742   1
   6  -9  11    2206     488  -2
  -6   9  14    2206     488   1
  -5   9  14   31871    1407   1
   4  -9  12    4428     339  -2
  -4   9  14    4428     339   1
  -3   9  14    7354     391   1
   2  -9  13  100321    2281  -2
  -2   9  14  100321    2281   1
  -1   9  14    1303     166   1
   0  -9  14   68858    1570  -2
   0   9  14   68858    1570   1
   1   9  14    9386     316   1
  -2  -9  15    7422    1391  -2
   2   9  14    7422    1391   1
   3   9  14   17459     514   1
  -4  -9  16    3508     251  -2
   4   9  14    3508     251   1
   5   9  14   36085     850   1
  -6  -9  17    1728     286  -2
   6   9  14    1728     286   1
   7   9  14    3835     391   1
  -8  -9  18   14997     753  -2
   8   9  14   14997     753   1
   8 -10  10    2685     590  -2
  -8  10  14    2685     590   1
  -7  10  14    1110     447   1
   6 -10  11   34571    1598  -2
  -6  10  14   34571    1598   1
  -5  10  14   18102    1107   1
   4 -10  12   38652    1228  -2
  -4  10  14   38652    1228   1
  -3  10  14    6352     444   1
   2 -10  13    2698     303  -2
  -2  10  14    2698     303   1
  -1  10  14   47370     821   1
   0 -10  14   27537     690  -2
   0  10  14   27537     690   1
   1  10  14   20357     858   1
  -2 -10  15   10546     409  -2
   2  10  14   10546     409   1
   3  10  14    2459     241   1
  -4 -10  16   53208    1759  -2
   4  10  14   53208    1759   1
   5  10  14    3983     383   1
  -6 -10  17    3755     378  -2
   6  10  14    3755     378   1
   7  10  14     708     320   1
   8 -11  10   14560    2264  -2
  -8  11  14   14560    2264   1
  -7  11  14     398     347   1
   6 -11  11    8268     836  -2
  -6  11  14    8268     836   1
  -5  11  14   12568     962   1
   4 -11  12    3035     546  -2
  -4  11  14    3035     546   1
  -3  11  14    6663     501   1
   2 -11  13   11155     550  -2
  -2  11  14   11155     550   1
  -1  11  14    7215     348   1
   0 -11  14   46060    1170  -2
   0  11  14   46060    1170   1
   1  11  14   22776     668   1
  -2 -11  15   14700     475  -2
   2  11  14   14700     475   1
   3  11  14   10884     472   1
  -4 -11  16    4025     327  -2
   4  11  14    4025     327   1
   5  11  14    7859     499   1
  -6 -11  17    2281     356  -2
   6  11  14    2281     356   1
   7  11  14     123     232   1
  -7  12  14     389     320   1
   6 -12  11     256     298  -2
  -6  12  14     256     298   1
  -5  12  14    7012     786   1
   4 -12  12   24501    1048  -2
  -4  12  14   24501    1048   1
  -3  12  14    6054     392   1
   2 -12  13    6183     359  -2
  -2  12  14    6183     359   1
  -1  12  14   10362     391   1
   0 -12  14    9155     348  -2
   0  12  14    9155     348   1
   1  12  14    3308     279   1
  -2 -12  15    5815     323  -2
   2  12  14    5815     323   1
   3  12  14     742     200   1
  -4 -12  16     839     217  -2
   4  12  14     839     217   1
   5  12  14     166     223   1
  -6 -12  17    3963     450  -2
   6  12  14    3963     450   1
   7  12  14    4433     496   1
  -7  13  14     215     385   1
   6 -13  11    9845     945  -2
  -6  13  14    9845     945   1
  -5  13  14    2032     528   1
   4 -13  12     911     274  -2
  -4  13  14     911     274   1
  -3  13  14     444     225   1
   2 -13  13     217     172  -2
  -2  13  14     217     172   1
  -1  13  14    6947     382   1
   0 -13  14     761     159  -2
   0  13  14     761     159   1
   1  13  14     278     149   1
  -2 -13  15   13100     510  -2
   2  13  14   13100     510   1
   3  13  14    5559     473   1
  -4 -13  16    4910     424  -2
   4  13  14    4910     424   1
   5  13  14     510     254   1
  -6 -13  17    5672     542  -2
   6  13  14    5672     542   1
  -7  14  14   15019    1248   1
   6 -14  11    1629     485  -2
  -6  14  14    1629     485   1
  -5  14  14   25004    1443   1
   4 -14  12    3629     417  -2
  -4  14  14    3629     417   1
  -3  14  14     915     266   1
   2 -14  13   24814    1055  -2
  -2  14  14   24814    1055   1
  -1  14  14     509     187   1
   0 -14  14     494     165  -2
   0  14  14     494     165   1
   1  14  14      26     158   1
  -2 -14  15     837     194  -2
   2  14  14     837     194   1
   3  14  14    5927     402   1
  -4 -14  16    1831     346  -2
   4  14  14    1831     346   1
   5  14  14    1241     288   1
  -6 -14  17     554     274  -2
   6  14  14     554     274   1
   6 -15  11   13573    1154  -2
  -6  15  14   13573    1154   1
  -5  15  14     426     335   1
   4 -15  12     593     253  -2
  -4  15  14     593     253   1
  -3  15  14    2492     336   1
   2 -15  13    7729     432  -2
  -2  15  14    7729     432   1
  -1  15  14    8521     438   1
   0 -15  14     295     170  -2
   0  15  14     295     170   1
   1  15  14     356     269   1
  -2 -15  15    6591     382  -2
   2  15  14    6591     382   1
   3  15  14     131     188   1
  -4 -15  16    3908     394  -2
   4  15  14    3908     394   1
   5  15  14     655     324   1
   6 -16  11     159     332  -2
  -6  16  14     159     332   1
  -5  16  14   17539    1054   1
   4 -16  12    1206     305  -2
  -4  16  14    1206     305   1
  -3  16  14     788     226   1
   2 -16  13   14740     743  -2
  -2  16  14   14740     743   1
  -1  16  14     412     204   1
   0 -16  14    1552     246  -2
   0  16  14    1552     246   1
   1  16  14     336     193   1
  -2 -16  15     278     203  -2
   2  16  14     278     203   1
   3  16  14     250     232   1
  -4 -16  16     453     237  -2
   4  16  14     453     237   1
   5  16  14    2879     447   1
  -5  17  14      88     267   1
   4 -17  12    3831     463  -2
  -4  17  14    3831     463   1
  -3  17  14    4754     540   1
   2 -17  13    1759     448  -2
  -2  17  14    1759     448   1
  -1  17  14    5761     465   1
   0 -17  14    1815     258  -2
   0  17  14    1815     258   1
   1  17  14     992     243   1
  -2 -17  15    5423     406  -2
   2  17  14    5423     406   1
   3  17  14    4175     364   1
  -4 -17  16     480     273  -2
   4  17  14     480     273   1
   4 -18  12    1891     403  -2
  -4  18  14    1891     403   1
  -3  18  14     605     362   1
   2 -18  13     266     253  -2
  -2  18  14     266     253   1
  -1  18  14    6319     492   1
   0 -18  14      65     224  -2
   0  18  14      65     224   1
   1  18  14    4786     444   1
  -2 -18  15    1526     360  -2
   2  18  14    1526     360   1
   3  18  14    2160     357   1
  -3  19  14    3520     811   1
   2 -19  13    5833     553  -2
  -2  19  14    5833     553   1
  -1  19  14     609     260   1
   0 -19  14   23991    1925  -2
   0  19  14   23991    1925   1
   1  19  14     331     298   1
  -2 -19  15     557     294  -2
   2  19  14     557     294   1
  -1  20  14   15622    1631   1
   0 -20  14    2818     353  -2
   0  20  14    2818     353   1
  -9   1  15     503     261   1
   8  -1  11   12480     693  -2
  -8   1  15   12480     693   1
  -7   1  15    1092     261   1
   6  -1  12    4084     355  -2
  -6   1  15    4084     355   1
  -5   1  15    7341     337   1
   4  -1  13    9263     338  -2
  -4   1  15    9263     338   1
  -3   1  15     474     103   1
   2  -1  14   10493     303  -2
  -2   1  15   10493     303   1
  -1   1  15     162      91   1
   0  -1  15     649     126  -2
   0   1  15     649     126   1
   1   1  15   15969     635   1
  -2  -1  16    3493     465  -2
   2   1  15    3493     465   1
   3   1  15      91     102   1
  -4  -1  17    1512     175  -2
   4   1  15    1512     175   1
   5   1  15     300     230   1
  -6  -1  18     218     146  -2
   6   1  15     218     146   1
   7   1  15    1089     173   1
  -8  -1  19     396     181  -2
   8   1  15     396     181   1
  -9   2  15    5571     595   1
   8  -2  11    1303     330  -2
  -8   2  15    1303     330   1
  -7   2  15     687     221   1
   6  -2  12     247     156  -2
  -6   2  15     247     156   1
  -5   2  15    9306     395   1
   4  -2  13   23035     529  -2
  -4   2  15   23035     529   1
  -3   2  15    9178     309   1
   2  -2  14    7717     259  -2
  -2   2  15    7717     259   1
  -1   2  15     142      64   1
  -2   0  16     660     180   1
  -6   0  18     638     242   1
   0  -2  15   44880    1035  -2
   0   2  15   44880    1035   1
   1   2  15   17368     556   1
  -2  -2  16    2146     264  -2
   2   2  15    2146     264   1
   3   2  15   20489     729   1
  -4  -2  17   20553     572  -2
   4   2  15   20553     572   1
   5   2  15     761     167   1
  -6  -2  18     195     138  -2
   6   2  15     195     138   1
   7   2  15    5728     343   1
  -8  -2  19     651     179  -2
   8   2  15     651     179   1
  -9   3  15     886     357   1
   8  -3  11    6498     517  -2
  -8   3  15    6498     517   1
  -7   3  15    1222     309   1
   6  -3  12     885     183  -2
  -6   3  15     885     183   1
  -5   3  15   18004     538   1
   4  -3  13   16293     446  -2
  -4   3  15   16293     446   1
  -3   3  15    7820     326   1
   2  -3  14    4349     216  -2
  -2   3  15    4349     216   1
  -1   3  15    1455     115   1
   0  -3  15    2591     337  -2
   0   3  15    2591     337   1
   1   3  15    4666     566   1
  -2  -3  16    5921     355  -2
   2   3  15    5921     355   1
   3   3  15   28756     662   1
  -4  -3  17    4401     304  -2
   4   3  15    4401     304   1
   5   3  15   25330     671   1
  -6  -3  18    3666     253  -2
   6   3  15    3666     253   1
   7   3  15   15438     543   1
  -8  -3  19    1125     219  -2
   8   3  15    1125     219   1
  -9   4  15       0     251   1
   8  -4  11    4291     425  -2
  -8   4  15    4291     425   1
  -7   4  15     480     260   1
   6  -4  12    5166     363  -2
  -6   4  15    5166     363   1
  -5   4  15    1487     187   1
   4  -4  13   18308     532  -2
  -4   4  15   18308     532   1
  -3   4  15     433     119   1
   2  -4  14    3756     209  -2
  -2   4  15    3756     209   1
  -1   4  15    2276     127   1
   0  -4  15   33636    2652  -2
   0   4  15   33636    2652   1
   1   4  15    2371     302   1
  -2  -4  16   18065    1093  -2
   2   4  15   18065    1093   1
   3   4  15    6326     331   1
  -4  -4  17   11409     570  -2
   4   4  15   11409     570   1
   5   4  15     293     166   1
  -6  -4  18    3095     247  -2
   6   4  15    3095     247   1
   7   4  15    3966     301   1
  -8  -4  19    1200     253  -2
   8   4  15    1200     253   1
  -9   5  15    4199     530   1
   8  -5  11     921     278  -2
  -8   5  15     921     278   1
  -7   5  15   30395     990   1
   6  -5  12     536     203  -2
  -6   5  15     536     203   1
  -5   5  15     420     254   1
   4  -5  13   41846     782  -2
  -4   5  15   41846     782   1
  -3   5  15    2388     202   1
   2  -5  14     555     109  -2
  -2   5  15     555     109   1
  -1   5  15    4646     183   1
   0  -5  15      82      56  -2
   0   5  15      82      56   1
   1   5  15    2022     248   1
  -2  -5  16   16260     587  -2
   2   5  15   16260     587   1
   3   5  15   22490     666   1
  -4  -5  17   10690     562  -2
   4   5  15   10690     562   1
   5   5  15     306     142   1
  -6  -5  18   18915     589  -2
   6   5  15   18915     589   1
   7   5  15    6668     372   1
  -8  -5  19     405     232  -2
   8   5  15     405     232   1
  -9   6  15    5696     630   1
   8  -6  11    3841     502  -2
  -8   6  15    3841     502   1
  -7   6  15    3578     373   1
   6  -6  12    2702     396  -2
  -6   6  15    2702     396   1
  -5   6  15    4848     363   1
   4  -6  13      46     143  -2
  -4   6  15      46     143   1
  -3   6  15    9751     476   1
   2  -6  14    9982     346  -2
  -2   6  15    9982     346   1
  -1   6  15    9523     317   1
   0  -6  15   45765     981  -2
   0   6  15   45765     981   1
   1   6  15   19586     583   1
  -2  -6  16   24364     833  -2
   2   6  15   24364     833   1
   3   6  15    6509     395   1
  -4  -6  17     328     203  -2
   4   6  15     328     203   1
   5   6  15    1648     203   1
  -6  -6  18    3355     294  -2
   6   6  15    3355     294   1
   7   6  15    3091     318   1
  -8  -6  19     361     227  -2
   8   6  15     361     227   1
  -9   7  15    1568     502   1
   8  -7  11     331     310  -2
  -8   7  15     331     310   1
  -7   7  15    1003     380   1
   6  -7  12     383     222  -2
  -6   7  15     383     222   1
  -5   7  15    8642     484   1
   4  -7  13   19310     602  -2
  -4   7  15   19310     602   1
  -3   7  15    9841     390   1
   2  -7  14   18248     465  -2
  -2   7  15   18248     465   1
  -1   7  15    1060     155   1
   0  -7  15    1042     123  -2
   0   7  15    1042     123   1
   1   7  15   21881     622   1
  -2  -7  16    1125     201  -2
   2   7  15    1125     201   1
   3   7  15   13737     554   1
  -4  -7  17    2329     263  -2
   4   7  15    2329     263   1
   5   7  15    1088     226   1
  -6  -7  18   12811     550  -2
   6   7  15   12811     550   1
   7   7  15     360     206   1
  -8  -7  19    4694     486  -2
   8   7  15    4694     486   1
   8  -8  11     171     313  -2
  -8   8  15     171     313   1
  -7   8  15     512     395   1
   6  -8  12    2104     467  -2
  -6   8  15    2104     467   1
  -5   8  15     265     378   1
   4  -8  13   21577     642  -2
  -4   8  15   21577     642   1
  -3   8  15    1893     202   1
   2  -8  14   21476     570  -2
  -2   8  15   21476     570   1
  -1   8  15     743     139   1
   0  -8  15   10282     370  -2
   0   8  15   10282     370   1
   1   8  15     254     158   1
  -2  -8  16   24392    1739  -2
   2   8  15   24392    1739   1
   3   8  15    2240     284   1
  -4  -8  17   10006     461  -2
   4   8  15   10006     461   1
   5   8  15    3030     284   1
  -6  -8  18    3387     309  -2
   6   8  15    3387     309   1
   7   8  15     391     217   1
  -8  -8  19     345     260  -2
   8   8  15     345     260   1
   8  -9  11    4885     707  -2
  -8   9  15    4885     707   1
  -7   9  15     484     493   1
   6  -9  12    6599    1730  -2
  -6   9  15    6599    1730   1
  -5   9  15    5252     955   1
   4  -9  13    3282     290  -2
  -4   9  15    3282     290   1
  -3   9  15    1447     208   1
   2  -9  14   21547     583  -2
  -2   9  15   21547     583   1
  -1   9  15    3177     229   1
   0  -9  15    1180     173  -2
   0   9  15    1180     173   1
   1   9  15     483     128   1
  -2  -9  16    4310     871  -2
   2   9  15    4310     871   1
   3   9  15     931     165   1
  -4  -9  17     581     161  -2
   4   9  15     581     161   1
   5   9  15     364     193   1
  -6  -9  18    2060     287  -2
   6   9  15    2060     287   1
   7   9  15    1924     300   1
   8 -10  11    3478    1064  -2
  -8  10  15    3478    1064   1
  -7  10  15      10     364   1
   6 -10  12    1096     595  -2
  -6  10  15    1096     595   1
  -5  10  15    3201     523   1
   4 -10  13    1320     338  -2
  -4  10  15    1320     338   1
  -3  10  15      64     143   1
   2 -10  14    2149     273  -2
  -2  10  15    2149     273   1
  -1  10  15    3331     268   1
   0 -10  15    6669     314  -2
   0  10  15    6669     314   1
   1  10  15    4052     272   1
  -2 -10  16   14197     730  -2
   2  10  15   14197     730   1
   3  10  15    5585     326   1
  -4 -10  17    3419     280  -2
   4  10  15    3419     280   1
   5  10  15       0     197   1
  -6 -10  18    1320     268  -2
   6  10  15    1320     268   1
   7  10  15     524     271   1
   8 -11  11    2678     583  -2
  -8  11  15    2678     583   1
  -7  11  15    3004     661   1
   6 -11  12     213     350  -2
  -6  11  15     213     350   1
  -5  11  15    5969     698   1
   4 -11  13   28701    1197  -2
  -4  11  15   28701    1197   1
  -3  11  15    6485     457   1
   2 -11  14    6958     466  -2
  -2  11  15    6958     466   1
  -1  11  15   21124     579   1
   0 -11  15   20142     722  -2
   0  11  15   20142     722   1
   1  11  15    1498     206   1
  -2 -11  16    3270     271  -2
   2  11  15    3270     271   1
   3  11  15   17135     775   1
  -4 -11  17    3616     313  -2
   4  11  15    3616     313   1
   5  11  15     208     212   1
  -6 -11  18   20101     800  -2
   6  11  15   20101     800   1
   7  11  15    1483     402   1
  -7  12  15    4429     689   1
   6 -12  12    4869     693  -2
  -6  12  15    4869     693   1
  -5  12  15    1854     516   1
   4 -12  13    7605     533  -2
  -4  12  15    7605     533   1
  -3  12  15    6194     477   1
   2 -12  14    2144     286  -2
  -2  12  15    2144     286   1
  -1  12  15   31600     671   1
   0 -12  15    2443     211  -2
   0  12  15    2443     211   1
   1  12  15   18473     570   1
  -2 -12  16   33416    1000  -2
   2  12  15   33416    1000   1
   3  12  15     773     200   1
  -4 -12  17     437     220  -2
   4  12  15     437     220   1
   5  12  15     655     262   1
  -6 -12  18     903     293  -2
   6  12  15     903     293   1
  -7  13  15       0     369   1
   6 -13  12       0     392  -2
  -6  13  15       0     392   1
  -5  13  15    1568     435   1
   4 -13  13   10526     640  -2
  -4  13  15   10526     640   1
  -3  13  15   17971    1165   1
   2 -13  14    4322     345  -2
  -2  13  15    4322     345   1
  -1  13  15    5451     347   1
   0 -13  15    8806     380  -2
   0  13  15    8806     380   1
   1  13  15    4320     302   1
  -2 -13  16    7580     447  -2
   2  13  15    7580     447   1
   3  13  15    3027     342   1
  -4 -13  17    3853     382  -2
   4  13  15    3853     382   1
   5  13  15     318     250   1
  -6 -13  18    9987     699  -2
   6  13  15    9987     699   1
   6 -14  12    5962    1267  -2
  -6  14  15    5962    1267   1
  -5  14  15     427     348   1
   4 -14  13     485     259  -2
  -4  14  15     485     259   1
  -3  14  15     116     222   1
   2 -14  14    2481     269  -2
  -2  14  15    2481     269   1
  -1  14  15     224     165   1
   0 -14  15       0     152  -2
   0  14  15       0     152   1
   1  14  15     509     185   1
  -2 -14  16    3156     271  -2
   2  14  15    3156     271   1
   3  14  15       0     170   1
  -4 -14  17     493     258  -2
   4  14  15     493     258   1
   5  14  15    1175     311   1
  -6 -14  18    1562     348  -2
   6  14  15    1562     348   1
   6 -15  12     105     580  -2
  -6  15  15     105     580   1
  -5  15  15     178     301   1
   4 -15  13    3535     428  -2
  -4  15  15    3535     428   1
  -3  15  15       0     217   1
   2 -15  14    1314     223  -2
  -2  15  15    1314     223   1
  -1  15  15    1199     213   1
   0 -15  15     125     179  -2
   0  15  15     125     179   1
   1  15  15     387     192   1
  -2 -15  16    5588     447  -2
   2  15  15    5588     447   1
   3  15  15     740     223   1
  -4 -15  17     735     257  -2
   4  15  15     735     257   1
   5  15  15    2251     397   1
  -5  16  15     602     350   1
   4 -16  13    1166     273  -2
  -4  16  15    1166     273   1
  -3  16  15    2779     347   1
   2 -16  14     231     212  -2
  -2  16  15     231     212   1
  -1  16  15     522     205   1
   0 -16  15    3861     336  -2
   0  16  15    3861     336   1
   1  16  15      61     206   1
  -2 -16  16    8914     494  -2
   2  16  15    8914     494   1
   3  16  15    2416     380   1
  -4 -16  17     120     210  -2
   4  16  15     120     210   1
  -5  17  15    1113     330   1
   4 -17  13    9133     669  -2
  -4  17  15    9133     669   1
  -3  17  15     875     260   1
   2 -17  14    6270     730  -2
  -2  17  15    6270     730   1
  -1  17  15    6084     531   1
   0 -17  15    5925     477  -2
   0  17  15    5925     477   1
   1  17  15    4480     419   1
  -2 -17  16     677     241  -2
   2  17  15     677     241   1
   3  17  15   21113    1006   1
  -4 -17  17    1191     315  -2
   4  17  15    1191     315   1
   4 -18  13    3136     447  -2
  -4  18  15    3136     447   1
  -3  18  15    5182     592   1
   2 -18  14    2138     355  -2
  -2  18  15    2138     355   1
  -1  18  15   10292    1115   1
   0 -18  15    8984     935  -2
   0  18  15    8984     935   1
   1  18  15    5020     418   1
  -2 -18  16    8922     673  -2
   2  18  15    8922     673   1
   3  18  15    6979     530   1
   2 -19  14    1130     342  -2
  -2  19  15    1130     342   1
  -1  19  15     835     278   1
   0 -19  15     178     226  -2
   0  19  15     178     226   1
   1  19  15    1390     364   1
  -2 -19  16    2046     366  -2
   2  19  15    2046     366   1
  -9   0  16    1697     437   1
   8   0  12    1996     458  -2
  -8   0  16    1996     458   1
  -7   0  16     354     268   1
  -6   0  16    4620     449   1
  -5   0  16    3536     380   1
   4   0  14   47267    1001  -2
  -4   0  16   47267    1001   1
  -3   0  16    1858     204   1
  -2   0  16    3813     284   1
  -1   0  16   35823     807   1
   0   0  16    8340     360  -2
   0   0  16    8340     360   1
   1   0  16    1322     320   1
   2   0  16   28553    1122   1
   3   0  16   39876     914   1
  -4   0  18   44933    1094  -2
   4   0  16   44933    1094   1
   5   0  16   41515    1092   1
   6   0  16    6240     515   1
   7   0  16   10309     613   1
  -8   0  20    1676     538  -2
   8   0  16    1676     538   1
  -9   1  16     173     249   1
   8  -1  12    1226     294  -2
  -8   1  16    1226     294   1
  -7   1  16    2032     266   1
   6  -1  13    2946     255  -2
  -6   1  16    2946     255   1
  -5   1  16    6046     314   1
   4  -1  14    4552     253  -2
  -4   1  16    4552     253   1
  -3   1  16    2735     175   1
   2  -1  15    3831     190  -2
  -2   1  16    3831     190   1
  -1   1  16   19514     425   1
   0  -1  16   34385     495  -2
   0   1  16   34385     495   1
   1   1  16   10749     405   1
  -2  -1  17     975     169  -2
   2   1  16     975     169   1
   3   1  16   33994     901   1
  -4  -1  18    4739     266  -2
   4   1  16    4739     266   1
   5   1  16    5275     327   1
  -6  -1  19    1457     206  -2
   6   1  16    1457     206   1
   7   1  16    1665     277   1
  -8  -1  20       0     191  -2
   8   1  16       0     191   1
  -9   2  16    2990     493   1
   8  -2  12     504     245  -2
  -8   2  16     504     245   1
  -7   2  16    1143     295   1
   6  -2  13    1338     209  -2
  -6   2  16    1338     209   1
  -5   2  16    9004     367   1
   4  -2  14    2175     186  -2
  -4   2  16    2175     186   1
  -3   2  16      75      85   1
   2  -2  15   10433     316  -2
  -2   2  16   10433     316   1
  -1   2  16    9383     285   1
   0  -2  16    5216     229  -2
   0   2  16    5216     229   1
   1   2  16     650     132   1
  -2  -2  17    4736     488  -2
   2   2  16    4736     488   1
   3   2  16   16182     658   1
  -4  -2  18   13191     439  -2
   4   2  16   13191     439   1
   5   2  16    9567     403   1
  -6  -2  19    4634     352  -2
   6   2  16    4634     352   1
   7   2  16    1855     288   1
  -8  -2  20    2654     348  -2
   8   2  16    2654     348   1
  -9   3  16    1964     311   1
   8  -3  12    2171     318  -2
  -8   3  16    2171     318   1
  -7   3  16    4072     388   1
   6  -3  13   14091     518  -2
  -6   3  16   14091     518   1
  -5   3  16   14577     464   1
   4  -3  14    1310     163  -2
  -4   3  16    1310     163   1
  -3   3  16     466     136   1
   2  -3  15   23308     517  -2
  -2   3  16   23308     517   1
  -1   3  16   18423     414   1
   0  -3  16     244      85  -2
   0   3  16     244      85   1
   1   3  16   16948    2638   1
  -2  -3  17    4505     456  -2
   2   3  16    4505     456   1
   3   3  16     126     132   1
  -4  -3  18    2094     272  -2
   4   3  16    2094     272   1
   6   0  14    3523     456   1
   2   0  16    5863     364   1
   5   3  16    1163     189   1
  -6  -3  19     279     208  -2
   6   3  16     279     208   1
   7   3  16    3779     367   1
  -8  -3  20     215     262  -2
   8   3  16     215     262   1
  -9   4  16    3883     533   1
   8  -4  12   13685     721  -2
  -8   4  16   13685     721   1
  -7   4  16    4625     404   1
   6  -4  13   20469     618  -2
  -6   4  16   20469     618   1
  -5   4  16   14401     464   1
   4  -4  14     906     162  -2
  -4   4  16     906     162   1
  -3   4  16    7377     324   1
   2  -4  15   25017     502  -2
  -2   4  16   25017     502   1
  -1   4  16   47128    1490   1
   0  -4  16     632     118  -2
   0   4  16     632     118   1
   1   4  16   26637    2557   1
  -2  -4  17    8583     608  -2
   2   4  16    8583     608   1
   3   4  16     841     175   1
  -4  -4  18    4194     355  -2
   4   4  16    4194     355   1
   5   4  16     884     201   1
  -6  -4  19   10315     612  -2
   6   4  16   10315     612   1
   7   4  16     741     242   1
  -8  -4  20     636     241  -2
   8   4  16     636     241   1
  -9   5  16   21756    1136   1
   8  -5  12     500     258  -2
  -8   5  16     500     258   1
  -7   5  16   46282    1230   1
   6  -5  13   14491     656  -2
  -6   5  16   14491     656   1
  -5   5  16    3750     283   1
   4  -5  14   28970     667  -2
  -4   5  16   28970     667   1
  -3   5  16   21195     535   1
   2  -5  15   55758    1168  -2
  -2   5  16   55758    1168   1
  -1   5  16     135      76   1
   0  -5  16    4436     255  -2
   0   5  16    4436     255   1
   1   5  16    2986     192   1
  -2  -5  17   20457     931  -2
   2   5  16   20457     931   1
   3   5  16   92163    2866   1
  -4  -5  18    1512     233  -2
   4   5  16    1512     233   1
   5   5  16   19092     638   1
  -6  -5  19    1308     253  -2
   6   5  16    1308     253   1
   7   5  16   10695     659   1
  -8  -5  20    2784     357  -2
   8   5  16    2784     357   1
  -9   6  16     428     260   1
   8  -6  12    2464     488  -2
  -8   6  16    2464     488   1
  -7   6  16     273     230   1
   6  -6  13   17738     846  -2
  -6   6  16   17738     846   1
  -5   6  16    3302     322   1
   4  -6  14    8284     409  -2
  -4   6  16    8284     409   1
  -3   6  16  125857    2516   1
   2  -6  15   58186    1103  -2
  -2   6  16   58186    1103   1
  -1   6  16   15866     378   1
   0  -6  16   45864    1312  -2
   0   6  16   45864    1312   1
   1   6  16   33295     902   1
  -2  -6  17    9491     569  -2
   2   6  16    9491     569   1
   3   6  16    5567     456   1
  -4  -6  18    2526     298  -2
   4   6  16    2526     298   1
   5   6  16     384     151   1
  -6  -6  19    2307     284  -2
   6   6  16    2307     284   1
   7   6  16    3321     352   1
  -8  -6  20    5539     455  -2
   8   6  16    5539     455   1
   8  -7  12    1002     422  -2
  -8   7  16    1002     422   1
  -7   7  16   51778    1967   1
   6  -7  13   51357    1429  -2
  -6   7  16   51357    1429   1
  -5   7  16    7392     433   1
   4  -7  14   24258     687  -2
  -4   7  16   24258     687   1
  -3   7  16   13144     495   1
   2  -7  15     405     136  -2
  -2   7  16     405     136   1
  -1   7  16     868     138   1
   0  -7  16   28811     703  -2
   0   7  16   28811     703   1
   1   7  16   35144     854   1
  -2  -7  17   19342    1894  -2
   2   7  16   19342    1894   1
   3   7  16   23378     990   1
  -4  -7  18   71673    1990  -2
   4   7  16   71673    1990   1
   5   7  16   19690     636   1
  -6  -7  19    2631     339  -2
   6   7  16    2631     339   1
   7   7  16    5618     464   1
   8  -8  12    3290     609  -2
  -8   8  16    3290     609   1
  -7   8  16     499     327   1
   6  -8  13     502     293  -2
  -6   8  16     502     293   1
  -5   8  16   12112     669   1
   4  -8  14    8459     437  -2
  -4   8  16    8459     437   1
  -3   8  16   55792    1058   1
   2  -8  15   59781    1236  -2
  -2   8  16   59781    1236   1
  -1   8  16    1179     158   1
   0  -8  16  116615    2884  -2
   0   8  16  116615    2884   1
   1   8  16   72745    2012   1
  -2  -8  17    4099    1161  -2
   2   8  16    4099    1161   1
   3   8  16   19185     714   1
  -4  -8  18    7088     414  -2
   4   8  16    7088     414   1
   5   8  16    6762     408   1
  -6  -8  19    1234     264  -2
   6   8  16    1234     264   1
   7   8  16    3509     491   1
   8  -9  12     489     371  -2
  -8   9  16     489     371   1
  -7   9  16       0     327   1
   6  -9  13   12974    1003  -2
  -6   9  16   12974    1003   1
  -5   9  16      73     265   1
   4  -9  14   20980     653  -2
  -4   9  16   20980     653   1
  -3   9  16     673     186   1
   2  -9  15    7854     370  -2
  -2   9  16    7854     370   1
  -1   9  16   37411     907   1
   0  -9  16     243     132  -2
   0   9  16     243     132   1
   1   9  16   32534    1310   1
  -2  -9  17    9097     812  -2
   2   9  16    9097     812   1
   3   9  16     479     162   1
  -4  -9  18   58844    2355  -2
   4   9  16   58844    2355   1
   5   9  16    7095     412   1
  -6  -9  19    6733     541  -2
   6   9  16    6733     541   1
   7   9  16   11480     724   1
   8 -10  12     497     365  -2
  -8  10  16     497     365   1
  -7  10  16     316     442   1
   6 -10  13    2975     526  -2
  -6  10  16    2975     526   1
  -5  10  16   30435    1432   1
   4 -10  14   12208     746  -2
  -4  10  16   12208     746   1
  -3  10  16   13378     546   1
   2 -10  15   16436     538  -2
  -2  10  16   16436     538   1
  -1  10  16   49781    1008   1
   0 -10  16   99120    2196  -2
   0  10  16   99120    2196   1
   1  10  16    1094     183   1
  -2 -10  17    5251     297  -2
   2  10  16    5251     297   1
   3  10  16   44097    1534   1
  -4 -10  18    8463     399  -2
   4  10  16    8463     399   1
   5  10  16    9997     547   1
  -6 -10  19    6900     561  -2
   6  10  16    6900     561   1
   7  10  16    1001     325   1
  -7  11  16     149     564   1
   6 -11  13    1580     484  -2
  -6  11  16    1580     484   1
  -5  11  16     633     345   1
   4 -11  14    9295     578  -2
  -4  11  16    9295     578   1
  -3  11  16     150     184   1
   2 -11  15     915     291  -2
  -2  11  16     915     291   1
  -1  11  16   30887     767   1
   0 -11  16     219     140  -2
   0  11  16     219     140   1
   1  11  16   10889     513   1
  -2 -11  17   16427     712  -2
   2  11  16   16427     712   1
   3  11  16    5668     349   1
  -4 -11  18   14948     570  -2
   4  11  16   14948     570   1
   5  11  16    3661     379   1
  -6 -11  19    3730     460  -2
   6  11  16    3730     460   1
  -7  12  16     664     456   1
   6 -12  13    6148     773  -2
  -6  12  16    6148     773   1
  -5  12  16    4585     550   1
   4 -12  14    1072     230  -2
  -4  12  16    1072     230   1
  -3  12  16    1396     254   1
   2 -12  15    9015     541  -2
  -2  12  16    9015     541   1
  -1  12  16    1250     212   1
   0 -12  16    6713     310  -2
   0  12  16    6713     310   1
   1  12  16     678     170   1
  -2 -12  17    5664     354  -2
   2  12  16    5664     354   1
   3  12  16    6730     388   1
  -4 -12  18    1486     286  -2
   4  12  16    1486     286   1
   5  12  16    5737     502   1
  -6 -12  19    7237     703  -2
   6  12  16    7237     703   1
  -7  13  16    5297     800   1
   6 -13  13    1894     448  -2
  -6  13  16    1894     448   1
  -5  13  16    1657     385   1
   4 -13  14    6482     522  -2
  -4  13  16    6482     522   1
  -3  13  16    1637     416   1
   2 -13  15   35095    1765  -2
  -2  13  16   35095    1765   1
  -1  13  16    7678     412   1
   0 -13  16    2848     226  -2
   0  13  16    2848     226   1
   1  13  16     865     173   1
  -2 -13  17    2314     242  -2
   2  13  16    2314     242   1
   3  13  16    2252     298   1
  -4 -13  18    2608     302  -2
   4  13  16    2608     302   1
   5  13  16     158     291   1
  -6 -13  19    4279     588  -2
   6  13  16    4279     588   1
   6 -14  13    8891     939  -2
  -6  14  16    8891     939   1
  -5  14  16       0     295   1
   4 -14  14    1277     311  -2
  -4  14  16    1277     311   1
  -3  14  16     196     225   1
   2 -14  15    2532     286  -2
  -2  14  16    2532     286   1
  -1  14  16   17453     588   1
   0 -14  16    4757     313  -2
   0  14  16    4757     313   1
   1  14  16     603     214   1
  -2 -14  17    9778     434  -2
   2  14  16    9778     434   1
   3  14  16    5066     358   1
  -4 -14  18    1115     251  -2
   4  14  16    1115     251   1
   5  14  16    6108     643   1
   6 -15  13     147     319  -2
  -6  15  16     147     319   1
  -5  15  16    2404     466   1
   4 -15  14    3347     406  -2
  -4  15  16    3347     406   1
  -3  15  16      90     211   1
   2 -15  15   23392    1286  -2
  -2  15  16   23392    1286   1
  -1  15  16    1502     218   1
   0 -15  16     223     224  -2
   0  15  16     223     224   1
   1  15  16    1940     302   1
  -2 -15  17    1749     331  -2
   2  15  16    1749     331   1
   3  15  16    1013     258   1
  -4 -15  18   11949     649  -2
   4  15  16   11949     649   1
   5  15  16     696     315   1
  -5  16  16    1490     405   1
   4 -16  14    1703     325  -2
  -4  16  16    1703     325   1
  -3  16  16     204     250   1
   2 -16  15    2521     351  -2
  -2  16  16    2521     351   1
  -1  16  16    1786     261   1
   0 -16  16     286     183  -2
   0  16  16     286     183   1
   1  16  16     202     178   1
  -2 -16  17    2236     323  -2
   2  16  16    2236     323   1
   3  16  16     808     297   1
  -4 -16  18    1638     270  -2
   4  16  16    1638     270   1
   4 -17  14     635     265  -2
  -4  17  16     635     265   1
  -3  17  16    2129     380   1
   2 -17  15     874     274  -2
  -2  17  16     874     274   1
  -1  17  16    1213     250   1
   0 -17  16     332     194  -2
   0  17  16     332     194   1
   1  17  16     545     237   1
  -2 -17  17    1374     279  -2
   2  17  16    1374     279   1
   3  17  16     804     231   1
  -3  18  16     991     368   1
   2 -18  15    3504     460  -2
  -2  18  16    3504     460   1
  -1  18  16     487     261   1
   0 -18  16    7772     621  -2
   0  18  16    7772     621   1
   1  18  16    1513     278   1
  -2 -18  17     640     276  -2
   2  18  16     640     276   1
   2 -19  15    6587     746  -2
  -2  19  16    6587     746   1
  -1  19  16    1483     323   1
   0 -19  16     885     252  -2
   0  19  16     885     252   1
   1  19  16    5499     668   1
  -9   1  17    1473     340   1
   8  -1  13    2417     305  -2
  -8   1  17    2417     305   1
  -7   1  17     225     151   1
   6  -1  14     331     126  -2
  -6   1  17     331     126   1
  -5   1  17      17     125   1
   4  -1  15    2118     172  -2
  -4   1  17    2118     172   1
  -3   1  17     551     103   1
   2  -1  16    4803     354  -2
  -2   1  17    4803     354   1
  -1   1  17   18663     430   1
   0  -1  17    2120     148  -2
   0   1  17    2120     148   1
   1   1  17    2029     221   1
  -2  -1  18    2704     293  -2
   2   1  17    2704     293   1
   3   1  17     542     197   1
  -4  -1  19     814     226  -2
   4   1  17     814     226   1
   5   1  17    1106     309   1
  -6  -1  20    1787     316  -2
   6   1  17    1787     316   1
   7   1  17    2864     300   1
  -8  -1  21     181     208  -2
   8   1  17     181     208   1
  -9   2  17    1783     432   1
   8  -2  13    4337     535  -2
  -8   2  17    4337     535   1
  -7   2  17    1909     284   1
   6  -2  14    1712     210  -2
  -6   2  17    1712     210   1
  -5   2  17   31539     676   1
   4  -2  15   14965     438  -2
  -4   2  17   14965     438   1
  -3   2  17   17729     458   1
   2  -2  16   14640     655  -2
  -2   2  17   14640     655   1
  -1   2  17    3785     202   1
   0  -2  17    5148     235  -2
   0   2  17    5148     235   1
   1   2  17    6483     330   1
  -2  -2  18   21781     726  -2
   2   2  17   21781     726   1
   3   2  17    8569     488   1
  -4  -2  19    4364     393  -2
   4   2  17    4364     393   1
   5   2  17   19099     876   1
  -6  -2  20    1073     287  -2
   6   2  17    1073     287   1
   7   2  17     504     212   1
  -8  -2  21    1499     291  -2
   8   2  17    1499     291   1
  -9   3  17   27729    1079   1
   8  -3  13    5655     491  -2
  -8   3  17    5655     491   1
  -7   3  17   12318     573   1
   6  -3  14    3764     284  -2
  -6   3  17    3764     284   1
  -5   3  17     240     128   1
   4  -3  15   17686     477  -2
  -4   3  17   17686     477   1
  -3   3  17    6113     302   1
   2  -3  16   12004     334  -2
  -2   3  17   12004     334   1
  -1   3  17   60544     904   1
   0  -3  17     729     111  -2
   0   3  17     729     111   1
   1   3  17   45510    1346   1
  -2  -3  18    1911     265  -2
   2   3  17    1911     265   1
   3   3  17    8524     491   1
  -4  -3  19    2305     364  -2
   4   3  17    2305     364   1
   5   3  17     647     300   1
  -6  -3  20    9215     470  -2
   6   3  17    9215     470   1
   7   3  17    3390     358   1
  -8  -3  21     105     204  -2
   8   3  17     105     204   1
  -9   4  17     437     429   1
   8  -4  13    9392     616  -2
  -8   4  17    9392     616   1
  -7   4  17     464     292   1
   6  -4  14    2886     250  -2
  -6   4  17    2886     250   1
  -5   4  17   86988    1129   1
   4  -4  15    6857     353  -2
  -4   4  17    6857     353   1
  -3   4  17     574     136   1
   2  -4  16   26304     853  -2
  -2   4  17   26304     853   1
  -1   4  17   12634     635   1
   0  -4  17    4883     258  -2
   0   4  17    4883     258   1
   1   4  17     993     159   1
  -2  -4  18   12680     563  -2
   2   4  17   12680     563   1
   3   4  17    6282     428   1
  -4  -4  19     969     266  -2
   4   4  17     969     266   1
   5   4  17    5833     443   1
  -6  -4  20    1909     276  -2
   6   4  17    1909     276   1
   7   4  17     699     257   1
  -8  -4  21     291     218  -2
   8   4  17     291     218   1
  -9   5  17    9985     785   1
   8  -5  13     579     302  -2
  -8   5  17     579     302   1
  -7   5  17     781     245   1
   6  -5  14   13928     782  -2
  -6   5  17   13928     782   1
  -5   5  17    3299     279   1
   4  -5  15    6763     348  -2
  -4   5  17    6763     348   1
  -3   5  17    3602     253   1
   2  -5  16   15908     421  -2
  -2   5  17   15908     421   1
  -1   5  17    2780     164   1
   0  -5  17    2112     186  -2
   0   5  17    2112     186   1
   1   5  17   40172     643   1
  -2  -5  18   28596    1785  -2
   2   5  17   28596    1785   1
   3   5  17    1203     302   1
  -4  -5  19     454     227  -2
   4   5  17     454     227   1
   5   5  17   11549     544   1
  -6  -5  20    1277     288  -2
   6   5  17    1277     288   1
   7   5  17     353     241   1
  -8  -5  21     709     234  -2
   8   5  17     709     234   1
   8  -6  13     657     371  -2
  -8   6  17     657     371   1
  -7   6  17     697     304   1
   6  -6  14   10700     674  -2
  -6   6  17   10700     674   1
  -2   0  18    2499     449   1
  -6   0  20     666     494   1
  -5   6  17    1959     256   1
   4  -6  15     920     187  -2
  -4   6  17     920     187   1
  -3   6  17    1097     195   1
   2  -6  16   24541     553  -2
  -2   6  17   24541     553   1
  -1   6  17    8202     283   1
   0  -6  17    7872     335  -2
   0   6  17    7872     335   1
   1   6  17   17262     519   1
  -2  -6  18   17453    1800  -2
   2   6  17   17453    1800   1
   3   6  17     365     230   1
  -4  -6  19    2996     365  -2
   4   6  17    2996     365   1
   5   6  17      71     184   1
  -6  -6  20   11417     578  -2
   6   6  17   11417     578   1
   7   6  17     369     228   1
   8  -7  13     481     384  -2
  -8   7  17     481     384   1
  -7   7  17     408     292   1
   6  -7  14    4569     495  -2
  -6   7  17    4569     495   1
  -5   7  17   10552     499   1
   4  -7  15   10532     481  -2
  -4   7  17   10532     481   1
  -3   7  17   11713     483   1
   2  -7  16    5592     305  -2
  -2   7  17    5592     305   1
  -1   7  17     534     132   1
   0  -7  17    3005     172  -2
   0   7  17    3005     172   1
   1   7  17   35380    1020   1
  -2  -7  18   27983    1534  -2
   2   7  17   27983    1534   1
   3   7  17     944     279   1
  -4  -7  19    2801     341  -2
   4   7  17    2801     341   1
   5   7  17     732     230   1
  -6  -7  20     560     206  -2
   6   7  17     560     206   1
   7   7  17    8425     516   1
   8  -8  13     921     442  -2
  -8   8  17     921     442   1
  -7   8  17     433     387   1
   6  -8  14    1091     369  -2
  -6   8  17    1091     369   1
  -5   8  17   11069     594   1
   4  -8  15    4367     443  -2
  -4   8  17    4367     443   1
  -3   8  17   35791     821   1
   2  -8  16    2892     239  -2
  -2   8  17    2892     239   1
  -1   8  17   10825     379   1
   0  -8  17    1729     149  -2
   0   8  17    1729     149   1
   1   8  17   11029     350   1
  -2  -8  18    7784     726  -2
   2   8  17    7784     726   1
   3   8  17    6780     517   1
  -4  -8  19    5800     393  -2
   4   8  17    5800     393   1
   5   8  17   10997     562   1
  -6  -8  20    3577     383  -2
   6   8  17    3577     383   1
   7   8  17    2196     369   1
   8  -9  13   11619    1056  -2
  -8   9  17   11619    1056   1
  -7   9  17    5300     712   1
   6  -9  14     707     320  -2
  -6   9  17     707     320   1
  -5   9  17     973     342   1
   4  -9  15    3375     344  -2
  -4   9  17    3375     344   1
  -3   9  17   10315     482   1
   2  -9  16    2336     232  -2
  -2   9  17    2336     232   1
  -1   9  17   14624     450   1
   0  -9  17    1885     175  -2
   0   9  17    1885     175   1
   1   9  17   18645     717   1
  -2  -9  18    1663     273  -2
   2   9  17    1663     273   1
   3   9  17    1858     246   1
  -4  -9  19    1229     251  -2
   4   9  17    1229     251   1
   5   9  17      82     196   1
  -6  -9  20     294     238  -2
   6   9  17     294     238   1
   7   9  17     803     305   1
  -7  10  17      40     461   1
   6 -10  14    9507     898  -2
  -6  10  17    9507     898   1
  -5  10  17   16967    1089   1
   4 -10  15    1977     290  -2
  -4  10  17    1977     290   1
  -3  10  17     102     171   1
   2 -10  16    6309     356  -2
  -2  10  17    6309     356   1
  -1  10  17     775     166   1
   0 -10  17    6508     331  -2
   0  10  17    6508     331   1
   1  10  17    2963     270   1
  -2 -10  18    2418     262  -2
   2  10  17    2418     262   1
   3  10  17     835     232   1
  -4 -10  19     619     222  -2
   4  10  17     619     222   1
   5  10  17    8260     666   1
  -6 -10  20    1008     302  -2
   6  10  17    1008     302   1
   7  10  17     830     310   1
  -7  11  17    1216     437   1
   6 -11  14    1265     473  -2
  -6  11  17    1265     473   1
  -5  11  17    3568     548   1
   4 -11  15   20406     969  -2
  -4  11  17   20406     969   1
  -3  11  17    2249     336   1
   2 -11  16   11886     609  -2
  -2  11  17   11886     609   1
  -1  11  17    7284     367   1
   0 -11  17    2076     221  -2
   0  11  17    2076     221   1
   1  11  17    1155     189   1
  -2 -11  18   22576     924  -2
   2  11  17   22576     924   1
   3  11  17    1059     265   1
  -4 -11  19    1134     246  -2
   4  11  17    1134     246   1
   5  11  17     461     236   1
  -6 -11  20     231     237  -2
   6  11  17     231     237   1
  -7  12  17     447     385   1
   6 -12  14    5545     825  -2
  -6  12  17    5545     825   1
  -5  12  17     252     269   1
   4 -12  15      51     211  -2
  -4  12  17      51     211   1
  -3  12  17    8545     544   1
   2 -12  16    2465     356  -2
  -2  12  17    2465     356   1
  -1  12  17    9718     428   1
   0 -12  17   12866     465  -2
   0  12  17   12866     465   1
   1  12  17    1176     167   1
  -2 -12  18    2410     364  -2
   2  12  17    2410     364   1
   3  12  17    9193     636   1
  -4 -12  19    1333     272  -2
   4  12  17    1333     272   1
   5  12  17     157     294   1
  -6 -12  20    7554     746  -2
   6  12  17    7554     746   1
   6 -13  14    1687     457  -2
  -6  13  17    1687     457   1
  -5  13  17    2702     443   1
   4 -13  15    5736     499  -2
  -4  13  17    5736     499   1
  -3  13  17    3639     396   1
   2 -13  16    1760     240  -2
  -2  13  17    1760     240   1
  -1  13  17     461     173   1
   0 -13  17     619     183  -2
   0  13  17     619     183   1
   1  13  17     766     168   1
  -2 -13  18   15787     835  -2
   2  13  17   15787     835   1
   3  13  17     882     265   1
  -4 -13  19    1663     336  -2
   4  13  17    1663     336   1
   5  13  17      39     344   1
   6 -14  14     106     314  -2
  -6  14  17     106     314   1
  -5  14  17     604     333   1
   4 -14  15    1188     422  -2
  -4  14  17    1188     422   1
  -3  14  17       0     218   1
   2 -14  16    3755     348  -2
  -2  14  17    3755     348   1
  -1  14  17     163     159   1
   0 -14  17     584     172  -2
   0  14  17     584     172   1
   1  14  17     609     203   1
  -2 -14  18    1802     250  -2
   2  14  17    1802     250   1
   3  14  17     343     215   1
  -4 -14  19    1345     310  -2
   4  14  17    1345     310   1
   5  14  17    1970     488   1
  -5  15  17     405     431   1
   4 -15  15    4999     500  -2
  -4  15  17    4999     500   1
  -3  15  17     951     268   1
   2 -15  16     857     222  -2
  -2  15  17     857     222   1
  -1  15  17     967     193   1
   0 -15  17     440     234  -2
   0  15  17     440     234   1
   1  15  17     343     195   1
  -2 -15  18    5329     494  -2
   2  15  17    5329     494   1
   3  15  17     670     234   1
  -4 -15  19    2517     418  -2
   4  15  17    2517     418   1
  -5  16  17    3115     511   1
   4 -16  15     406     270  -2
  -4  16  17     406     270   1
  -3  16  17   13357    1571   1
   2 -16  16    4491     449  -2
  -2  16  17    4491     449   1
  -1  16  17      75     184   1
   0 -16  17   14238     799  -2
   0  16  17   14238     799   1
   1  16  17     387     223   1
  -2 -16  18    1923     343  -2
   2  16  17    1923     343   1
   3  16  17    5126     441   1
  -4 -16  19    2295     310  -2
   4  16  17    2295     310   1
   4 -17  15    5396     627  -2
  -4  17  17    5396     627   1
  -3  17  17     281     251   1
   2 -17  16    1359     364  -2
  -2  17  17    1359     364   1
  -1  17  17    7449     655   1
   0 -17  17     392     219  -2
   0  17  17     392     219   1
   1  17  17    2850     360   1
  -2 -17  18   14102     711  -2
   2  17  17   14102     711   1
   3  17  17       0     229   1
  -3  18  17     605     337   1
   2 -18  16    1691     396  -2
  -2  18  17    1691     396   1
  -1  18  17    4669     444   1
   0 -18  17    1329     316  -2
   0  18  17    1329     316   1
   1  18  17    8221     654   1
  -2 -18  18    2391     479  -2
   2  18  17    2391     479   1
  -9   0  18    8191     724   1
   8   0  14      42     270  -2
  -8   0  18      42     270   1
  -7   0  18    4787     441   1
  -6   0  18    5116     423   1
  -5   0  18    1403     238   1
   4   0  16   14306     593  -2
  -4   0  18   14306     593   1
  -3   0  18    4590     300   1
  -2   0  18   12820     541   1
  -1   0  18   46465     974   1
   0   0  18    9087     398  -2
   0   0  18    9087     398   1
   1   0  18    3275     363   1
   2   0  18   71648    1512   1
   3   0  18   27706    1213   1
  -4   0  20   13153     892  -2
   4   0  18   13153     892   1
   5   0  18    2841     703   1
   6   0  18     172     446   1
   7   0  18    2234     432   1
  -8   0  22    7846     852  -2
   8   0  18    7846     852   1
  -9   1  18    6073     494   1
   8  -1  14    8344     538  -2
  -8   1  18    8344     538   1
  -7   1  18    1515     225   1
   6  -1  15    3819     282  -2
  -6   1  18    3819     282   1
  -5   1  18   21884     575   1
   4  -1  16    1983     181  -2
  -4   1  18    1983     181   1
  -3   1  18   37370     582   1
   2  -1  17   13398     393  -2
  -2   1  18   13398     393   1
  -1   1  18    8042     298   1
   0  -1  18    7743     278  -2
   0   1  18    7743     278   1
   1   1  18    2987     246   1
  -2  -1  19   19238    2198  -2
   2   1  18   19238    2198   1
   3   1  18   25875     834   1
  -4  -1  20   29540     928  -2
   4   1  18   29540     928   1
   5   1  18     766     295   1
  -6  -1  21   14601    1036  -2
   6   1  18   14601    1036   1
   7   1  18   15459     640   1
  -8  -1  22    5695     475  -2
   8   1  18    5695     475   1
  -9   2  18    1363     297   1
   8  -2  14    1339     234  -2
  -8   2  18    1339     234   1
  -7   2  18     203     165   1
   6  -2  15     102     143  -2
  -6   2  18     102     143   1
  -5   2  18     144     132   1
   4  -2  16   27079     587  -2
  -4   2  18   27079     587   1
  -3   2  18     470     124   1
   2  -2  17    4712     277  -2
  -2   2  18    4712     277   1
  -1   2  18   70048    1248   1
   0  -2  18   14013     360  -2
   0   2  18   14013     360   1
   1   2  18   10864     361   1
  -2  -2  19   42437    1357  -2
   2   2  18   42437    1357   1
   3   2  18     395     197   1
  -4  -2  20    4477     399  -2
   4   2  18    4477     399   1
   5   2  18    7870     597   1
  -6  -2  21    3566     396  -2
   6   2  18    3566     396   1
   7   2  18    4305     374   1
  -8  -2  22    6716     468  -2
   8   2  18    6716     468   1
  -9   3  18     287     339   1
   8  -3  14   12942     743  -2
  -8   3  18   12942     743   1
  -7   3  18    1893     254   1
   6  -3  15    4930     318  -2
  -6   3  18    4930     318   1
  -5   3  18    6177     329   1
   4  -3  16   11442     442  -2
  -4   3  18   11442     442   1
  -3   3  18   18712     511   1
   2  -3  17    4431     259  -2
  -2   3  18    4431     259   1
  -1   3  18     322     111   1
   0  -3  18   10167     425  -2
   0   3  18   10167     425   1
   1   3  18     833     135   1
  -2  -3  19   11591    2246  -2
   2   3  18   11591    2246   1
   3   3  18    2434     291   1
  -4  -3  20    2977     390  -2
   4   3  18    2977     390   1
   5   3  18     157     311   1
  -6  -3  21   12212     686  -2
   6   3  18   12212     686   1
   7   3  18     605     216   1
   8  -4  14    3373     387  -2
  -8   4  18    3373     387   1
  -7   4  18   15657     676   1
   6  -4  15   12995     489  -2
  -6   4  18   12995     489   1
  -5   4  18     772     191   1
   4  -4  16   26558     659  -2
  -4   4  18   26558     659   1
  -3   4  18   25008     595   1
   2  -4  17   18292     493  -2
  -2   4  18   18292     493   1
  -1   4  18    4751     226   1
   0  -4  18     922     136  -2
   0   4  18     922     136   1
   1   4  18   68738     889   1
  -2  -4  19   25405    1685  -2
   2   4  18   25405    1685   1
   3   4  18    1200     246   1
  -4  -4  20    7882     573  -2
   4   4  18    7882     573   1
   5   4  18    9731     659   1
  -6  -4  21       9     186  -2
   6   4  18       9     186   1
   7   4  18     276     231   1
   8  -5  14    5959     614  -2
  -8   5  18    5959     614   1
  -7   5  18   11713     598   1
   6  -5  15   35304    1075  -2
  -6   5  18   35304    1075   1
  -5   5  18    2469     253   1
   4  -5  16     362     156  -2
  -4   5  18     362     156   1
  -3   5  18   78228    1055   1
   2  -5  17   33001     819  -2
  -2   5  18   33001     819   1
  -1   5  18   26529     540   1
   0  -5  18    4677     254  -2
   0   5  18    4677     254   1
   1   5  18    4750     260   1
  -2  -5  19   23305    1492  -2
   2   5  18   23305    1492   1
   3   5  18     470     217   1
  -4  -5  20   13306     724  -2
   4   5  18   13306     724   1
   5   5  18     928     242   1
  -6  -5  21    1685     251  -2
   6   5  18    1685     251   1
   7   5  18    8038     589   1
   8  -6  14     998     379  -2
  -8   6  18     998     379   1
  -7   6  18   22914    1040   1
   6  -6  15   20950     837  -2
  -6   6  18   20950     837   1
  -5   6  18    6802     414   1
   4  -6  16   15756     582  -2
  -4   6  18   15756     582   1
  -3   6  18    7168     380   1
   2  -6  17   41673     926  -2
  -2   6  18   41673     926   1
  -1   6  18   23514     517   1
   0  -6  18     265     120  -2
   0   6  18     265     120   1
   1   6  18   51183     938   1
  -2  -6  19   12151    1114  -2
   2   6  18   12151    1114   1
   3   6  18   10251     636   1
  -4  -6  20    6497     540  -2
   4   6  18    6497     540   1
   5   6  18    1293     232   1
  -6  -6  21    1265     261  -2
   6   6  18    1265     261   1
   7   6  18    3761     413   1
   8  -7  14    3593     663  -2
  -8   7  18    3593     663   1
  -7   7  18    3550     586   1
   6  -7  15   15667     736  -2
  -6   7  18   15667     736   1
  -5   7  18    9633     490   1
   4  -7  16   14687     590  -2
  -4   7  18   14687     590   1
  -3   7  18   27946     737   1
   2  -7  17    5149     308  -2
  -2   7  18    5149     308   1
  -1   7  18   11063     439   1
   0  -7  18   12301     404  -2
   0   7  18   12301     404   1
   1   7  18     893     178   1
  -2  -7  19   22803    1053  -2
   2   7  18   22803    1053   1
   3   7  18   11405     758   1
  -4  -7  20    1666     344  -2
   4   7  18    1666     344   1
   5   7  18    6872     439   1
  -6  -7  21    2316     363  -2
   6   7  18    2316     363   1
   7   7  18    1853     294   1
   8  -8  14   10928    1011  -2
  -8   8  18   10928    1011   1
  -7   8  18   11473    1006   1
   6  -8  15    3151     431  -2
  -6   8  18    3151     431   1
  -5   8  18    6987     492   1
   4  -8  16   16651     608  -2
  -4   8  18   16651     608   1
  -3   8  18    3096     277   1
   2  -8  17    9168     403  -2
  -2   8  18    9168     403   1
  -1   8  18    7502     378   1
   0  -8  18      54     128  -2
   0   8  18      54     128   1
   1   8  18   41549     740   1
  -2  -8  19    3831     328  -2
   2   8  18    3831     328   1
   3   8  18      79     232   1
  -4  -8  20   19496     851  -2
   4   8  18   19496     851   1
   5   8  18    2600     288   1
  -6  -8  21    1284     284  -2
   6   8  18    1284     284   1
   7   8  18    3206     394   1
   8  -9  14    6413     860  -2
  -8   9  18    6413     860   1
  -7   9  18    5441     738   1
   6  -9  15      74     265  -2
  -6   9  18      74     265   1
  -5   9  18    4242     495   1
   4  -9  16   25666     832  -2
  -4   9  18   25666     832   1
   6   0  16     425     185   1
   2   0  18   13577     577   1
  -3   9  18   10032     480   1
   2  -9  17    1097     205  -2
  -2   9  18    1097     205   1
  -1   9  18    6723     366   1
   0  -9  18   26257     681  -2
   0   9  18   26257     681   1
   1   9  18    3127     285   1
  -2  -9  19    1193     291  -2
   2   9  18    1193     291   1
   3   9  18     632     193   1
  -4  -9  20    2635     306  -2
   4   9  18    2635     306   1
   5   9  18   39336    2043   1
  -6  -9  21    1861     356  -2
   6   9  18    1861     356   1
   7   9  18     518     276   1
  -7  10  18   12869    1094   1
   6 -10  15      26     273  -2
  -6  10  18      26     273   1
  -5  10  18     697     276   1
   4 -10  16    5165     425  -2
  -4  10  18    5165     425   1
  -3  10  18     768     207   1
   2 -10  17    2854     328  -2
  -2  10  18    2854     328   1
  -1  10  18   15625     598   1
   0 -10  18     534     238  -2
   0  10  18     534     238   1
   1  10  18    9875     475   1
  -2 -10  19    2795     393  -2
   2  10  18    2795     393   1
   3  10  18    2157     303   1
  -4 -10  20   22653    1417  -2
   4  10  18   22653    1417   1
   5  10  18    6414     470   1
  -6 -10  21     766     280  -2
   6  10  18     766     280   1
  -7  11  18     131     319   1
   6 -11  15    3078     539  -2
  -6  11  18    3078     539   1
  -5  11  18    7107     631   1
   4 -11  16    3160     506  -2
  -4  11  18    3160     506   1
  -3  11  18    4933     408   1
   2 -11  17    4431     411  -2
  -2  11  18    4431     411   1
  -1  11  18    1910     255   1
   0 -11  18    8204     493  -2
   0  11  18    8204     493   1
   1  11  18    3676     328   1
  -2 -11  19       0     239  -2
   2  11  18       0     239   1
   3  11  18   21098     837   1
  -4 -11  20    5527     493  -2
   4  11  18    5527     493   1
   5  11  18    4509     406   1
  -6 -11  21     993     303  -2
   6  11  18     993     303   1
  -7  12  18      98     377   1
   6 -12  15       0     292  -2
  -6  12  18       0     292   1
  -5  12  18    4769     570   1
   4 -12  16    4312     575  -2
  -4  12  18    4312     575   1
  -3  12  18    2252     368   1
   2 -12  17    6143     470  -2
  -2  12  18    6143     470   1
  -1  12  18    8783     558   1
   0 -12  18    3435     353  -2
   0  12  18    3435     353   1
   1  12  18    2360     262   1
  -2 -12  19    4694     408  -2
   2  12  18    4694     408   1
   3  12  18    2585     381   1
  -4 -12  20    3335     422  -2
   4  12  18    3335     422   1
   5  12  18     400     243   1
  -6 -12  21    3170     865  -2
   6  12  18    3170     865   1
   6 -13  15    8029    1041  -2
  -6  13  18    8029    1041   1
  -5  13  18    8479     723   1
   4 -13  16    2964     382  -2
  -4  13  18    2964     382   1
  -3  13  18    6059     488   1
   2 -13  17    9257     575  -2
  -2  13  18    9257     575   1
  -1  13  18     373     256   1
   0 -13  18     697     243  -2
   0  13  18     697     243   1
   1  13  18    1709     231   1
  -2 -13  19    5625     414  -2
   2  13  18    5625     414   1
   3  13  18    6415     473   1
  -4 -13  20    1039     400  -2
   4  13  18    1039     400   1
   5  13  18     550     286   1
   6 -14  15    4069     589  -2
  -6  14  18    4069     589   1
  -5  14  18     725     388   1
   4 -14  16    2133     354  -2
  -4  14  18    2133     354   1
  -3  14  18    8543     661   1
   2 -14  17    8019     579  -2
  -2  14  18    8019     579   1
  -1  14  18   11493     584   1
   0 -14  18      38     236  -2
   0  14  18      38     236   1
   1  14  18     898     247   1
  -2 -14  19   11630     581  -2
   2  14  18   11630     581   1
   3  14  18     245     394   1
  -4 -14  20    4066     427  -2
   4  14  18    4066     427   1
   5  14  18    1411     389   1
  -5  15  18    4237     587   1
   4 -15  16   14455     809  -2
  -4  15  18   14455     809   1
  -3  15  18    1615     378   1
   2 -15  17    8396     593  -2
  -2  15  18    8396     593   1
  -1  15  18    3159     355   1
   0 -15  18     240     243  -2
   0  15  18     240     243   1
   1  15  18    2493     298   1
  -2 -15  19    9055     757  -2
   2  15  18    9055     757   1
   3  15  18    8621     507   1
  -4 -15  20     237     230  -2
   4  15  18     237     230   1
   4 -16  16    5274     523  -2
  -4  16  18    5274     523   1
  -3  16  18    5605     573   1
   2 -16  17    2638     467  -2
  -2  16  18    2638     467   1
  -1  16  18    4374     541   1
   0 -16  18    7312     585  -2
   0  16  18    7312     585   1
   1  16  18    3882     413   1
  -2 -16  19    1852     346  -2
   2  16  18    1852     346   1
   3  16  18    3890     415   1
  -3  17  18    1241     399   1
   2 -17  17    7256     847  -2
  -2  17  18    7256     847   1
  -1  17  18    2602     460   1
   0 -17  18    3789     468  -2
   0  17  18    3789     468   1
   1  17  18    4916     583   1
  -2 -17  19     177     319  -2
   2  17  18     177     319   1
   2 -18  17    1070     466  -2
  -2  18  18    1070     466   1
  -1  18  18    1690     538   1
   0 -18  18     373     347  -2
   0  18  18     373     347   1
   1  18  18    1574     434   1
   8  -1  15     737     210  -2
  -8   1  19     737     210   1
  -7   1  19    1817     213   1
   6  -1  16    4261     283  -2
  -6   1  19    4261     283   1
  -5   1  19   13112     431   1
   4  -1  17     525     166  -2
  -4   1  19     525     166   1
  -3   1  19    2661     251   1
   2  -1  18    6467     290  -2
  -2   1  19    6467     290   1
  -1   1  19   19366     465   1
   0  -1  19   21069     498  -2
   0   1  19   21069     498   1
   1   1  19    1740     191   1
  -2  -1  20    9353    1575  -2
   2   1  19    9353    1575   1
   3   1  19     297     400   1
  -4  -1  21    1078     255  -2
   4   1  19    1078     255   1
   5   1  19    8793     674   1
  -6  -1  22    3288     612  -2
   6   1  19    3288     612   1
   7   1  19     593     213   1
   8  -2  15     598     267  -2
  -8   2  19     598     267   1
  -7   2  19     143     181   1
   6  -2  16     601     184  -2
  -6   2  19     601     184   1
  -5   2  19   15326     495   1
   4  -2  17   21495     637  -2
  -4   2  19   21495     637   1
  -3   2  19    2798     247   1
   2  -2  18   11907     416  -2
  -2   2  19   11907     416   1
  -1   2  19    5743     267   1
   0  -2  19     447     111  -2
   0   2  19     447     111   1
   1   2  19   64967    1908   1
  -2  -2  20    5516    1778  -2
   2   2  19    5516    1778   1
   3   2  19     722     209   1
  -4  -2  21    5607     437  -2
   4   2  19    5607     437   1
   5   2  19    1741     343   1
  -6  -2  22    5061     544  -2
   6   2  19    5061     544   1
   7   2  19    2895     318   1
   8  -3  15    4470     404  -2
  -8   3  19    4470     404   1
  -7   3  19    3613     340   1
   6  -3  16     450     213  -2
  -6   3  19     450     213   1
  -5   3  19   12906     453   1
   4  -3  17    7276     425  -2
  -4   3  19    7276     425   1
  -3   3  19    4381     301   1
   2  -3  18    3948     254  -2
  -2   3  19    3948     254   1
  -1   3  19    2667     186   1
   0  -3  19   12268     450  -2
   0   3  19   12268     450   1
   1   3  19    1127     168   1
  -2  -3  20   24638    1069  -2
   2   3  19   24638    1069   1
   3   3  19     323     190   1
  -4  -3  21    5333     504  -2
   4   3  19    5333     504   1
   5   3  19   52052    1487   1
  -6  -3  22    1009     284  -2
   6   3  19    1009     284   1
   7   3  19    1446     278   1
   8  -4  15    1620     288  -2
  -8   4  19    1620     288   1
  -7   4  19    2567     319   1
   6  -4  16   10755     461  -2
  -6   4  19   10755     461   1
  -5   4  19     408     178   1
   4  -4  17    7874     443  -2
  -4   4  19    7874     443   1
  -3   4  19     494     168   1
   2  -4  18   24931     587  -2
  -2   4  19   24931     587   1
  -1   4  19   38367     727   1
   0  -4  19    2505     212  -2
   0   4  19    2505     212   1
   1   4  19    4093     291   1
  -2  -4  20    8475    1056  -2
   2   4  19    8475    1056   1
   3   4  19    1529     252   1
  -4  -4  21    1412     323  -2
   4   4  19    1412     323   1
   5   4  19    6935     586   1
  -6  -4  22    4209     382  -2
   6   4  19    4209     382   1
   7   4  19     676     239   1
   8  -5  15    3151     661  -2
  -8   5  19    3151     661   1
  -7   5  19     681     265   1
   6  -5  16    9188     579  -2
  -6   5  19    9188     579   1
  -5   5  19     657     186   1
   4  -5  17     398     180  -2
  -4   5  19     398     180   1
  -3   5  19    2412     263   1
   2  -5  18   10826     462  -2
  -2   5  19   10826     462   1
  -1   5  19     650     126   1
   0  -5  19     332     128  -2
   0   5  19     332     128   1
   1   5  19   12292     406   1
  -2  -5  20   17049     814  -2
   2   5  19   17049     814   1
   3   5  19   11419     600   1
  -4  -5  21    2904     417  -2
   4   5  19    2904     417   1
   5   5  19    4059     414   1
  -6  -5  22     668     192  -2
   6   5  19     668     192   1
   7   5  19    2017     331   1
   8  -6  15     233     280  -2
  -8   6  19     233     280   1
  -7   6  19    4252     525   1
   6  -6  16    3951     412  -2
  -6   6  19    3951     412   1
  -5   6  19    2797     463   1
   4  -6  17    3391     354  -2
  -4   6  19    3391     354   1
  -3   6  19     157     194   1
   2  -6  18    6627     406  -2
  -2   6  19    6627     406   1
  -1   6  19    2627     200   1
   0  -6  19     265     126  -2
   0   6  19     265     126   1
   1   6  19     518     154   1
  -2  -6  20    4950     456  -2
   2   6  19    4950     456   1
   3   6  19    1843     321   1
  -4  -6  21    1144     299  -2
   4   6  19    1144     299   1
   5   6  19     218     206   1
  -6  -6  22     173     191  -2
   6   6  19     173     191   1
   7   6  19    3287     378   1
   8  -7  15     469     348  -2
  -8   7  19     469     348   1
  -7   7  19    1695     399   1
   6  -7  16   14342     732  -2
  -6   7  19   14342     732   1
  -5   7  19     433     205   1
   4  -7  17   15872     699  -2
  -4   7  19   15872     699   1
  -3   7  19    1974     288   1
   2  -7  18    4741     364  -2
  -2   7  19    4741     364   1
  -1   7  19    9779     394   1
   0  -7  19    8603     353  -2
   0   7  19    8603     353   1
   1   7  19    1688     195   1
  -2  -7  20    2768     305  -2
   2   7  19    2768     305   1
   3   7  19     768     298   1
  -4  -7  21    2660     412  -2
   4   7  19    2660     412   1
   5   7  19    5237     453   1
  -6  -7  22     370     199  -2
   6   7  19     370     199   1
   7   7  19    2097     314   1
   8  -8  15     459     347  -2
  -8   8  19     459     347   1
  -7   8  19     300     284   1
   6  -8  16     791     267  -2
  -6   8  19     791     267   1
  -5   8  19     441     232   1
   4  -8  17    2678     477  -2
  -4   8  19    2678     477   1
  -3   8  19     364     201   1
   2  -8  18    2588     273  -2
  -2   8  19    2588     273   1
  -1   8  19    4479     303   1
   0  -8  19    2399     208  -2
   0   8  19    2399     208   1
   1   8  19     872     166   1
  -2  -8  20    1044     212  -2
   2   8  19    1044     212   1
   3   8  19    5128    2745   1
  -4  -8  21     363     199  -2
   4   8  19     363     199   1
   5   8  19    5410     397   1
  -6  -8  22    9330     741  -2
   6   8  19    9330     741   1
  -7   9  19     862     353   1
   6  -9  16    2303     422  -2
  -6   9  19    2303     422   1
  -5   9  19    3175     492   1
   4  -9  17    5107     502  -2
  -4   9  19    5107     502   1
  -3   9  19    2399     379   1
   2  -9  18     849     207  -2
  -2   9  19     849     207   1
  -1   9  19    3532     285   1
   0  -9  19    5814     351  -2
   0   9  19    5814     351   1
   1   9  19     578     171   1
  -2  -9  20    9456     633  -2
   2   9  19    9456     633   1
   3   9  19    2469     375   1
  -4  -9  21     170     280  -2
   4   9  19     170     280   1
   5   9  19    9936     686   1
  -6  -9  22     320     230  -2
   6   9  19     320     230   1
  -7  10  19    1872     600   1
   6 -10  16    3750     554  -2
  -6  10  19    3750     554   1
  -5  10  19     846     808   1
   4 -10  17    1209     353  -2
  -4  10  19    1209     353   1
  -3  10  19    3168     370   1
   2 -10  18    7511     457  -2
  -2  10  19    7511     457   1
  -1  10  19    1394     220   1
   0 -10  19    1946     269  -2
   0  10  19    1946     269   1
   1  10  19    1139     226   1
  -2 -10  20     389     249  -2
   2  10  19     389     249   1
   3  10  19     126     193   1
  -4 -10  21     637     243  -2
   4  10  19     637     243   1
   5  10  19    2816     332   1
  -6 -10  22     697     241  -2
   6  10  19     697     241   1
  -7  11  19       0     536   1
   6 -11  16   13492    1221  -2
  -6  11  19   13492    1221   1
  -5  11  19       0     427   1
   4 -11  17    4524    1123  -2
  -4  11  19    4524    1123   1
  -3  11  19    6877     816   1
   2 -11  18     520     273  -2
  -2  11  19     520     273   1
  -1  11  19     253     179   1
   0 -11  19    2496     312  -2
   0  11  19    2496     312   1
   1  11  19   13884     580   1
  -2 -11  20    3407     370  -2
   2  11  19    3407     370   1
   3  11  19    2635     363   1
  -4 -11  21   11254    1072  -2
   4  11  19   11254    1072   1
   5  11  19    2193     421   1
  -6 -11  22     712     254  -2
   6  11  19     712     254   1
   6 -12  16    4948    1125  -2
  -6  12  19    4948    1125   1
  -5  12  19    7650     925   1
   4 -12  17     186     333  -2
  -4  12  19     186     333   1
  -3  12  19   20869    1616   1
   2 -12  18    2825     405  -2
  -2  12  19    2825     405   1
  -1  12  19     257     316   1
   0 -12  19    9710     552  -2
   0  12  19    9710     552   1
   1  12  19    2380     276   1
  -2 -12  20    1056     311  -2
   2  12  19    1056     311   1
   3  12  19     338     311   1
  -4 -12  21    1097     293  -2
   4  12  19    1097     293   1
   5  12  19     299     273   1
   6 -13  16   10243    1116  -2
  -6  13  19   10243    1116   1
  -5  13  19       0     926   1
   4 -13  17   11532    1063  -2
  -4  13  19   11532    1063   1
  -3  13  19     113     261   1
   2 -13  18    1438     365  -2
  -2  13  19    1438     365   1
  -1  13  19   11953     638   1
   0 -13  19    3720     468  -2
   0  13  19    3720     468   1
   1  13  19     933     225   1
  -2 -13  20    4636     481  -2
   2  13  19    4636     481   1
   3  13  19      13     276   1
  -4 -13  21    4889     543  -2
   4  13  19    4889     543   1
   5  13  19      35     275   1
  -5  14  19    5317     830   1
   4 -14  17    1718     442  -2
  -4  14  19    1718     442   1
  -3  14  19    1175     536   1
   2 -14  18    3580     429  -2
  -2  14  19    3580     429   1
  -1  14  19     673     244   1
   0 -14  19    7003     600  -2
   0  14  19    7003     600   1
   1  14  19     320     242   1
  -2 -14  20    3391     354  -2
   2  14  19    3391     354   1
   3  14  19    1737     398   1
  -4 -14  21    1999     539  -2
   4  14  19    1999     539   1
  -5  15  19       0     521   1
  -2   0  20     711     329   1
  -6   0  22     411     580   1
   6   0  18      38     267   1
   4 -15  17     936     360  -2
  -4  15  19     936     360   1
  -3  15  19    1090     394   1
   2 -15  18    2484     391  -2
  -2  15  19    2484     391   1
  -1  15  19    1396     284   1
   0 -15  19       0     286  -2
   0  15  19       0     286   1
   1  15  19    1384     288   1
  -2 -15  20    4538     557  -2
   2  15  19    4538     557   1
   3  15  19     309     262   1
  -4 -15  21     493     295  -2
   4  15  19     493     295   1
   4 -16  17       0     349  -2
  -4  16  19       0     349   1
  -3  16  19       0     338   1
   2 -16  18     839     340  -2
  -2  16  19     839     340   1
  -1  16  19     421     309   1
   0 -16  19     742     563  -2
   0  16  19     742     563   1
   1  16  19     637     246   1
  -2 -16  20    5536     536  -2
   2  16  19    5536     536   1
   3  16  19    2981     402   1
  -3  17  19       0     488   1
   2 -17  18     134     365  -2
  -2  17  19     134     365   1
  -1  17  19     804     372   1
   0 -17  19    8075     710  -2
   0  17  19    8075     710   1
   1  17  19   13232     784   1
  -2 -17  20    1344     296  -2
   2  17  19    1344     296   1
   8   0  16   19982    1348  -2
  -8   0  20   19982    1348   1
  -7   0  20    1421     333   1
  -6   0  20    5028     516   1
  -5   0  20   29391    1121   1
   4   0  18    8542     603  -2
  -4   0  20    8542     603   1
  -3   0  20    8847     592   1
  -2   0  20    3827     338   1
  -1   0  20   41998    1164   1
   0   0  20   29695    1267  -2
   0   0  20   29695    1267   1
   1   0  20   13844     779   1
   2   0  20    7542     695   1
   2   0  20    1348     251   1
   3   0  20    9471     781   1
  -4   0  22   29146    1373  -2
   4   0  20   29146    1373   1
   5   0  20   14707    1438   1
   6   0  20   25950    2012   1
   7   0  20   25252    1196   1
   8  -1  16     740     300  -2
  -8   1  20     740     300   1
  -7   1  20     301     205   1
   6  -1  17    2715     305  -2
  -6   1  20    2715     305   1
  -5   1  20    2867     294   1
   4  -1  18   38806     869  -2
  -4   1  20   38806     869   1
  -3   1  20     622     185   1
   2  -1  19    2475     202  -2
  -2   1  20    2475     202   1
  -1   1  20   23571     668   1
   0  -1  20   82305    1793  -2
   0   1  20   82305    1793   1
   1   1  20   27273     800   1
  -2  -1  21    6878    1146  -2
   2   1  20    6878    1146   1
   3   1  20   69687    1437   1
  -4  -1  22   12653     656  -2
   4   1  20   12653     656   1
   5   1  20    3030     440   1
  -6  -1  23     375     408  -2
   6   1  20     375     408   1
   7   1  20    3401     362   1
   8  -2  16   10497     711  -2
  -8   2  20   10497     711   1
  -7   2  20    2032     352   1
   6  -2  17    7130     475  -2
  -6   2  20    7130     475   1
  -5   2  20    9273     469   1
   4  -2  18    4158     314  -2
  -4   2  20    4158     314   1
  -3   2  20   14839     526   1
   2  -2  19   12764     436  -2
  -2   2  20   12764     436   1
  -1   2  20     664     142   1
   0  -2  20   18010     571  -2
   0   2  20   18010     571   1
   1   2  20     962     191   1
  -2  -2  21    5905     919  -2
   2   2  20    5905     919   1
   3   2  20   22092     820   1
  -4  -2  22    5917     477  -2
   4   2  20    5917     477   1
   5   2  20    7983     627   1
  -6  -2  23   14497     891  -2
   6   2  20   14497     891   1
   7   2  20    5893     433   1
   8  -3  16     786     378  -2
  -8   3  20     786     378   1
  -7   3  20   11664     722   1
   6  -3  17   13235     637  -2
  -6   3  20   13235     637   1
  -5   3  20    1464     252   1
   4  -3  18    5288     349  -2
  -4   3  20    5288     349   1
  -3   3  20   29567     728   1
   2  -3  19   16218     493  -2
  -2   3  20   16218     493   1
  -1   3  20    7297     304   1
   0  -3  20    8590     362  -2
   0   3  20    8590     362   1
   1   3  20    2683     255   1
  -2  -3  21   35358     813  -2
   2   3  20   35358     813   1
   3   3  20     450     233   1
  -4  -3  22    8790     566  -2
   4   3  20    8790     566   1
   5   3  20     233     275   1
  -6  -3  23       0     251  -2
   6   3  20       0     251   1
   7   3  20    6754     458   1
   8  -4  16    2108     437  -2
  -8   4  20    2108     437   1
  -7   4  20    8996     787   1
   6  -4  17    4463     403  -2
  -6   4  20    4463     403   1
  -5   4  20    7544     466   1
   4  -4  18    4263     355  -2
  -4   4  20    4263     355   1
  -3   4  20    9715     432   1
   2  -4  19   27549     836  -2
  -2   4  20   27549     836   1
  -1   4  20   33448     699   1
   0  -4  20   38480     739  -2
   0   4  20   38480     739   1
   1   4  20   24647     659   1
  -2  -4  21   18044     620  -2
   2   4  20   18044     620   1
   3   4  20   32756     995   1
  -4  -4  22     488     264  -2
   4   4  20     488     264   1
   5   4  20     692     354   1
  -6  -4  23    5781     460  -2
   6   4  20    5781     460   1
   7   4  20     435     228   1
   8  -5  16    1589     566  -2
  -8   5  20    1589     566   1
  -7   5  20    7916     720   1
   6  -5  17    9709     922  -2
  -6   5  20    9709     922   1
  -5   5  20    1133     227   1
   4  -5  18    4487     372  -2
  -4   5  20    4487     372   1
  -3   5  20   40265     920   1
   2  -5  19    7492     399  -2
  -2   5  20    7492     399   1
  -1   5  20   15261     483   1
   0  -5  20     863     145  -2
   0   5  20     863     145   1
   1   5  20    2704     250   1
  -2  -5  21    9316     443  -2
   2   5  20    9316     443   1
   3   5  20   35882    1048   1
  -4  -5  22    5389     520  -2
   4   5  20    5389     520   1
   5   5  20    2480     422   1
  -6  -5  23    8291     572  -2
   6   5  20    8291     572   1
   7   5  20    9194     591   1
   8  -6  16     725     548  -2
  -8   6  20     725     548   1
  -7   6  20    1771     609   1
   6  -6  17    5463     582  -2
  -6   6  20    5463     582   1
  -5   6  20     219     244   1
   4  -6  18    3344     386  -2
  -4   6  20    3344     386   1
  -3   6  20   32786     998   1
   2  -6  19   14180     597  -2
  -2   6  20   14180     597   1
  -1   6  20    6893     306   1
   0  -6  20   41918     757  -2
   0   6  20   41918     757   1
   1   6  20   35223     861   1
  -2  -6  21    5838     354  -2
   2   6  20    5838     354   1
   3   6  20    5691    3523   1
  -4  -6  22     971     271  -2
   4   6  20     971     271   1
   5   6  20     334     220   1
  -6  -6  23     221     235  -2
   6   6  20     221     235   1
   7   6  20   15723    1019   1
   8  -7  16    1435     562  -2
  -8   7  20    1435     562   1
  -7   7  20   14325    1317   1
   6  -7  17    2568    1107  -2
  -6   7  20    2568    1107   1
  -5   7  20     320     251   1
   4  -7  18     753     285  -2
  -4   7  20     753     285   1
  -3   7  20    3437     369   1
   2  -7  19    1235     252  -2
  -2   7  20    1235     252   1
  -1   7  20     431     178   1
   0  -7  20   22911     571  -2
   0   7  20   22911     571   1
   1   7  20    5902     373   1
  -2  -7  21     702     175  -2
   2   7  20     702     175   1
   3   7  20   21079    2718   1
  -4  -7  22   10340     697  -2
   4   7  20   10340     697   1
   5   7  20   16716     792   1
  -6  -7  23     320     198  -2
   6   7  20     320     198   1
  -7   8  20     468     874   1
   6  -8  17    6525     838  -2
  -6   8  20    6525     838   1
  -5   8  20     668     390   1
   4  -8  18   27488     949  -2
  -4   8  20   27488     949   1
  -3   8  20    1765     369   1
   2  -8  19    2580     286  -2
  -2   8  20    2580     286   1
  -1   8  20   10929     436   1
   0  -8  20    7061     382  -2
   0   8  20    7061     382   1
   1   8  20    2146     275   1
  -2  -8  21    4457     459  -2
   2   8  20    4457     459   1
   3   8  20    1884     362   1
  -4  -8  22     784     249  -2
   4   8  20     784     249   1
   5   8  20     821     437   1
  -6  -8  23    5573     423  -2
   6   8  20    5573     423   1
  -7   9  20    2564     601   1
   6  -9  17     455     402  -2
  -6   9  20     455     402   1
  -5   9  20    1225     502   1
   4  -9  18    7544     527  -2
  -4   9  20    7544     527   1
  -3   9  20    3732     648   1
   2  -9  19    5235     398  -2
  -2   9  20    5235     398   1
  -1   9  20     450     173   1
   0  -9  20    2253     288  -2
   0   9  20    2253     288   1
   1   9  20      90     177   1
  -2  -9  21    2184     358  -2
   2   9  20    2184     358   1
   3   9  20       0     278   1
  -4  -9  22    5040     440  -2
   4   9  20    5040     440   1
   5   9  20     570     218   1
  -6  -9  23     661     254  -2
   6   9  20     661     254   1
  -7  10  20    8058    1008   1
   6 -10  17    1567     749  -2
  -6  10  20    1567     749   1
  -5  10  20     906     506   1
   4 -10  18   18144    1074  -2
  -4  10  20   18144    1074   1
  -3  10  20   14622     858   1
   2 -10  19    1868     283  -2
  -2  10  20    1868     283   1
  -1  10  20     136     157   1
   0 -10  20     638     193  -2
   0  10  20     638     193   1
   1  10  20     876     202   1
  -2 -10  21     535     339  -2
   2  10  20     535     339   1
   3  10  20    4814     456   1
  -4 -10  22    5524     484  -2
   4  10  20    5524     484   1
   5  10  20      50     208   1
  -6 -10  23     318     236  -2
   6  10  20     318     236   1
   6 -11  17    1368     517  -2
  -6  11  20    1368     517   1
  -5  11  20       0     380   1
   4 -11  18   11343    1287  -2
  -4  11  20   11343    1287   1
  -3  11  20    1575     308   1
   2 -11  19    2131     371  -2
  -2  11  20    2131     371   1
  -1  11  20    2666     295   1
   0 -11  20      67     180  -2
   0  11  20      67     180   1
   1  11  20    3371     355   1
  -2 -11  21    6060     491  -2
   2  11  20    6060     491   1
   3  11  20     481     293   1
  -4 -11  22     754     415  -2
   4  11  20     754     415   1
   5  11  20    2125     357   1
   6 -12  17    1764     915  -2
  -6  12  20    1764     915   1
  -5  12  20    8248    1724   1
   4 -12  18     916     853  -2
  -4  12  20     916     853   1
  -3  12  20    5523     571   1
   2 -12  19    2040     402  -2
  -2  12  20    2040     402   1
  -1  12  20     401     228   1
   0 -12  20    2857     306  -2
   0  12  20    2857     306   1
   1  12  20     427     225   1
  -2 -12  21    3038     425  -2
   2  12  20    3038     425   1
   3  12  20    3276     488   1
  -4 -12  22    2074     459  -2
   4  12  20    2074     459   1
   5  12  20    8990     939   1
  -5  13  20     949     445   1
   4 -13  18    5126     762  -2
  -4  13  20    5126     762   1
  -3  13  20    1873     432   1
   2 -13  19    8972     723  -2
  -2  13  20    8972     723   1
  -1  13  20   33501    1260   1
   0 -13  20   20224     855  -2
   0  13  20   20224     855   1
   1  13  20   10687     558   1
  -2 -13  21   17301     711  -2
   2  13  20   17301     711   1
   3  13  20    1849     421   1
  -4 -13  22    2103     344  -2
   4  13  20    2103     344   1
  -5  14  20   24711    2977   1
   4 -14  18   24648    4639  -2
  -4  14  20   24648    4639   1
  -3  14  20     111     300   1
   2 -14  19   13872    1117  -2
  -2  14  20   13872    1117   1
  -1  14  20    1335     270   1
   0 -14  20    6800     524  -2
   0  14  20    6800     524   1
   1  14  20    4864     454   1
  -2 -14  21   22960     895  -2
   2  14  20   22960     895   1
   3  14  20   14345    1055   1
  -4 -14  22    1459     450  -2
   4  14  20    1459     450   1
   4 -15  18    3669     532  -2
  -4  15  20    3669     532   1
  -3  15  20   16301    1118   1
   2 -15  19    9968     654  -2
  -2  15  20    9968     654   1
  -1  15  20   25459    1411   1
   0 -15  20    7859     667  -2
   0  15  20    7859     667   1
   1  15  20    4688     481   1
  -2 -15  21   36617    1433  -2
   2  15  20   36617    1433   1
   3  15  20    1456     365   1
  -3  16  20    4078     608   1
   2 -16  19   15340    1474  -2
  -2  16  20   15340    1474   1
  -1  16  20       0     339   1
   0 -16  20    5201     591  -2
   0  16  20    5201     591   1
   1  16  20    8303     544   1
  -2 -16  21    3383     508  -2
   2  16  20    3383     508   1
   2 -17  19     854     447  -2
  -2  17  20     854     447   1
  -1  17  20   13400    1638   1
   0 -17  20    2253     474  -2
   0  17  20    2253     474   1
   1  17  20     532     470   1
   8  -1  17     836     296  -2
  -8   1  21     836     296   1
  -7   1  21    2084     282   1
   6  -1  18    4981     395  -2
  -6   1  21    4981     395   1
  -5   1  21    5410     380   1
   4  -1  19    2428     266  -2
  -4   1  21    2428     266   1
  -3   1  21   11526     484   1
   2  -1  20    1308     178  -2
  -2   1  21    1308     178   1
  -1   1  21    3636     231   1
   0  -1  21    2324     187  -2
   0   1  21    2324     187   1
   1   1  21    1266     198   1
  -2  -1  22    7587     671  -2
   2   1  21    7587     671   1
   3   1  21    6895    3893   1
  -4  -1  23     833     250  -2
   4   1  21     833     250   1
   5   1  21    1053     451   1
  -6  -1  24    1556     530  -2
   6   1  21    1556     530   1
   7   1  21     401     217   1
   8  -2  17    1575     319  -2
  -8   2  21    1575     319   1
  -7   2  21   11573     638   1
   6  -2  18    1065     239  -2
  -6   2  21    1065     239   1
  -5   2  21     354     192   1
   4  -2  19    1804     244  -2
  -4   2  21    1804     244   1
  -3   2  21     740     191   1
   2  -2  20     997     177  -2
  -2   2  21     997     177   1
  -1   2  21   36534    1002   1
   0  -2  21    5394     310  -2
   0   2  21    5394     310   1
   1   2  21    3405     275   1
  -2  -2  22    5198     578  -2
   2   2  21    5198     578   1
   3   2  21   12768    3269   1
  -4  -2  23    2241     340  -2
   4   2  21    2241     340   1
   5   2  21    7179     625   1
  -6  -2  24    1224     808  -2
   6   2  21    1224     808   1
   7   2  21     632     387   1
   8  -3  17     261     317  -2
  -8   3  21     261     317   1
  -7   3  21    8598     623   1
   6  -3  18    6551     487  -2
  -6   3  21    6551     487   1
  -5   3  21    9778     490   1
   4  -3  19    4931     345  -2
  -4   3  21    4931     345   1
  -3   3  21   12598     496   1
   2  -3  20    7077     353  -2
  -2   3  21    7077     353   1
  -1   3  21    6745     343   1
   0  -3  21    6765     338  -2
   0   3  21    6765     338   1
   1   3  21   35242     813   1
  -2  -3  22    3828     324  -2
   2   3  21    3828     324   1
   3   3  21    8489    3492   1
  -4  -3  23     631     262  -2
   4   3  21     631     262   1
   5   3  21    4233     504   1
  -6  -3  24    2423     435  -2
   6   3  21    2423     435   1
   7   3  21    3961     365   1
   8  -4  17    1381     373  -2
  -8   4  21    1381     373   1
  -7   4  21   14769    1446   1
   6  -4  18     685     228  -2
  -6   4  21     685     228   1
  -5   4  21    2448     308   1
   4  -4  19    1938     244  -2
  -4   4  21    1938     244   1
  -3   4  21     123     156   1
   2  -4  20    3444     308  -2
  -2   4  21    3444     308   1
  -1   4  21   14967     527   1
   0  -4  21    1798     203  -2
   0   4  21    1798     203   1
   1   4  21   10848     467   1
  -2  -4  22    2556     286  -2
   2   4  21    2556     286   1
   3   4  21   11695    2716   1
  -4  -4  23    2459     398  -2
   4   4  21    2459     398   1
  -2   0  22    3274     518   1
  -6   0  24      72     502   1
   5   4  21    5360     535   1
  -6  -4  24     485     256  -2
   6   4  21     485     256   1
   7   4  21    1018     289   1
   8  -5  17     627     419  -2
  -8   5  21     627     419   1
  -7   5  21       0     358   1
   6  -5  18     552     348  -2
  -6   5  21     552     348   1
  -5   5  21     265     187   1
   4  -5  19    9407     494  -2
  -4   5  21    9407     494   1
  -3   5  21    8851     487   1
   2  -5  20    6154     377  -2
  -2   5  21    6154     377   1
  -1   5  21    3100     254   1
   0  -5  21    8060     369  -2
   0   5  21    8060     369   1
   1   5  21     206     175   1
  -2  -5  22    8846     453  -2
   2   5  21    8846     453   1
   3   5  21    3224    2083   1
  -4  -5  23    1343     349  -2
   4   5  21    1343     349   1
   5   5  21       0     264   1
  -6  -5  24     872     245  -2
   6   5  21     872     245   1
  -7   6  21      45     387   1
   6  -6  18    9675     754  -2
  -6   6  21    9675     754   1
  -5   6  21     573     316   1
   4  -6  19     234     216  -2
  -4   6  21     234     216   1
  -3   6  21    2118     322   1
   2  -6  20    1383     244  -2
  -2   6  21    1383     244   1
  -1   6  21   15456     455   1
   0  -6  21   14928     531  -2
   0   6  21   14928     531   1
   1   6  21     667     183   1
  -2  -6  22     526     187  -2
   2   6  21     526     187   1
   3   6  21    6460    2214   1
  -4  -6  23   14184     815  -2
   4   6  21   14184     815   1
   5   6  21     451     268   1
  -6  -6  24     176     178  -2
   6   6  21     176     178   1
  -7   7  21       0     951   1
   6  -7  18    1973     562  -2
  -6   7  21    1973     562   1
  -5   7  21   24574     935   1
   4  -7  19    7425     537  -2
  -4   7  21    7425     537   1
  -3   7  21    1273     258   1
   2  -7  20    3455     343  -2
  -2   7  21    3455     343   1
  -1   7  21     295     148   1
   0  -7  21   13107     502  -2
   0   7  21   13107     502   1
   1   7  21    7205     413   1
  -2  -7  22     722     196  -2
   2   7  21     722     196   1
   3   7  21    4571    1539   1
  -4  -7  23   10054     701  -2
   4   7  21   10054     701   1
   5   7  21     933     288   1
  -6  -7  24     992     327  -2
   6   7  21     992     327   1
  -7   8  21    6804    1419   1
   6  -8  18    3045     664  -2
  -6   8  21    3045     664   1
  -5   8  21     497     739   1
   4  -8  19     492     249  -2
  -4   8  21     492     249   1
  -3   8  21     583     260   1
   2  -8  20     807     213  -2
  -2   8  21     807     213   1
  -1   8  21   34212     792   1
   0  -8  21     625     175  -2
   0   8  21     625     175   1
   1   8  21    2483     350   1
  -2  -8  22     825     392  -2
   2   8  21     825     392   1
   3   8  21     657     284   1
  -4  -8  23    1605     321  -2
   4   8  21    1605     321   1
   5   8  21    5887     419   1
  -6  -8  24     403     240  -2
   6   8  21     403     240   1
  -7   9  21    2650     686   1
   6  -9  18    2532     627  -2
  -6   9  21    2532     627   1
  -5   9  21    5078     761   1
   4  -9  19     332     268  -2
  -4   9  21     332     268   1
  -3   9  21   12467     801   1
   2  -9  20    3649     349  -2
  -2   9  21    3649     349   1
  -1   9  21    1511     205   1
   0  -9  21     506     165  -2
   0   9  21     506     165   1
   1   9  21    6912     588   1
  -2  -9  22     264     233  -2
   2   9  21     264     233   1
   3   9  21     408     299   1
  -4  -9  23     309     241  -2
   4   9  21     309     241   1
   5   9  21       0     206   1
  -6  -9  24    1977     348  -2
   6   9  21    1977     348   1
   6 -10  18    7071    1656  -2
  -6  10  21    7071    1656   1
  -5  10  21     879     512   1
   4 -10  19     230     390  -2
  -4  10  21     230     390   1
  -3  10  21     718     321   1
   2 -10  20     206     211  -2
  -2  10  21     206     211   1
  -1  10  21     816     199   1
   0 -10  21   17041     656  -2
   0  10  21   17041     656   1
   1  10  21    1499     324   1
  -2 -10  22    2197     738  -2
   2  10  21    2197     738   1
   3  10  21   14357     753   1
  -4 -10  23   12174     829  -2
   4  10  21   12174     829   1
   5  10  21     246     256   1
   6 -11  18     234     379  -2
  -6  11  21     234     379   1
  -5  11  21    9252    1150   1
   4 -11  19   12670    1088  -2
  -4  11  21   12670    1088   1
  -3  11  21   20620    1027   1
   2 -11  20   22916    1181  -2
  -2  11  21   22916    1181   1
  -1  11  21    1240     248   1
   0 -11  21   36125     955  -2
   0  11  21   36125     955   1
   1  11  21     253     229   1
  -2 -11  22     552     336  -2
   2  11  21     552     336   1
   3  11  21    2039     399   1
  -4 -11  23   12209    1697  -2
   4  11  21   12209    1697   1
   5  11  21    1204     287   1
   6 -12  18   22509    3417  -2
  -6  12  21   22509    3417   1
  -5  12  21     959     512   1
   4 -12  19    1793     517  -2
  -4  12  21    1793     517   1
  -3  12  21    2989     923   1
   2 -12  20     996     344  -2
  -2  12  21     996     344   1
  -1  12  21    5561     469   1
   0 -12  21   19401     722  -2
   0  12  21   19401     722   1
   1  12  21   15516     663   1
  -2 -12  22    2336     345  -2
   2  12  21    2336     345   1
   3  12  21    5441     598   1
  -4 -12  23   20406    1400  -2
   4  12  21   20406    1400   1
  -5  13  21   14027    1398   1
   4 -13  19    5535    1335  -2
  -4  13  21    5535    1335   1
  -3  13  21    2295     497   1
   2 -13  20   17584    1243  -2
  -2  13  21   17584    1243   1
  -1  13  21    5023     467   1
   0 -13  21   28940     923  -2
   0  13  21   28940     923   1
   1  13  21     492     262   1
  -2 -13  22    3119     385  -2
   2  13  21    3119     385   1
   3  13  21    1531     333   1
  -4 -13  23    3105     375  -2
   4  13  21    3105     375   1
   4 -14  19     422     428  -2
  -4  14  21     422     428   1
  -3  14  21     355     307   1
   2 -14  20    8284     602  -2
  -2  14  21    8284     602   1
  -1  14  21    2843     353   1
   0 -14  21     390     245  -2
   0  14  21     390     245   1
   1  14  21    1114     286   1
  -2 -14  22    3141     404  -2
   2  14  21    3141     404   1
   3  14  21     318     350   1
   4 -15  19    1103     492  -2
  -4  15  21    1103     492   1
  -3  15  21       9     330   1
   2 -15  20    9192     661  -2
  -2  15  21    9192     661   1
  -1  15  21    1081     280   1
   0 -15  21     191     263  -2
   0  15  21     191     263   1
   1  15  21     406     268   1
  -2 -15  22   11191    1632  -2
   2  15  21   11191    1632   1
   2 -16  20    6982     714  -2
  -2  16  21    6982     714   1
  -1  16  21    1047     348   1
   0 -16  21    6160     556  -2
   0  16  21    6160     556   1
   1  16  21       0     388   1
   8   0  18    2488     658  -2
  -8   0  22    2488     658   1
  -7   0  22   14530     903   1
  -6   0  22    2441     439   1
  -5   0  22    6561     594   1
   4   0  20   17526     887  -2
  -4   0  22   17526     887   1
  -3   0  22     278     213   1
  -2   0  22   17684     699   1
  -1   0  22   32015    1285   1
   0   0  22   23931    1333  -2
   0   0  22   23931    1333   1
   1   0  22   11328     692   1
   2   0  22   13652     766   1
   3   0  22    2374     478   1
  -4   0  24    2349     491  -2
   4   0  22    2349     491   1
   5   0  22    1614     493   1
   6   0  22     305     562   1
   8  -1  18   30905    1201  -2
  -8   1  22   30905    1201   1
  -7   1  22     301     225   1
   6  -1  19   12656     584  -2
  -6   1  22   12656     584   1
  -5   1  22   77451    1323   1
   4  -1  20    3020     304  -2
  -4   1  22    3020     304   1
  -3   1  22    8387     431   1
   2  -1  21   15341     498  -2
  -2   1  22   15341     498   1
  -1   1  22    7723     327   1
   0  -1  22   13123     460  -2
   0   1  22   13123     460   1
   1   1  22     101     240   1
  -2  -1  23    9755     465  -2
   2   1  22    9755     465   1
   3   1  22   13752    2147   1
  -4  -1  24    4511     468  -2
   4   1  22    4511     468   1
   5   1  22   14961     896   1
  -6  -1  25    3355     640  -2
   6   1  22    3355     640   1
   8  -2  18     852     279  -2
  -8   2  22     852     279   1
  -7   2  22    1404     318   1
   6  -2  19    2221     310  -2
  -6   2  22    2221     310   1
  -5   2  22    3521     325   1
   4  -2  20   15140     578  -2
  -4   2  22   15140     578   1
  -3   2  22    8479     423   1
   2  -2  21   10437     413  -2
  -2   2  22   10437     413   1
  -1   2  22   72265    1064   1
   0  -2  22     394     139  -2
   0   2  22     394     139   1
   1   2  22    5367     351   1
  -2  -2  23    9459     462  -2
   2   2  22    9459     462   1
   3   2  22    3544    2204   1
  -4  -2  24    1369     329  -2
   4   2  22    1369     329   1
   5   2  22    7098     623   1
  -6  -2  25    7889     866  -2
   6   2  22    7889     866   1
   8  -3  18    4009     482  -2
  -8   3  22    4009     482   1
  -7   3  22    5627     487   1
   6  -3  19    5149     399  -2
  -6   3  22    5149     399   1
  -5   3  22   16828     639   1
   4  -3  20    6187     393  -2
  -4   3  22    6187     393   1
  -3   3  22    8146     424   1
   2  -3  21   15824     584  -2
  -2   3  22   15824     584   1
  -1   3  22    5105     338   1
   0  -3  22    9220     399  -2
   0   3  22    9220     399   1
   1   3  22   17597     596   1
  -2  -3  23   10769     490  -2
   2   3  22   10769     490   1
   3   3  22   13390    2161   1
  -4  -3  24    1380     295  -2
   4   3  22    1380     295   1
   5   3  22    6726     625   1
  -6  -3  25    3792     510  -2
   6   3  22    3792     510   1
  -7   4  22    2671     783   1
   6  -4  19     951     278  -2
  -6   4  22     951     278   1
  -5   4  22    1337     242   1
   4  -4  20    2594     274  -2
  -4   4  22    2594     274   1
  -3   4  22   23915     787   1
   2  -4  21    9034     446  -2
  -2   4  22    9034     446   1
  -1   4  22     202     154   1
   0  -4  22    3764     269  -2
   0   4  22    3764     269   1
   1   4  22   21803     663   1
  -2  -4  23   25353     732  -2
   2   4  22   25353     732   1
   3   4  22    7116    1719   1
  -4  -4  24    6807     613  -2
   4   4  22    6807     613   1
   5   4  22   12315     806   1
  -6  -4  25       0     253  -2
   6   4  22       0     253   1
  -7   5  22    9938    1020   1
   6  -5  19     102     289  -2
  -6   5  22     102     289   1
  -5   5  22    2335     345   1
   4  -5  20    8017     560  -2
  -4   5  22    8017     560   1
  -3   5  22    1492     269   1
   2  -5  21   38939     990  -2
  -2   5  22   38939     990   1
  -1   5  22     736     193   1
   0  -5  22    2108     221  -2
   0   5  22    2108     221   1
   1   5  22   48061    1055   1
  -2  -5  23     826     257  -2
   2   5  22     826     257   1
   3   5  22   18125    1554   1
  -4  -5  24     853     299  -2
   4   5  22     853     299   1
   5   5  22     516     306   1
  -6  -5  25    4219     433  -2
   6   5  22    4219     433   1
  -7   6  22    6386     905   1
   6  -6  19    1883     397  -2
  -6   6  22    1883     397   1
  -5   6  22    5465     496   1
   4  -6  20     627     251  -2
  -4   6  22     627     251   1
  -3   6  22   15786     662   1
   2  -6  21    1563     251  -2
  -2   6  22    1563     251   1
  -1   6  22    1557     220   1
   0  -6  22    4479     299  -2
   0   6  22    4479     299   1
   1   6  22     780     245   1
  -2  -6  23    9384     457  -2
   2   6  22    9384     457   1
   3   6  22    3929    1183   1
  -4  -6  24    6498     588  -2
   4   6  22    6498     588   1
   5   6  22    5252     597   1
  -6  -6  25     488     235  -2
   6   6  22     488     235   1
  -7   7  22     165     453   1
   6  -7  19    1274     506  -2
  -6   7  22    1274     506   1
  -5   7  22    1083     303   1
   4  -7  20    2111     467  -2
  -4   7  22    2111     467   1
  -3   7  22    2875     487   1
   2  -7  21    5587     422  -2
  -2   7  22    5587     422   1
  -1   7  22    1089     220   1
   0  -7  22   12237     462  -2
   0   7  22   12237     462   1
   1   7  22    8781     469   1
  -2  -7  23    2036     256  -2
   2   7  22    2036     256   1
   3   7  22    4956     795   1
  -4  -7  24   14404    4384  -2
   4   7  22   14404    4384   1
   5   7  22     944     316   1
  -6  -7  25    2399     386  -2
   6   7  22    2399     386   1
  -7   8  22     861     475   1
   6  -8  19   11712    1495  -2
  -6   8  22   11712    1495   1
  -5   8  22    1000    1071   1
   4  -8  20    3865     425  -2
  -4   8  22    3865     425   1
  -3   8  22    1622     362   1
   2  -8  21    5640     420  -2
  -2   8  22    5640     420   1
  -1   8  22     595     171   1
   0  -8  22     152     206  -2
   0   8  22     152     206   1
   1   8  22     216     218   1
  -2  -8  23    1266     441  -2
   2   8  22    1266     441   1
   3   8  22    3771     494   1
  -4  -8  24    4898     466  -2
   4   8  22    4898     466   1
   5   8  22    1906     341   1
   6  -9  19     442     580  -2
  -6   9  22     442     580   1
  -5   9  22    3295     856   1
   4  -9  20    4633     545  -2
  -4   9  22    4633     545   1
  -3   9  22    6856     687   1
   2  -9  21     365     191  -2
  -2   9  22     365     191   1
  -1   9  22     591     161   1
   0  -9  22   16666     684  -2
   0   9  22   16666     684   1
   1   9  22     278     304   1
  -2  -9  23    6316     571  -2
   2   9  22    6316     571   1
   3   9  22    2227     403   1
  -4  -9  24    3761     455  -2
   4   9  22    3761     455   1
   5   9  22     256     216   1
   6 -10  19    3871     745  -2
  -6  10  22    3871     745   1
  -5  10  22     833     464   1
   4 -10  20    4377     702  -2
  -4  10  22    4377     702   1
  -3  10  22   10486     922   1
   2 -10  21     365     233  -2
  -2  10  22     365     233   1
  -1  10  22    6074     387   1
   0 -10  22     520     247  -2
   0  10  22     520     247   1
   1  10  22     824     274   1
  -2 -10  23     642     305  -2
   2  10  22     642     305   1
   3  10  22    5693     503   1
  -4 -10  24    3663     659  -2
   4  10  22    3663     659   1
   5  10  22     601     463   1
   6 -11  19    3880     791  -2
  -6  11  22    3880     791   1
  -5  11  22   30210    4934   1
   4 -11  20       0     385  -2
  -4  11  22       0     385   1
  -3  11  22      67     284   1
   2 -11  21     162     279  -2
  -2  11  22     162     279   1
  -1  11  22     174     182   1
   0 -11  22    7572     472  -2
   0  11  22    7572     472   1
   1  11  22    4605     527   1
  -2 -11  23     130     270  -2
   2  11  22     130     270   1
   3  11  22    2051     357   1
  -4 -11  24    5219     680  -2
   4  11  22    5219     680   1
  -5  12  22    1902     789   1
   4 -12  20    3681     769  -2
  -4  12  22    3681     769   1
  -3  12  22     806     435   1
   2 -12  21    4587     527  -2
  -2  12  22    4587     527   1
  -1  12  22    8535     587   1
   0 -12  22    1498     271  -2
   0  12  22    1498     271   1
   1  12  22    8275     641   1
  -2 -12  23    7351     566  -2
   2  12  22    7351     566   1
   3  12  22       0     550   1
  -4 -12  24    1958     394  -2
   4  12  22    1958     394   1
  -5  13  22    1940     625   1
   4 -13  20   10953    1086  -2
  -4  13  22   10953    1086   1
  -3  13  22   12343     875   1
   2 -13  21   13950     954  -2
  -2  13  22   13950     954   1
  -1  13  22     809     253   1
   6   0  20    3545     555   1
   2   0  22    2445     331   1
   0 -13  22    2262     312  -2
   0  13  22    2262     312   1
   1  13  22    3626     417   1
  -2 -13  23    1186     301  -2
   2  13  22    1186     301   1
   3  13  22    9008    1034   1
   4 -14  20    1642     524  -2
  -4  14  22    1642     524   1
  -3  14  22    5177     685   1
   2 -14  21   10282     675  -2
  -2  14  22   10282     675   1
  -1  14  22   17593     762   1
   0 -14  22    3159     360  -2
   0  14  22    3159     360   1
   1  14  22    9445     756   1
  -2 -14  23   21620    1109  -2
   2  14  22   21620    1109   1
   3  14  22    5445     530   1
  -3  15  22    5203     652   1
   2 -15  21   16533    1010  -2
  -2  15  22   16533    1010   1
  -1  15  22     364     237   1
   0 -15  22    2011     313  -2
   0  15  22    2011     313   1
   1  15  22    5427     603   1
  -2 -15  23    5789     963  -2
   2  15  22    5789     963   1
  -1  16  22    2743     458   1
   0 -16  22    5195     465  -2
   0  16  22    5195     465   1
  -7   1  23    4059     375   1
   6  -1  20    1209     227  -2
  -6   1  23    1209     227   1
  -5   1  23    1401     247   1
   4  -1  21     325     200  -2
  -4   1  23     325     200   1
  -3   1  23    3259     288   1
   2  -1  22    3496     281  -2
  -2   1  23    3496     281   1
  -1   1  23     912     173   1
   0  -1  23     478     173  -2
   0   1  23     478     173   1
   1   1  23    1984     219   1
  -2  -1  24    8476     452  -2
   2   1  23    8476     452   1
   3   1  23    1923    1455   1
  -4  -1  25    7199     557  -2
   4   1  23    7199     557   1
   5   1  23     708     370   1
  -6  -1  26      89     395  -2
   6   1  23      89     395   1
  -7   2  23    1435     307   1
   6  -2  20    9896     537  -2
  -6   2  23    9896     537   1
  -5   2  23     900     233   1
   4  -2  21    4321     350  -2
  -4   2  23    4321     350   1
  -3   2  23    1988     250   1
   2  -2  22   19115     634  -2
  -2   2  23   19115     634   1
  -1   2  23    4563     308   1
   0  -2  23    6311     369  -2
   0   2  23    6311     369   1
   1   2  23    2682     246   1
  -2  -2  24    2504     271  -2
   2   2  23    2504     271   1
   3   2  23   31886    1349   1
  -4  -2  25     159     232  -2
   4   2  23     159     232   1
   5   2  23     540     330   1
  -6  -2  26     180     411  -2
   6   2  23     180     411   1
  -7   3  23   14552     732   1
   6  -3  20    1015     236  -2
  -6   3  23    1015     236   1
  -5   3  23     751     208   1
   4  -3  21    3533     316  -2
  -4   3  23    3533     316   1
  -3   3  23   11065     563   1
   2  -3  22    6045     385  -2
  -2   3  23    6045     385   1
  -1   3  23    4194     318   1
   0  -3  23    7110     367  -2
   0   3  23    7110     367   1
   1   3  23    1729     230   1
  -2  -3  24    7812     434  -2
   2   3  23    7812     434   1
   3   3  23    7577    1173   1
  -4  -3  25    4251     437  -2
   4   3  23    4251     437   1
   5   3  23    3068     485   1
  -6  -3  26    1589     422  -2
   6   3  23    1589     422   1
  -7   4  23    7079     750   1
   6  -4  20    4232     384  -2
  -6   4  23    4232     384   1
  -5   4  23    2041     312   1
   4  -4  21    8229     507  -2
  -4   4  23    8229     507   1
  -3   4  23   29361     944   1
   2  -4  22   10844     506  -2
  -2   4  23   10844     506   1
  -1   4  23    1753     232   1
   0  -4  23    4004     285  -2
   0   4  23    4004     285   1
   1   4  23     362     192   1
  -2  -4  24     716     215  -2
   2   4  23     716     215   1
   3   4  23   14395    1325   1
  -4  -4  25   14757    5293  -2
   4   4  23   14757    5293   1
   5   4  23     713     305   1
  -6  -4  26    2213     543  -2
   6   4  23    2213     543   1
  -7   5  23    1154     480   1
   6  -5  20    1556     414  -2
  -6   5  23    1556     414   1
  -5   5  23       0     225   1
   4  -5  21    1534     285  -2
  -4   5  23    1534     285   1
  -3   5  23     282     217   1
   2  -5  22    3173     337  -2
  -2   5  23    3173     337   1
  -1   5  23    4625     335   1
   0  -5  23   13532     507  -2
   0   5  23   13532     507   1
   1   5  23    1046     230   1
  -2  -5  24    3395     300  -2
   2   5  23    3395     300   1
   3   5  23    5376     656   1
  -4  -5  25    8042    4002  -2
   4   5  23    8042    4002   1
   5   5  23     703     315   1
  -6  -5  26     703     410  -2
   6   5  23     703     410   1
  -7   6  23     252     425   1
   6  -6  20     985     376  -2
  -6   6  23     985     376   1
  -5   6  23       0     315   1
   4  -6  21    5379     439  -2
  -4   6  23    5379     439   1
  -3   6  23     727     227   1
   2  -6  22    2804     311  -2
  -2   6  23    2804     311   1
  -1   6  23    1443     257   1
   0  -6  23    4799     343  -2
   0   6  23    4799     343   1
   1   6  23     115     164   1
  -2  -6  24     764     206  -2
   2   6  23     764     206   1
   3   6  23    3768     368   1
  -4  -6  25    7542    3855  -2
   4   6  23    7542    3855   1
   5   6  23    2356     460   1
  -7   7  23    2957     664   1
   6  -7  20     480    1112  -2
  -6   7  23     480    1112   1
  -5   7  23    4073     532   1
   4  -7  21    1983     367  -2
  -4   7  23    1983     367   1
  -3   7  23     281     241   1
   2  -7  22    7217     523  -2
  -2   7  23    7217     523   1
  -1   7  23     950     217   1
   0  -7  23     407     183  -2
   0   7  23     407     183   1
   1   7  23    3255     378   1
  -2  -7  24      39     287  -2
   2   7  23      39     287   1
   3   7  23    1238     296   1
  -4  -7  25     665     323  -2
   4   7  23     665     323   1
   5   7  23     512     366   1
   6  -8  20    1639     916  -2
  -6   8  23    1639     916   1
  -5   8  23    1067     445   1
   4  -8  21    4686     457  -2
  -4   8  23    4686     457   1
  -3   8  23    4542     536   1
   2  -8  22    4420     396  -2
  -2   8  23    4420     396   1
  -1   8  23    2303     299   1
   0  -8  23    2897     302  -2
   0   8  23    2897     302   1
   1   8  23    1088     289   1
  -2  -8  24    1194     403  -2
   2   8  23    1194     403   1
   3   8  23    6923     539   1
  -4  -8  25     501     300  -2
   4   8  23     501     300   1
   5   8  23    4584     443   1
   6  -9  20    2592     605  -2
  -6   9  23    2592     605   1
  -5   9  23     951     457   1
   4  -9  21     598     357  -2
  -4   9  23     598     357   1
  -3   9  23    4114     516   1
   2  -9  22    2128     359  -2
  -2   9  23    2128     359   1
  -1   9  23    4305     398   1
   0  -9  23    3337     316  -2
   0   9  23    3337     316   1
   1   9  23    3457     507   1
  -2  -9  24     959     488  -2
   2   9  23     959     488   1
   3   9  23    5287     562   1
  -4  -9  25     333     277  -2
   4   9  23     333     277   1
   5   9  23     576     254   1
   6 -10  20       0     742  -2
  -6  10  23       0     742   1
  -5  10  23       0     522   1
   4 -10  21   10660    1299  -2
  -4  10  23   10660    1299   1
  -3  10  23     398     281   1
   2 -10  22     724     194  -2
  -2  10  23     724     194   1
  -1  10  23    1498     271   1
   0 -10  23     909     241  -2
   0  10  23     909     241   1
   1  10  23     186     261   1
  -2 -10  24    2183     423  -2
   2  10  23    2183     423   1
   3  10  23    1875     338   1
  -4 -10  25      62     300  -2
   4  10  23      62     300   1
  -5  11  23    4764     795   1
   4 -11  21    2732     630  -2
  -4  11  23    2732     630   1
  -3  11  23       0     281   1
   2 -11  22       0     252  -2
  -2  11  23       0     252   1
  -1  11  23    1299     389   1
   0 -11  23   10317     560  -2
   0  11  23   10317     560   1
   1  11  23    8765     681   1
  -2 -11  24     300     266  -2
   2  11  23     300     266   1
   3  11  23     609     448   1
  -4 -11  25    2816     434  -2
   4  11  23    2816     434   1
  -5  12  23       0     440   1
   4 -12  21    4902     792  -2
  -4  12  23    4902     792   1
  -3  12  23    1141     442   1
   2 -12  22    3525     475  -2
  -2  12  23    3525     475   1
  -1  12  23     402     245   1
   0 -12  23    1997     299  -2
   0  12  23    1997     299   1
   1  12  23    6505     603   1
  -2 -12  24    1133     440  -2
   2  12  23    1133     440   1
   3  12  23    4925     699   1
   4 -13  21    1975     622  -2
  -4  13  23    1975     622   1
  -3  13  23    1464    1344   1
   2 -13  22     567     334  -2
  -2  13  23     567     334   1
  -1  13  23    6408     487   1
   0 -13  23    1673     301  -2
   0  13  23    1673     301   1
   1  13  23     876     284   1
  -2 -13  24    3509     487  -2
   2  13  23    3509     487   1
   3  13  23    1540     436   1
  -3  14  23     110     333   1
   2 -14  22    2901     414  -2
  -2  14  23    2901     414   1
  -1  14  23     783     222   1
   0 -14  23       0     298  -2
   0  14  23       0     298   1
   1  14  23     213     347   1
  -2 -14  24    1351     558  -2
   2  14  23    1351     558   1
   2 -15  22    1160     498  -2
  -2  15  23    1160     498   1
  -1  15  23     278     219   1
   0 -15  23    2260     390  -2
   0  15  23    2260     390   1
  -7   0  24    2901     571   1
  -6   0  24    9372     735   1
  -5   0  24   19585     995   1
   4   0  22     466     331  -2
  -4   0  24     466     331   1
  -3   0  24   48746    1445   1
  -2   0  24     162     260   1
  -2   0  24    1050     252   1
  -1   0  24    2279     354   1
   0   0  24   20592    1147  -2
   0   0  24   20592    1147   1
   1   0  24   27300    1095   1
   2   0  24    5528     537   1
   3   0  24   16952    1478   1
  -4   0  26    8187     848  -2
   4   0  24    8187     848   1
   5   0  24   26295    1503   1
   6   0  24       0     585   1
  -7   1  24    3582     360   1
   6  -1  21    1085     251  -2
  -6   1  24    1085     251   1
  -5   1  24    6489     434   1
   4  -1  22   22522     727  -2
  -4   1  24   22522     727   1
  -3   1  24     981     218   1
   2  -1  23   35299     863  -2
  -2   1  24   35299     863   1
  -1   1  24   22642     833   1
   0  -1  24    2528     258  -2
   0   1  24    2528     258   1
   1   1  24   27958     783   1
  -2  -1  25       0     186  -2
   2   1  24       0     186   1
   3   1  24    2221     757   1
  -4  -1  26    9100    3655  -2
   4   1  24    9100    3655   1
   5   1  24    4537     733   1
  -6  -1  27     506     490  -2
   6   1  24     506     490   1
  -7   2  24     683     281   1
   6  -2  21    4180     378  -2
  -6   2  24    4180     378   1
  -5   2  24   10621     539   1
   4  -2  22     263     193  -2
  -4   2  24     263     193   1
  -3   2  24    4801     406   1
   2  -2  23    1064     220  -2
  -2   2  24    1064     220   1
  -1   2  24    1452     224   1
   0  -2  24    5594     356  -2
   0   2  24    5594     356   1
   1   2  24    1448     219   1
  -2  -2  25    3693     320  -2
   2   2  24    3693     320   1
   3   2  24   14376     604   1
  -4  -2  26    8245    3706  -2
   4   2  24    8245    3706   1
   5   2  24    6207     630   1
  -6  -2  27    3076     606  -2
   6   2  24    3076     606   1
  -7   3  24   11224     667   1
   6  -3  21    1551     285  -2
  -6   3  24    1551     285   1
  -5   3  24    1038     231   1
   4  -3  22    3687     387  -2
  -4   3  24    3687     387   1
  -3   3  24    6954     471   1
   2  -3  23    4896     364  -2
  -2   3  24    4896     364   1
  -1   3  24    9994     648   1
   0  -3  24     343     162  -2
   0   3  24     343     162   1
   1   3  24    7780     392   1
  -2  -3  25   12157     542  -2
   2   3  24   12157     542   1
   3   3  24     396     241   1
  -4  -3  26    8039    3413  -2
   4   3  24    8039    3413   1
   5   3  24    2116     402   1
  -7   4  24       0     266   1
   6  -4  21    1287     284  -2
  -6   4  24    1287     284   1
  -5   4  24     312     220   1
   4  -4  22    2001     331  -2
  -4   4  24    2001     331   1
  -3   4  24     407     249   1
   2  -4  23    1794     258  -2
  -2   4  24    1794     258   1
  -1   4  24     655     188   1
   0  -4  24    1841     218  -2
   0   4  24    1841     218   1
   1   4  24   16958     674   1
  -2  -4  25       0     429  -2
   2   4  24       0     429   1
   3   4  24    7702     501   1
  -4  -4  26    9855    3489  -2
   4   4  24    9855    3489   1
   5   4  24      48     330   1
  -7   5  24    3805     507   1
   6  -5  21    4619     498  -2
  -6   5  24    4619     498   1
  -5   5  24     445     225   1
   4  -5  22    1696     307  -2
  -4   5  24    1696     307   1
  -3   5  24    8045     562   1
   2  -5  23    2994     327  -2
  -2   5  24    2994     327   1
  -1   5  24   14228     576   1
   0  -5  24   13885     568  -2
   0   5  24   13885     568   1
   1   5  24     228     200   1
  -2  -5  25   16536     630  -2
   2   5  24   16536     630   1
   3   5  24     394     203   1
  -4  -5  26    7521    3246  -2
   4   5  24    7521    3246   1
   5   5  24   15734     957   1
   6  -6  21     251     353  -2
  -6   6  24     251     353   1
  -5   6  24    1745     378   1
   4  -6  22    5908     470  -2
  -4   6  24    5908     470   1
  -3   6  24     714     225   1
   2  -6  23    4431     388  -2
  -2   6  24    4431     388   1
  -1   6  24    1546     269   1
   0  -6  24    1792     233  -2
   0   6  24    1792     233   1
   1   6  24   47193    1104   1
  -2  -6  25    1850     433  -2
   2   6  24    1850     433   1
   3   6  24    9374     536   1
  -4  -6  26   17281    2151  -2
   4   6  24   17281    2151   1
   5   6  24    2325     440   1
   6  -7  21    3280     693  -2
  -6   7  24    3280     693   1
  -5   7  24       0     271   1
   4  -7  22   15235     751  -2
  -4   7  24   15235     751   1
  -3   7  24   16126     818   1
   2  -7  23    1000     238  -2
  -2   7  24    1000     238   1
  -1   7  24    4924     403   1
   0  -7  24   12209     554  -2
   0   7  24   12209     554   1
   1   7  24     772     265   1
  -2  -7  25    6853     532  -2
   2   7  24    6853     532   1
   3   7  24     194     256   1
  -4  -7  26    9510     729  -2
   4   7  24    9510     729   1
   5   7  24    5341     542   1
   6  -8  21    3261     674  -2
  -6   8  24    3261     674   1
  -5   8  24    8002    1195   1
   4  -8  22    1587     404  -2
  -4   8  24    1587     404   1
  -3   8  24    1131     302   1
   2  -8  23    6536     474  -2
  -2   8  24    6536     474   1
  -1   8  24     517     205   1
   0  -8  24   19588     686  -2
   0   8  24   19588     686   1
   1   8  24    3496     402   1
  -2  -8  25     627     385  -2
   2   8  24     627     385   1
   3   8  24    3689     494   1
  -4  -8  26   20480    1133  -2
   4   8  24   20480    1133   1
   5   8  24       0     257   1
   6  -9  21   11336    1125  -2
  -6   9  24   11336    1125   1
  -5   9  24    1399     521   1
   4  -9  22   25465    1807  -2
  -4   9  24   25465    1807   1
  -3   9  24    1630     347   1
   2  -9  23       0     228  -2
  -2   9  24       0     228   1
  -1   9  24    4886     418   1
   0  -9  24    2209     286  -2
   0   9  24    2209     286   1
   1   9  24    5155     542   1
  -2  -9  25     520     277  -2
   2   9  24     520     277   1
   3   9  24    1092     393   1
  -4  -9  26    6413     592  -2
   4   9  24    6413     592   1
  -6   0  26      81     588   1
   6   0  22       0     310   1
   2   0  24     789     345   1
   6   0  24       9     465   1
  -5  10  24   14527    1335   1
   4 -10  22    1741     578  -2
  -4  10  24    1741     578   1
  -3  10  24    6450     654   1
   2 -10  23   14119     856  -2
  -2  10  24   14119     856   1
  -1  10  24     532     225   1
   0 -10  24   22704     934  -2
   0  10  24   22704     934   1
   1  10  24       0     376   1
  -2 -10  25    2418     430  -2
   2  10  24    2418     430   1
   3  10  24       0     326   1
  -4 -10  26    8354     778  -2
   4  10  24    8354     778   1
  -5  11  24     355     470   1
   4 -11  22   14479    2281  -2
  -4  11  24   14479    2281   1
  -3  11  24     964     306   1
   2 -11  23    1326     327  -2
  -2  11  24    1326     327   1
  -1  11  24    7954     809   1
   0 -11  24      53     219  -2
   0  11  24      53     219   1
   1  11  24    3808     493   1
  -2 -11  25    3306     467  -2
   2  11  24    3306     467   1
   3  11  24     503     289   1
   4 -12  22    1589     566  -2
  -4  12  24    1589     566   1
  -3  12  24    4442    1109   1
   2 -12  23    5392     783  -2
  -2  12  24    5392     783   1
  -1  12  24       0     274   1
   0 -12  24     529     234  -2
   0  12  24     529     234   1
   1  12  24     653     302   1
  -2 -12  25    6719     578  -2
   2  12  24    6719     578   1
   3  12  24    1317     703   1
  -3  13  24     729     447   1
   2 -13  23   15612     966  -2
  -2  13  24   15612     966   1
  -1  13  24    1931     370   1
   0 -13  24    1177     288  -2
   0  13  24    1177     288   1
   1  13  24    2781     390   1
  -2 -13  25   19069     914  -2
   2  13  24   19069     914   1
   2 -14  23    1925     414  -2
  -2  14  24    1925     414   1
  -1  14  24    2364     340   1
   0 -14  24    2365     356  -2
   0  14  24    2365     356   1
   1  14  24    3526     501   1
  -7   1  25       0     250   1
   6  -1  22     377     232  -2
  -6   1  25     377     232   1
  -5   1  25   11313     564   1
   4  -1  23     874     224  -2
  -4   1  25     874     224   1
  -3   1  25   23683     825   1
   2  -1  24     690     192  -2
  -2   1  25     690     192   1
  -1   1  25    1319     224   1
   0  -1  25     334     216  -2
   0   1  25     334     216   1
   1   1  25     362     197   1
  -2  -1  26    1260     337  -2
   2   1  25    1260     337   1
   3   1  25    3374     423   1
  -4  -1  27    6061    2560  -2
   4   1  25    6061    2560   1
   5   1  25    3713     548   1
  -7   2  25    7098     539   1
   6  -2  22    1566     296  -2
  -6   2  25    1566     296   1
  -5   2  25     632     221   1
   4  -2  23      11     215  -2
  -4   2  25      11     215   1
  -3   2  25    6724     477   1
   2  -2  24     917     240  -2
  -2   2  25     917     240   1
  -1   2  25   38924    1220   1
   0  -2  25    5462     360  -2
   0   2  25    5462     360   1
   1   2  25     446     196   1
  -2  -2  26   13267     574  -2
   2   2  25   13267     574   1
   3   2  25   10490     534   1
  -4  -2  27    6690    2590  -2
   4   2  25    6690    2590   1
   5   2  25    2147     436   1
   6  -3  22     652     299  -2
  -6   3  25     652     299   1
  -5   3  25    3912     401   1
   4  -3  23    5130     445  -2
  -4   3  25    5130     445   1
  -3   3  25    5856     444   1
   2  -3  24    5815     404  -2
  -2   3  25    5815     404   1
  -1   3  25    8684     453   1
   0  -3  25     313     177  -2
   0   3  25     313     177   1
   1   3  25     260     177   1
  -2  -3  26     503     262  -2
   2   3  25     503     262   1
   3   3  25   16166     655   1
  -4  -3  27    3029    2029  -2
   4   3  25    3029    2029   1
   5   3  25    3980     537   1
   6  -4  22    1095     278  -2
  -6   4  25    1095     278   1
  -5   4  25     413     261   1
   4  -4  23    1839     314  -2
  -4   4  25    1839     314   1
  -3   4  25     376     226   1
   2  -4  24       0     251  -2
  -2   4  25       0     251   1
  -1   4  25   24868     785   1
   0  -4  25    3081     289  -2
   0   4  25    3081     289   1
   1   4  25     441     184   1
  -2  -4  26    6830     428  -2
   2   4  25    6830     428   1
   3   4  25    2768     304   1
  -4  -4  27    8052    2510  -2
   4   4  25    8052    2510   1
   5   4  25    9779    5654   1
   6  -5  22    1395     364  -2
  -6   5  25    1395     364   1
  -5   5  25    3945     401   1
   4  -5  23     165     227  -2
  -4   5  25     165     227   1
  -3   5  25     899     246   1
   2  -5  24    3647     373  -2
  -2   5  25    3647     373   1
  -1   5  25    1659     243   1
   0  -5  25    3591     292  -2
   0   5  25    3591     292   1
   1   5  25     304     174   1
  -2  -5  26    2823     319  -2
   2   5  25    2823     319   1
   3   5  25    2869     324   1
  -4  -5  27    4085    1786  -2
   4   5  25    4085    1786   1
   5   5  25   10505    4973   1
   6  -6  22     530     291  -2
  -6   6  25     530     291   1
  -5   6  25     767     263   1
   4  -6  23    7157     514  -2
  -4   6  25    7157     514   1
  -3   6  25    2668     369   1
   2  -6  24    3297     355  -2
  -2   6  25    3297     355   1
  -1   6  25     450     217   1
   0  -6  25     801     195  -2
   0   6  25     801     195   1
   1   6  25    1537     251   1
  -2  -6  26       0     220  -2
   2   6  25       0     220   1
   3   6  25       0     245   1
  -4  -6  27    2157     539  -2
   4   6  25    2157     539   1
   5   6  25     251     357   1
   6  -7  22    9438    1022  -2
  -6   7  25    9438    1022   1
  -5   7  25     347     280   1
   4  -7  23     858     339  -2
  -4   7  25     858     339   1
  -3   7  25   13815     771   1
   2  -7  24    1815     310  -2
  -2   7  25    1815     310   1
  -1   7  25    4169     393   1
   0  -7  25     113     198  -2
   0   7  25     113     198   1
   1   7  25     767     257   1
  -2  -7  26   12478     706  -2
   2   7  25   12478     706   1
   3   7  25    3603     431   1
  -4  -7  27     376     408  -2
   4   7  25     376     408   1
  -5   8  25       0     357   1
   4  -8  23    1070     335  -2
  -4   8  25    1070     335   1
  -3   8  25    4555     489   1
   2  -8  24   10130     582  -2
  -2   8  25   10130     582   1
  -1   8  25    5512     442   1
   0  -8  25       0     178  -2
   0   8  25       0     178   1
   1   8  25    1554     326   1
  -2  -8  26     146     272  -2
   2   8  25     146     272   1
   3   8  25    1535     479   1
  -4  -8  27     427     309  -2
   4   8  25     427     309   1
  -5   9  25    2132     669   1
   4  -9  23     413     443  -2
  -4   9  25     413     443   1
  -3   9  25    3199     433   1
   2  -9  24    1706     347  -2
  -2   9  25    1706     347   1
  -1   9  25    1497     285   1
   0  -9  25     236     198  -2
   0   9  25     236     198   1
   1   9  25       0     325   1
  -2  -9  26    1321     403  -2
   2   9  25    1321     403   1
   3   9  25    1062     429   1
  -4  -9  27    3642     566  -2
   4   9  25    3642     566   1
  -5  10  25    1320     709   1
   4 -10  23     411     413  -2
  -4  10  25     411     413   1
  -3  10  25       0     283   1
   2 -10  24    4260     469  -2
  -2  10  25    4260     469   1
  -1  10  25     644     249   1
   0 -10  25    3544     380  -2
   0  10  25    3544     380   1
   1  10  25     488     451   1
  -2 -10  26    4078     528  -2
   2  10  25    4078     528   1
   3  10  25    1131     435   1
   4 -11  23    6311     882  -2
  -4  11  25    6311     882   1
  -3  11  25     874     318   1
   2 -11  24    2471     387  -2
  -2  11  25    2471     387   1
  -1  11  25    2067     365   1
   0 -11  25    3770     383  -2
   0  11  25    3770     383   1
   1  11  25    1288     417   1
  -2 -11  26   16497     972  -2
   2  11  25   16497     972   1
   3  11  25     529     413   1
  -3  12  25     209     792   1
   2 -12  24   16769    1594  -2
  -2  12  25   16769    1594   1
  -1  12  25    2031     370   1
   0 -12  25    3586     391  -2
   0  12  25    3586     391   1
   1  12  25      33     310   1
  -2 -12  26    1938     383  -2
   2  12  25    1938     383   1
   2 -13  24    3320     820  -2
  -2  13  25    3320     820   1
  -1  13  25       0     267   1
   0 -13  25     129     234  -2
   0  13  25     129     234   1
   1  13  25     172     306   1
  -6   0  26    4666     587   1
  -5   0  26     271     294   1
   4   0  24   13965     861  -2
  -4   0  26   13965     861   1
  -3   0  26    8889     873   1
  -2   0  26      77     347   1
  -2   0  26       0     335   1
  -1   0  26   23959    1295   1
   0   0  26    1741     926  -2
   0   0  26    1741     926   1
   1   0  26   28879    1183   1
   2   0  26     284     358   1
   2   0  26     834     537   1
   3   0  26    1681     380   1
  -4   0  28    4462     721  -2
   4   0  26    4462     721   1
   5   0  26   10931   10055   1
   6  -1  23       0     224  -2
  -6   1  26       0     224   1
  -5   1  26   37469    1000   1
   4  -1  24    1178     274  -2
  -4   1  26    1178     274   1
  -3   1  26     505     234   1
   2  -1  25    6283     514  -2
  -2   1  26    6283     514   1
  -1   1  26    1084     241   1
   0  -1  26    5349     458  -2
   0   1  26    5349     458   1
   1   1  26    2236     283   1
  -2  -1  27    1988     251  -2
   2   1  26    1988     251   1
   3   1  26     134     198   1
  -4  -1  28     283     256  -2
   4   1  26     283     256   1
   5   1  26   13229    4973   1
   6  -2  23    3025     369  -2
  -6   2  26    3025     369   1
  -5   2  26    1426     278   1
   4  -2  24     822     280  -2
  -4   2  26     822     280   1
  -3   2  26    2839     351   1
   2  -2  25    4550     367  -2
  -2   2  26    4550     367   1
  -1   2  26    9986     494   1
   0  -2  26     759     229  -2
   0   2  26     759     229   1
   1   2  26    5645     389   1
  -2  -2  27    2950     310  -2
   2   2  26    2950     310   1
   3   2  26     332     199   1
  -4  -2  28    3329    1113  -2
   4   2  26    3329    1113   1
   5   2  26    9532    4185   1
   6  -3  23    6734     541  -2
  -6   3  26    6734     541   1
  -5   3  26     213     257   1
   4  -3  24     678     238  -2
  -4   3  26     678     238   1
  -3   3  26    9108     562   1
   2  -3  25    2802     306  -2
  -2   3  26    2802     306   1
  -1   3  26    2827     294   1
   0  -3  26      22     180  -2
   0   3  26      22     180   1
   1   3  26    2934     336   1
  -2  -3  27     136     229  -2
   2   3  26     136     229   1
   3   3  26    1151     328   1
  -4  -3  28    4990     936  -2
   4   3  26    4990     936   1
   5   3  26    8681    4421   1
   6  -4  23       0     280  -2
  -6   4  26       0     280   1
  -5   4  26    3748     412   1
   4  -4  24     248     218  -2
  -4   4  26     248     218   1
  -3   4  26   25984     901   1
   2  -4  25    2915     349  -2
  -2   4  26    2915     349   1
  -1   4  26     807     222   1
   0  -4  26    8703     461  -2
   0   4  26    8703     461   1
   1   4  26    1653     257   1
  -2  -4  27    8191     478  -2
   2   4  26    8191     478   1
   3   4  26       0     303   1
  -4  -4  28    4684     861  -2
   4   4  26    4684     861   1
   6  -5  23    5701     555  -2
  -6   5  26    5701     555   1
  -5   5  26     886     273   1
   4  -5  24     393     270  -2
  -4   5  26     393     270   1
  -3   5  26    9593     581   1
   2  -5  25    2313     445  -2
  -2   5  26    2313     445   1
  -1   5  26    5812     389   1
   0  -5  26     520     186  -2
   0   5  26     520     186   1
   1   5  26   18226     730   1
  -2  -5  27    3761     473  -2
   2   5  26    3761     473   1
   3   5  26    3749     337   1
  -4  -5  28   11603    1104  -2
   4   5  26   11603    1104   1
  -5   6  26     813     370   1
   4  -6  24    2524     383  -2
  -4   6  26    2524     383   1
  -3   6  26   28442    1087   1
   2  -6  25     442     237  -2
  -2   6  26     442     237   1
  -1   6  26       0     215   1
   0  -6  26    4852     427  -2
   0   6  26    4852     427   1
   1   6  26    1126     260   1
  -2  -6  27   10361     664  -2
   2   6  26   10361     664   1
   3   6  26    2585     363   1
  -4  -6  28   12746    1451  -2
   4   6  26   12746    1451   1
  -5   7  26    1367     410   1
   4  -7  24    1616     315  -2
  -4   7  26    1616     315   1
  -3   7  26   19909     943   1
   2  -7  25   17421    1119  -2
  -2   7  26   17421    1119   1
  -1   7  26     657     232   1
   0  -7  26   18893     874  -2
   0   7  26   18893     874   1
   1   7  26   20522     827   1
  -2  -7  27    1351     328  -2
   2   7  26    1351     328   1
   3   7  26    2633     978   1
  -4  -7  28    6067     583  -2
   4   7  26    6067     583   1
  -5   8  26     246     354   1
   4  -8  24   20498    1275  -2
  -4   8  26   20498    1275   1
  -3   8  26   11131     806   1
   2  -8  25    1170     265  -2
  -2   8  26    1170     265   1
  -1   8  26   16044     744   1
   0  -8  26     478     205  -2
   0   8  26     478     205   1
   1   8  26   10210     672   1
  -2  -8  27    4099     525  -2
   2   8  26    4099     525   1
   3   8  26     289     483   1
   4  -9  24    3407     475  -2
  -4   9  26    3407     475   1
  -3   9  26    9111     757   1
   2  -9  25    8340     627  -2
  -2   9  26    8340     627   1
  -1   9  26     969     306   1
   0  -9  26   52242    1363  -2
   0   9  26   52242    1363   1
   1   9  26    6936     684   1
  -2  -9  27       0     350  -2
   2   9  26       0     350   1
   3   9  26   21270    1119   1
   4 -10  24   28321    1731  -2
  -4  10  26   28321    1731   1
  -3  10  26    3225     516   1
   2 -10  25    2077     403  -2
  -2  10  26    2077     403   1
  -1  10  26   19533     961   1
   0 -10  26    1020     272  -2
   0  10  26    1020     272   1
   1  10  26    7281     675   1
  -2 -10  27    1378     428  -2
   2  10  26    1378     428   1
  -3  11  26    3095     440   1
   2 -11  25    7480     632  -2
  -2  11  26    7480     632   1
  -1  11  26    1330     347   1
   0 -11  26   20004    1094  -2
   0  11  26   20004    1094   1
   1  11  26     177     389   1
  -2 -11  27    4381     671  -2
   2  11  26    4381     671   1
   2 -12  25     244     329  -2
  -2  12  26     244     329   1
  -1  12  26    7826     634   1
   0 -12  26     351     305  -2
   0  12  26     351     305   1
   1  12  26    1850     404   1
   6  -1  24     407     263  -2
  -6   1  27     407     263   1
  -5   1  27    8150     602   1
   4  -1  25     959     268  -2
  -4   1  27     959     268   1
  -3   1  27       0     281   1
   2  -1  26     710     284  -2
  -2   1  27     710     284   1
  -1   1  27    2991     340   1
   0  -1  27     573     244  -2
   0   1  27     573     244   1
   1   1  27     990     222   1
  -2  -1  28     764     248  -2
   2   1  27     764     248   1
   3   1  27       0     292   1
  -4  -1  29    2387     404  -2
   4   1  27    2387     404   1
   6  -2  24     337     280  -2
  -6   2  27     337     280   1
  -5   2  27      61     243   1
   4  -2  25    5022     448  -2
  -4   2  27    5022     448   1
  -3   2  27    2598     359   1
   2  -2  26    1376     326  -2
  -2   2  27    1376     326   1
  -1   2  27     491     220   1
   0  -2  27     509     244  -2
   0   2  27     509     244   1
   1   2  27   14291     665   1
  -2  -2  28    4892     391  -2
   2   2  27    4892     391   1
  -2   0  28    3467     480   1
   3   2  27    3603     366   1
  -4  -2  29     897     242  -2
   4   2  27     897     242   1
   6  -3  24    2057     337  -2
  -6   3  27    2057     337   1
  -5   3  27    9829     624   1
   4  -3  25       0     232  -2
  -4   3  27       0     232   1
  -3   3  27    3922     405   1
   2  -3  26     691     233  -2
  -2   3  27     691     233   1
  -1   3  27   10053     505   1
   0  -3  27    2046     330  -2
   0   3  27    2046     330   1
   1   3  27     486     230   1
  -2  -3  28     297     208  -2
   2   3  27     297     208   1
   3   3  27    3977     353   1
  -4  -3  29    4058     406  -2
   4   3  27    4058     406   1
  -5   4  27    8400     591   1
   4  -4  25     985     297  -2
  -4   4  27     985     297   1
  -3   4  27       0     214   1
   2  -4  26    3240     364  -2
  -2   4  27    3240     364   1
  -1   4  27     150     191   1
   0  -4  27       0     183  -2
   0   4  27       0     183   1
   1   4  27   11006     593   1
  -2  -4  28    2822     326  -2
   2   4  27    2822     326   1
   3   4  27    1949     292   1
  -4  -4  29     224     247  -2
   4   4  27     224     247   1
  -5   5  27    4310     434   1
   4  -5  25     354     319  -2
  -4   5  27     354     319   1
  -3   5  27     632     274   1
   2  -5  26   15210     711  -2
  -2   5  27   15210     711   1
  -1   5  27    2009     314   1
   0  -5  27     211     212  -2
   0   5  27     211     212   1
   1   5  27    2813     295   1
  -2  -5  28    2727     350  -2
   2   5  27    2727     350   1
   3   5  27       0     557   1
  -4  -5  29      80     262  -2
   4   5  27      80     262   1
  -5   6  27    2116     362   1
   4  -6  25    6102     499  -2
  -4   6  27    6102     499   1
  -3   6  27    8949     664   1
   2  -6  26    1727     312  -2
  -2   6  27    1727     312   1
  -1   6  27    3671     370   1
   0  -6  27       3     222  -2
   0   6  27       3     222   1
   1   6  27     540     276   1
  -2  -6  28    8292     624  -2
   2   6  27    8292     624   1
   3   6  27    1386     344   1
  -5   7  27     666     325   1
   4  -7  25    1269     461  -2
  -4   7  27    1269     461   1
  -3   7  27     567     278   1
   2  -7  26    4395     478  -2
  -2   7  27    4395     478   1
  -1   7  27     603     263   1
   0  -7  27     329     225  -2
   0   7  27     329     225   1
   1   7  27    4839     463   1
  -2  -7  28     913     304  -2
   2   7  27     913     304   1
   3   7  27    1693     409   1
   4  -8  25      22     278  -2
  -4   8  27      22     278   1
  -3   8  27    5901     553   1
   2  -8  26    1467     426  -2
  -2   8  27    1467     426   1
  -1   8  27    2068     314   1
   0  -8  27    4629     430  -2
   0   8  27    4629     430   1
   1   8  27    3184     415   1
  -2  -8  28    4785     611  -2
   2   8  27    4785     611   1
   3   8  27     633     429   1
   4  -9  25    1437     381  -2
  -4   9  27    1437     381   1
  -3   9  27    2971     441   1
   2  -9  26     255     267  -2
  -2   9  27     255     267   1
  -1   9  27    4750     453   1
   0  -9  27     290     244  -2
   0   9  27     290     244   1
   1   9  27     490     285   1
  -2  -9  28    1026     443  -2
   2   9  27    1026     443   1
  -3  10  27     138     300   1
   2 -10  26    1664     356  -2
  -2  10  27    1664     356   1
  -1  10  27     426     248   1
   0 -10  27    1056     310  -2
   0  10  27    1056     310   1
   1  10  27    7530     861   1
   2 -11  26    2557     394  -2
  -2  11  27    2557     394   1
  -1  11  27    3968     480   1
   0 -11  27       0     245  -2
   0  11  27       0     245   1
  -5   0  28     702     460   1
   4   0  26   14383    1152  -2
  -4   0  28   14383    1152   1
  -3   0  28    7637    1730   1
  -2   0  28   17546    1228   1
  -1   0  28   23619    1351   1
   0   0  28   10795     940  -2
   0   0  28   10795     940   1
   1   0  28       0     286   1
   2   0  28    2476     486   1
   2   0  28     760     418   1
   3   0  28     121     366   1
  -4   0  30    1678     431  -2
[truncated: 19,693 more chars]
