# Supplementary material for: Crystal structure of imidazo[1,5-a]pyridinium-based hybrid salt (C13H12N3)2[MnCl4]
Source: Acta Crystallogr E Crystallogr Commun. 2020 Feb 6;76(Pt 3):309–13. doi: 10.1107/S2056989020001425 (PMC7057380; doi:10.1107/S2056989020001425)
Supplement: Supplementary file 2 [file e-76-00309-Isup2.hkl]

data_I                                                                          
_shelx_title ' lv4821 in P2(1)/c'                                               
_shelx_refln_list_code          4                                               
_shelx_F_calc_maximum      341.65                                               
_exptl_crystal_F_000      1260.00                                               
_reflns_d_resolution_high  0.7096                                               
                                                                                
loop_                                                                           
 _space_group_symop_operation_xyz                                               
 'x, y, z'                                                                      
 '-x, y+1/2, -z+1/2'                                                            
 '-x, -y, -z'                                                                   
 'x, -y-1/2, z-1/2'                                                             
                                                                                
_cell_length_a     7.4892                                                       
_cell_length_b    15.9488                                                       
_cell_length_c    22.4266                                                       
_cell_angle_alpha  90.000                                                       
_cell_angle_beta   94.896                                                       
_cell_angle_gamma  90.000                                                       
                                                                                
_shelx_F_squared_multiplier     1.000                                           
                                                                                
loop_                                                                           
 _refln_index_h                                                                 
 _refln_index_k                                                                 
 _refln_index_l                                                                 
 _refln_F_squared_calc                                                          
 _refln_F_squared_meas                                                          
 _refln_F_squared_sigma                                                         
 _refln_observed_status                                                         
  10   0  -4         17.09          6.68        40.17 o                         
   6   0  -2          1.72          0.00        18.09 o                         
   2   0   0       5022.32       1271.87        39.15 o                         
   2   0   0       5022.32       6240.13        53.99 o                         
   3   0   0      21345.19      21657.84       172.27 o                         
   4   0   0       9075.47       9793.57       111.42 o                         
   5   0   0       2129.19       2005.58        66.24 o                         
   6   0   0       1597.74       1731.63        81.54 o                         
   7   0   0       2749.75       3050.07       158.36 o                         
   8   0   0        979.10       1060.91       112.90 o                         
   9   0   0         13.57         88.78        43.60 o                         
  10   0   0       2909.37       3273.18       224.50 o                         
   2   1   0      11744.23      13605.09        54.46 o                         
   3   1   0       3268.21       3535.81        36.18 o                         
   4   1   0      32818.54      34538.86       171.90 o                         
   5   1   0         80.25        106.41        13.08 o                         
   6   1   0       5094.09       5564.77        92.77 o                         
   7   1   0       5587.37       5575.90       134.14 o                         
   8   1   0       1363.98       1428.74       100.47 o                         
   9   1   0        110.36         71.06        31.36 o                         
  10   1   0        289.50        167.73        43.79 o                         
   1   2   0        852.71        939.57        19.57 o                         
   2   2   0      31924.72      35538.26       222.83 o                         
   3   2   0      20682.47      21563.49       111.32 o                         
   4   2   0       1231.32       1261.66        38.87 o                         
   5   2   0       1881.70       1913.65        52.14 o                         
   6   2   0       1583.82       1732.19        53.62 o                         
   7   2   0          0.73          0.00        16.88 o                         
   8   2   0       1317.71       1407.13        74.59 o                         
   9   2   0         44.25         61.97        33.40 o                         
  10   2   0        384.54        347.51        57.42 o                         
   1   3   0        161.75        142.96         9.00 o                         
   2   3   0      15582.15      15837.30        87.57 o                         
   3   3   0        133.41        128.02        11.04 o                         
   4   3   0       2613.33       2713.41        50.84 o                         
   5   3   0        742.91        699.20        31.91 o                         
   6   3   0        440.84        433.79        30.61 o                         
   7   3   0       1894.16       1971.44        84.23 o                         
   8   3   0          8.52         15.68        21.15 o                         
   9   3   0        215.52        216.43        35.53 o                         
  10   3   0       1558.54       1404.34       106.96 o                         
   0   4   0       3744.60       4229.26        71.06 o                         
   1   4   0       4912.64       4750.44        66.33 o                         
   2   4   0       2465.96       2591.88        47.78 o                         
   3   4   0       2797.15       2953.78        41.56 o                         
   4   4   0        547.91        611.16        27.83 o                         
   5   4   0          2.13         15.49        12.52 o                         
   6   4   0       5580.75       5710.69        98.71 o                         
   7   4   0          7.71         33.68        18.46 o                         
   8   4   0        809.98        821.57        61.04 o                         
   9   4   0        891.42        873.70        65.31 o                         
  10   4   0         29.64          8.44        35.53 o                         
   1   5   0         51.71         39.71         8.63 o                         
   2   5   0       9073.43       8840.64        98.98 o                         
   3   5   0         81.50        102.70        12.52 o                         
   4   5   0        691.89        656.16        26.53 o                         
   5   5   0       3969.28       4094.75        77.37 o                         
   6   5   0        261.58        263.56        25.60 o                         
   7   5   0        200.34        309.66        32.65 o                         
   8   5   0        180.89        174.22        34.88 o                         
   9   5   0        560.44        543.54        54.46 o                         
  10   5   0       1085.94       1039.57        93.33 o                         
   0   6   0      26228.88      26451.51       477.85 o                         
   1   6   0         34.60         51.86        11.32 o                         
   2   6   0       5908.28       6161.37        84.70 o                         
   3   6   0        233.49        214.85        15.31 o                         
   4   6   0        581.66        639.92        25.23 o                         
   5   6   0        430.16        397.79        26.44 o                         
   6   6   0       3899.85       3935.37        84.33 o                         
   7   6   0        221.61        281.28        28.20 o                         
   8   6   0        430.38        457.54        42.86 o                         
   9   6   0        364.88        439.26        52.97 o                         
  10   6   0        525.12        517.65        56.87 o                         
   1   7   0       2034.12       2043.24        49.82 o                         
   2   7   0       3349.74       3317.15        51.58 o                         
   3   7   0       1020.42       1024.17        32.38 o                         
   4   7   0       1950.62       2044.45        48.52 o                         
   5   7   0        208.16        215.78        21.15 o                         
   6   7   0         56.87         60.86        14.75 o                         
   7   7   0         60.63         87.11        19.85 o                         
   8   7   0        223.43        240.37        33.77 o                         
   9   7   0        627.59        671.28        61.88 o                         
   0   8   0         10.60         15.59        11.50 o                         
   1   8   0        316.86        409.30        24.03 o                         
   2   8   0       3353.82       3728.77        63.36 o                         
   3   8   0        638.25        525.26        42.02 o                         
   4   8   0        584.20        571.37        25.79 o                         
   5   8   0       3948.48       4023.68        89.62 o                         
   6   8   0        589.49        620.16        39.89 o                         
   7   8   0        219.68        245.28        26.44 o                         
   8   8   0        181.17        162.16        32.19 o                         
   9   8   0         76.96         73.10        29.13 o                         
   1   9   0       3506.44       3356.67        57.89 o                         
   2   9   0        276.30        263.00        17.44 o                         
   3   9   0         10.40         26.81        12.34 o                         
   4   9   0       1333.86       1334.21        38.68 o                         
   5   9   0         18.31         23.84        11.60 o                         
   6   9   0          8.88         20.87        13.08 o                         
   7   9   0          2.81         14.75        17.26 o                         
   8   9   0         36.86          6.49        24.12 o                         
   9   9   0         31.38         47.13        37.66 o                         
   0  10   0       7392.40       7759.41       203.91 o                         
   1  10   0         51.66         58.17        11.32 o                         
   2  10   0       2970.85       3114.64        56.40 o                         
   3  10   0       1265.10       1280.59        36.92 o                         
   4  10   0        676.65        700.87        30.15 o                         
   5  10   0       6822.56       7123.11       105.48 o                         
   6  10   0        447.46        451.32        35.90 o                         
   7  10   0         75.18        120.32        22.91 o                         
   8  10   0        328.73        302.06        44.25 o                         
   9  10   0        126.14        139.25        39.80 o                         
   1  11   0       4142.99       3993.91        63.18 o                         
   2  11   0       1601.27       1564.46        42.67 o                         
   3  11   0          0.49         36.37        19.11 o                         
   4  11   0        692.14        674.90        37.39 o                         
   5  11   0         59.90        122.18        18.74 o                         
   6  11   0        289.30        247.88        37.76 o                         
   7  11   0        217.53        266.06        40.08 o                         
   8  11   0        110.91         93.98        30.89 o                         
   9  11   0        378.46        438.06        55.94 o                         
   0  12   0      14272.88      14450.03       311.33 o                         
   1  12   0        750.67        732.88        33.95 o                         
   2  12   0        106.36         85.07        14.66 o                         
   3  12   0       1615.24       1711.22        48.15 o                         
   4  12   0        837.20        852.92        41.38 o                         
   5  12   0        772.41        800.51        47.78 o                         
   6  12   0         48.97         53.62        23.84 o                         
   7  12   0         95.68         74.77        24.95 o                         
   8  12   0        343.19        350.11        47.78 o                         
   1  13   0        121.31        141.57        21.52 o                         
   2  13   0       1826.24       1641.18        41.28 o                         
   3  13   0       3457.13       3841.58        72.82 o                         
   4  13   0       5995.69       6145.50       110.77 o                         
   5  13   0       1274.98       1400.82        56.68 o                         
   6  13   0       1110.24       1020.37        69.21 o                         
   7  13   0       2944.24       3327.17       135.63 o                         
   8  13   0        552.13        540.10        59.65 o                         
   0  14   0       2595.73       2421.09       104.74 o                         
   1  14   0       7764.24       7759.97       148.52 o                         
   2  14   0        803.35        794.20        36.37 o                         
   3  14   0       2474.38       2608.67        73.47 o                         
   4  14   0       3973.00       3927.39        92.77 o                         
   5  14   0       1375.16       1439.04        60.21 o                         
   6  14   0        145.21        228.95        38.50 o                         
   7  14   0         60.14        233.69        42.30 o                         
   8  14   0        610.42        571.46        81.45 o                         
   1  15   0         11.00         26.25        19.48 o                         
   2  15   0        559.55        624.52        33.86 o                         
   3  15   0       2584.99       2770.65        79.60 o                         
   4  15   0        881.22        920.18        48.70 o                         
   5  15   0       1078.35       1131.69        54.27 o                         
   6  15   0       1758.48       1703.99        93.79 o                         
   7  15   0       2499.73       2391.87       147.60 o                         
   0  16   0        722.80        871.57        72.64 o                         
   1  16   0       1022.52       1119.82        56.31 o                         
   2  16   0        318.31        320.05        26.62 o                         
   3  16   0       2866.56       2876.78        83.96 o                         
   4  16   0        667.35        733.90        45.27 o                         
   5  16   0          8.88         40.26        36.46 o                         
   6  16   0       2180.91       1806.59       127.28 o                         
   7  16   0          8.15         25.51        38.13 o                         
   1  17   0       1109.24       1133.08        50.74 o                         
   2  17   0       2653.32       2344.10        76.44 o                         
   3  17   0        232.93        325.99        35.35 o                         
   4  17   0        926.53        906.91        59.19 o                         
   5  17   0         53.15        112.34        28.85 o                         
   6  17   0        367.57        302.71        58.63 o                         
   0  18   0       1594.15       1593.31       150.19 o                         
   1  18   0         47.20         61.13        18.55 o                         
   2  18   0       1069.57       1123.53        50.65 o                         
   3  18   0       1022.04       1105.16        67.81 o                         
   4  18   0         55.02         26.44        23.29 o                         
   5  18   0       1796.68       1659.74        83.86 o                         
   6  18   0         95.63         69.67        47.59 o                         
   1  19   0       3207.39       3274.66       205.11 o                         
   2  19   0        285.86        269.59        31.91 o                         
   3  19   0         57.99         89.06        25.60 o                         
   4  19   0        729.15        702.82        59.37 o                         
   5  19   0          0.30         86.37        27.55 o                         
   0  20   0       1953.36       2343.35       131.55 o                         
   1  20   0        469.00        480.73        41.28 o                         
   2  20   0        330.92        313.65        37.76 o                         
   3  20   0        228.25        183.40        30.61 o                         
   4  20   0        191.52        192.96        34.14 o                         
   1  21   0        834.03        874.54        69.39 o                         
   2  21   0        613.42        575.17        54.92 o                         
   3  21   0         13.34        188.14        62.34 o                         
   0  22   0         84.67        182.29        51.49 o                         
   1  22   0         75.98        147.50        32.01 o                         
   2  22   0         66.78         91.47        34.97 o                         
 -10   1   1        348.28        345.57        54.27 o                         
  -9   1   1         22.11         31.54        54.18 o                         
  -8   1   1        234.44        221.25        41.00 o                         
  -7   1   1        174.34        199.73        28.67 o                         
  -6   1   1       1081.13       1182.07        56.77 o                         
  -5   1   1        320.03        317.55        22.73 o                         
  -4   1   1       1543.98       1602.68        38.31 o                         
  -3   1   1       1097.09       1147.00        30.71 o                         
  -2   1   1       2239.53       2889.02        45.18 o                         
   2   1   1       8894.03      10648.71        81.45 o                         
   3   1   1       1783.47       1837.67        25.23 o                         
   4   1   1      11174.44      12531.28        77.83 o                         
   5   1   1        186.19        208.55        14.56 o                         
   6   1   1        907.04       1010.17        37.11 o                         
   7   1   1        528.18        557.54        37.57 o                         
   8   1   1        496.03        496.97        45.74 o                         
   9   1   1         34.53         68.56        31.36 o                         
  10   1   1         84.30         66.24        33.58 o                         
 -10   2   1         98.53        101.95        39.43 o                         
  -9   2   1         22.95         29.96        27.83 o                         
  -8   2   1       1442.59       1515.11        77.37 o                         
  -7   2   1        104.39        107.61        25.05 o                         
  -6   2   1        554.60        537.78        35.72 o                         
  -5   2   1          0.96         13.36        12.34 o                         
  -4   2   1        881.11       1083.55        35.72 o                         
  -3   2   1        133.51        137.95        15.77 o                         
  -2   2   1      68230.51      74953.17       631.48 o                         
  -1   2   1         52.05         50.47         5.66 o                         
   1   2   1       2784.26       3153.69        32.75 o                         
   2   2   1      23581.49      25567.51       146.39 o                         
   3   2   1       7711.61       7855.06        48.24 o                         
   4   2   1       5533.02       5900.50        60.30 o                         
   5   2   1        150.80        148.15        12.99 o                         
   6   2   1        371.75        343.25        28.39 o                         
   7   2   1         51.72         73.57        23.10 o                         
   8   2   1       2795.28       2926.78       112.25 o                         
   9   2   1         61.46         69.21        31.45 o                         
  10   2   1         40.08         44.90        30.80 o                         
 -10   3   1        469.38        509.67        67.35 o                         
  -9   3   1        580.10        517.93        51.39 o                         
  -8   3   1        719.34        728.15        55.01 o                         
  -7   3   1        428.06        433.33        36.09 o                         
  -6   3   1       2570.45       2686.23        76.63 o                         
  -5   3   1       2317.63       2484.46        58.91 o                         
  -4   3   1       1175.37       1033.08        35.07 o                         
  -3   3   1         10.19         18.46         9.18 o                         
  -2   3   1       2947.40       3336.17        40.91 o                         
  -1   3   1       3358.88       3645.28        38.13 o                         
   0   3   1        197.19        274.50        11.87 o                         
   1   3   1       2257.77       2513.68        32.19 o                         
   2   3   1      38685.66      40404.02       225.06 o                         
   3   3   1       2622.72       2635.86        30.06 o                         
   4   3   1       7187.49       7595.30        70.32 o                         
   5   3   1         58.21         69.86        12.25 o                         
   6   3   1         57.82         47.78        15.12 o                         
   7   3   1       1620.67       1678.94        59.56 o                         
   8   3   1        823.47        922.59        62.06 o                         
   9   3   1         84.97         70.13        27.83 o                         
  10   3   1          1.25         22.82        27.00 o                         
 -10   4   1         43.83          0.00        26.90 o                         
  -9   4   1         69.65         49.91        23.38 o                         
  -8   4   1        164.92        161.42        29.87 o                         
  -7   4   1        882.38       1080.11        53.90 o                         
  -6   4   1        726.35        743.73        37.20 o                         
  -5   4   1        815.94        749.39        34.32 o                         
  -4   4   1        302.98        362.08        24.03 o                         
  -3   4   1        796.26        749.95        25.14 o                         
  -2   4   1      10076.53      10099.06        89.34 o                         
  -1   4   1       2252.85       2304.95        29.59 o                         
   0   4   1         58.84         84.61        10.30 o                         
   1   4   1        632.45        673.69        17.53 o                         
   2   4   1       2163.58       2187.96        65.22 o                         
   3   4   1       1462.24       1454.90        27.55 o                         
   4   4   1        788.79        785.76        28.29 o                         
   5   4   1         78.00        157.89        16.51 o                         
   6   4   1       4057.87       4227.31        85.53 o                         
   7   4   1        395.86        440.93        36.46 o                         
   8   4   1        979.41       1009.79        66.33 o                         
   9   4   1        186.56        220.23        36.46 o                         
  10   4   1         75.60         60.86        31.91 o                         
 -10   5   1        306.65        328.87        55.75 o                         
  -9   5   1        805.07        821.38        66.24 o                         
  -8   5   1        693.36        686.40        48.33 o                         
  -7   5   1        411.94        446.59        37.20 o                         
  -6   5   1       2803.04       3047.10        74.77 o                         
  -5   5   1        973.73       1073.53        40.63 o                         
  -4   5   1        148.39        172.92        18.09 o                         
  -3   5   1        601.80        573.13        20.04 o                         
  -2   5   1       3098.87       3242.66        52.60 o                         
  -1   5   1          5.36         20.41         8.81 o                         
   0   5   1         87.88        123.48        10.85 o                         
   1   5   1       3379.34       3520.41        48.24 o                         
   2   5   1       4957.62       4946.55        91.29 o                         
   3   5   1        870.19        941.52        27.55 o                         
   4   5   1        834.53        903.94        30.61 o                         
   5   5   1         93.77        114.11        15.40 o                         
   6   5   1        533.87        560.14        34.32 o                         
   7   5   1        174.30        207.90        25.14 o                         
   8   5   1        786.14        677.59        56.59 o                         
   9   5   1          1.58         24.86        21.52 o                         
  10   5   1        452.91        476.28        56.31 o                         
 -10   6   1         26.44         10.11        24.86 o                         
  -9   6   1        576.40        544.18        54.73 o                         
  -8   6   1        609.16        671.56        48.98 o                         
  -7   6   1       1365.27       1499.25        65.68 o                         
  -6   6   1        204.53        203.63        21.52 o                         
  -5   6   1        987.89       1058.50        40.91 o                         
  -4   6   1       1121.31       1235.78        43.79 o                         
  -3   6   1       1739.08       1645.64        36.09 o                         
  -2   6   1       1867.99       2203.46        44.53 o                         
  -1   6   1         82.23         79.23        11.97 o                         
   0   6   1       4938.18       5189.05        85.63 o                         
   1   6   1       2589.97       2750.98        47.78 o                         
   2   6   1       1412.05       1469.37        26.53 o                         
   3   6   1       1413.77       1394.14        34.42 o                         
   4   6   1        247.75        274.13        16.05 o                         
   5   6   1          0.46         19.02        15.12 o                         
   6   6   1        622.55        615.06        36.18 o                         
   7   6   1        120.94        134.70        22.26 o                         
   8   6   1        105.30        109.10        29.04 o                         
   9   6   1        631.53        641.22        60.86 o                         
  10   6   1        412.87        291.02        54.92 o                         
  -9   7   1          7.73         92.77        36.74 o                         
  -8   7   1         64.62         37.48        21.80 o                         
  -7   7   1        241.51        231.92        30.52 o                         
  -2   0   2      39538.00       9094.55       171.72 o                         
  -6   0   4        520.65         88.32        24.40 o                         
 -10   0   6         13.33          0.00        36.09 o                         
  -6   7   1        312.08        256.14        25.14 o                         
  -5   7   1         88.07        115.68        18.74 o                         
  -4   7   1       7792.86       8243.67       177.56 o                         
  -3   7   1       3271.58       3391.93        53.25 o                         
  -2   7   1       1273.43       1501.75        39.43 o                         
  -1   7   1          2.79         33.95        13.73 o                         
   0   7   1       3087.96       3229.21        43.60 o                         
   1   7   1        258.12        260.40        11.97 o                         
   2   7   1       4661.76       4668.34        51.58 o                         
   3   7   1       1732.92       1980.53        43.23 o                         
   4   7   1        217.83        277.38        17.90 o                         
   5   7   1        945.32       1002.28        40.08 o                         
   6   7   1        364.49        355.86        28.94 o                         
   7   7   1        297.51        321.26        28.76 o                         
   8   7   1        755.91        778.43        53.16 o                         
   9   7   1        212.13        262.82        42.67 o                         
  -9   8   1          7.73          6.86        23.10 o                         
  -8   8   1       1896.49       1979.33        83.03 o                         
  -7   8   1        167.18        182.66        28.76 o                         
  -6   8   1        646.75        655.14        41.38 o                         
  -5   8   1        334.14        389.91        29.59 o                         
  -4   8   1        491.93        458.37        24.95 o                         
  -3   8   1         23.73         35.62         8.81 o                         
  -2   8   1       9236.13       9130.36       124.50 o                         
  -1   8   1        142.34        126.44        20.87 o                         
   0   8   1       1560.87       1693.13        37.48 o                         
   1   8   1       3936.33       3928.13        45.92 o                         
   2   8   1         49.55         83.68        10.39 o                         
   3   8   1       2191.43       2039.44        51.30 o                         
   4   8   1        274.75        239.81        20.04 o                         
   5   8   1         20.44         27.27        21.52 o                         
   6   8   1       1268.58       1325.77        57.24 o                         
   7   8   1         81.22         99.26        19.39 o                         
   8   8   1        399.83        386.38        40.82 o                         
   9   8   1        609.03        674.25        65.40 o                         
  -9   9   1        517.40        625.54        62.25 o                         
  -8   9   1        289.78        292.97        42.40 o                         
  -7   9   1          0.30         17.90        23.47 o                         
  -6   9   1        475.78        461.62        35.16 o                         
  -5   9   1        567.90        733.06        55.29 o                         
  -4   9   1        692.54        649.39        27.55 o                         
  -3   9   1          2.96          0.00         7.70 o                         
  -2   9   1        293.01        329.52        21.89 o                         
  -1   9   1        459.54        441.86        27.92 o                         
   0   9   1        277.56        263.74        19.95 o                         
   1   9   1       1042.91       1089.39        26.25 o                         
   2   9   1       2562.83       2572.96        43.69 o                         
   3   9   1          0.12          7.61        10.11 o                         
   4   9   1        149.25        145.09        13.54 o                         
   5   9   1        121.85        112.44        15.77 o                         
   6   9   1        215.38        206.78        26.25 o                         
   7   9   1        850.38        861.09        51.12 o                         
   8   9   1         38.71         52.41        27.92 o                         
   9   9   1         13.32        130.16        48.52 o                         
  -9  10   1         89.02         78.02        32.19 o                         
  -8  10   1         10.71          0.00        23.10 o                         
  -7  10   1        506.14        490.94        50.10 o                         
  -6  10   1        451.57        449.84        35.62 o                         
  -5  10   1       3422.45       3464.84        74.03 o                         
  -4  10   1          1.25         16.42         9.83 o                         
  -3  10   1       2175.87       1992.69        59.28 o                         
  -2  10   1       6725.59       6632.27        94.72 o                         
  -1  10   1        284.77        222.09        15.31 o                         
   0  10   1       1275.90       1369.00        60.76 o                         
   1  10   1          2.39        156.04        39.98 o                         
   2  10   1        399.71        435.27        20.78 o                         
   3  10   1       1013.99       1066.48        32.75 o                         
   4  10   1        240.59        248.90        22.17 o                         
   5  10   1        906.61        956.82        41.00 o                         
   6  10   1        192.34        211.05        26.44 o                         
   7  10   1          5.47         79.04        24.58 o                         
   8  10   1        239.24        213.37        37.66 o                         
   9  10   1         38.13        221.53        55.57 o                         
  -9  11   1       1883.30       1839.34       102.79 o                         
  -8  11   1         49.65         13.64        28.29 o                         
  -7  11   1        416.99        419.04        49.63 o                         
  -6  11   1        688.76        728.33        75.14 o                         
  -5  11   1        395.34        425.53        35.53 o                         
  -4  11   1        173.77        158.64        16.14 o                         
  -3  11   1       1887.52       1869.02        89.15 o                         
  -2  11   1        455.64        484.07        25.33 o                         
  -1  11   1          6.38         63.18        18.00 o                         
   0  11   1       1441.38       1401.93        67.44 o                         
   1  11   1       1507.51       1250.72        48.98 o                         
   2  11   1        754.77        837.71        31.82 o                         
   3  11   1        226.17        368.20        27.74 o                         
   4  11   1        775.66        726.57        36.92 o                         
   5  11   1         21.22         45.55        13.82 o                         
   6  11   1       1150.37       1108.87        54.83 o                         
   7  11   1          9.09         18.83        24.77 o                         
   8  11   1        313.47        353.82        68.93 o                         
   9  11   1          0.16         94.16        48.24 o                         
  -8  12   1        653.70        729.82        65.12 o                         
  -7  12   1        446.76        498.17        53.16 o                         
  -6  12   1        244.98        235.26        37.39 o                         
  -5  12   1       3965.00       4237.24       104.83 o                         
  -4  12   1          0.37          8.16        16.33 o                         
  -3  12   1       9186.48       9683.63       118.84 o                         
  -2  12   1        206.76        208.64        19.11 o                         
  -1  12   1        360.97        338.79        32.56 o                         
   0  12   1       6118.45       6084.93       119.21 o                         
   1  12   1        125.59        123.66        16.98 o                         
   2  12   1         79.28         89.06        14.75 o                         
   3  12   1        378.02        417.00        24.77 o                         
   4  12   1        896.37        987.16        44.53 o                         
   5  12   1        249.49        270.98        29.22 o                         
   6  12   1         43.02         24.58        21.52 o                         
   7  12   1        400.68        527.95        53.34 o                         
   8  12   1        146.19        174.78        45.09 o                         
  -8  13   1         82.79         49.17        30.52 o                         
  -7  13   1       1178.14       1192.09        79.13 o                         
  -6  13   1       1025.38       1124.36        73.75 o                         
  -5  13   1          0.10         20.41        17.53 o                         
  -4  13   1        696.00        741.88        41.19 o                         
  -3  13   1        215.34        275.80        35.62 o                         
  -2  13   1        435.16        417.00        26.81 o                         
  -1  13   1        364.80        385.55        33.12 o                         
   0  13   1       2637.04       2732.98        85.53 o                         
   1  13   1       1602.09       1628.66        45.74 o                         
   2  13   1        104.32        138.41        18.55 o                         
   3  13   1        426.89        595.67        54.27 o                         
   4  13   1        624.60        670.91        38.96 o                         
   5  13   1        288.55        446.13        41.28 o                         
   6  13   1        182.59        172.92        33.95 o                         
   7  13   1         54.43         60.39        22.64 o                         
   8  13   1       1335.36       1305.26       111.32 o                         
  -8  14   1        447.65        449.37        70.13 o                         
  -7  14   1         46.81        151.59        38.87 o                         
  -6  14   1         35.05          0.00        25.14 o                         
  -5  14   1        764.39       1027.88        52.14 o                         
  -4  14   1        123.93        156.41        28.39 o                         
  -3  14   1        283.53        386.76        33.49 o                         
  -2  14   1        792.18        709.13        35.53 o                         
  -1  14   1         52.02        484.16        68.56 o                         
   0  14   1       2237.48       2213.20        80.80 o                         
   1  14   1        332.02        339.81        30.71 o                         
   2  14   1       1738.50       1761.78        51.77 o                         
   3  14   1         91.62         57.98        18.37 o                         
   4  14   1        886.47        849.58        44.99 o                         
   5  14   1        319.81        318.29        31.82 o                         
   6  14   1         67.20         45.55        22.45 o                         
   7  14   1          3.18         41.10        48.98 o                         
   8  14   1          3.73          2.97        32.93 o                         
  -7  15   1         21.26         46.66        44.34 o                         
  -6  15   1        288.02        343.62        54.92 o                         
  -5  15   1        621.74        622.02        42.67 o                         
  -4  15   1         45.85         24.58        18.18 o                         
  -3  15   1        810.84        922.22        54.46 o                         
  -2  15   1        473.77        455.50        29.87 o                         
  -1  15   1         58.59         46.57        20.22 o                         
   0  15   1       3769.35       3366.04       103.81 o                         
   1  15   1          4.88        473.68        45.74 o                         
   2  15   1        581.93        554.58        32.10 o                         
   3  15   1         60.94        147.22        26.53 o                         
   4  15   1        210.52        255.77        33.95 o                         
   5  15   1        107.81        359.20        37.39 o                         
   6  15   1        213.67        268.10        52.23 o                         
   7  15   1        396.80        375.62        64.01 o                         
  -7  16   1        680.13        593.35        81.08 o                         
  -6  16   1         10.96          0.00        32.47 o                         
  -5  16   1        732.52       1084.20        57.24 o                         
  -4  16   1        238.97        212.81        29.32 o                         
  -3  16   1        992.54       1189.95        56.03 o                         
  -2  16   1        540.18        507.36        33.03 o                         
  -1  16   1        356.07        468.76        52.23 o                         
   0  16   1         64.00         73.47        25.79 o                         
   1  16   1       1132.58       1076.59        44.44 o                         
   2  16   1        662.00        546.78        34.60 o                         
   3  16   1       1237.86       1262.78        57.24 o                         
   4  16   1        202.89        261.80        30.71 o                         
   5  16   1         57.30         50.65        23.75 o                         
   6  16   1        628.72        616.45        87.67 o                         
   7  16   1        210.94        280.44        59.74 o                         
  -6  17   1         83.45         92.31        46.29 o                         
  -5  17   1        115.85        171.25        30.89 o                         
  -4  17   1         28.68         51.02        22.82 o                         
  -3  17   1       1981.35       2125.44        75.61 o                         
  -2  17   1        621.51        640.20        42.30 o                         
  -1  17   1         15.53        230.81        31.17 o                         
   0  17   1        479.52        458.00        35.44 o                         
   1  17   1       1505.82       1473.08        50.10 o                         
   2  17   1        775.98        707.37        40.73 o                         
   3  17   1         28.01        302.89        30.98 o                         
   4  17   1         18.02          4.45        22.54 o                         
   5  17   1         25.28         16.88        23.29 o                         
   6  17   1         56.45         29.41        35.99 o                         
  -6  18   1        513.07        458.19        72.55 o                         
  -5  18   1        479.09        426.74        43.88 o                         
  -4  18   1         12.04         17.63        22.08 o                         
  -3  18   1       1605.94       1634.69        68.83 o                         
  -2  18   1        198.22        177.10        24.68 o                         
  -1  18   1         74.78        124.59        21.24 o                         
   0  18   1         15.43         42.02        21.24 o                         
   1  18   1        330.51        452.25        30.89 o                         
   2  18   1         77.20        105.57        26.35 o                         
   3  18   1        773.67        826.11        52.88 o                         
   4  18   1         99.49         89.62        30.80 o                         
   5  18   1        128.90        137.76        28.76 o                         
   6  18   1         29.59         37.57        40.54 o                         
  -5  19   1         24.20        100.47        33.03 o                         
  -4  19   1          8.78         55.38        38.59 o                         
  -3  19   1         15.08         65.50        27.09 o                         
  -2  19   1         52.84         52.69        17.90 o                         
  -1  19   1          7.41        426.74        39.24 o                         
   0  19   1        474.98        582.68        49.07 o                         
   1  19   1       1257.67       1245.15        71.25 o                         
   2  19   1        116.91        116.61        24.95 o                         
   3  19   1        103.60        167.36        30.15 o                         
   4  19   1         41.11         81.08        27.74 o                         
   5  19   1         30.09         34.79        30.24 o                         
  -4  20   1        146.32        128.67        28.39 o                         
  -3  20   1          1.75         11.97        25.05 o                         
  -2  20   1        195.11        127.47        30.43 o                         
  -1  20   1         57.22        130.43        28.02 o                         
   0  20   1        124.55        205.58        38.50 o                         
   1  20   1        106.05        200.29        32.28 o                         
   2  20   1         82.20         66.98        24.95 o                         
   3  20   1          1.25         84.61        26.07 o                         
   4  20   1         21.17         66.52        28.76 o                         
  -3  21   1        943.02        906.08        58.82 o                         
  -2  21   1        156.29        203.26        39.89 o                         
  -1  21   1        344.93        366.53        41.28 o                         
   0  21   1         38.88         37.11        23.10 o                         
   1  21   1         18.76        106.96        26.35 o                         
   2  21   1        345.48        391.67        63.08 o                         
   3  21   1         32.09         95.18        30.43 o                         
  -2  22   1        167.84        182.11        33.68 o                         
  -1  22   1        236.40        269.49        38.22 o                         
   0  22   1        686.71        646.88        52.97 o                         
   1  22   1        176.00        225.99        33.12 o                         
   2  22   1         57.41         68.28        30.34 o                         
 -10   0   2         28.64          0.00        39.24 o                         
  -9   0   2       1263.11       1044.49       119.02 o                         
  -8   0   2       2233.24       2207.63       162.25 o                         
  -7   0   2        166.84        172.37        45.46 o                         
  -6   0   2          1.72          5.38        23.75 o                         
  -5   0   2       1570.15       1569.84        59.84 o                         
  -4   0   2      10378.45      10300.74       259.20 o                         
  -3   0   2        333.16        496.22        27.83 o                         
  -2   0   2      39538.00      45702.72       836.87 o                         
   2   0   2      13018.45      14235.18        93.98 o                         
   3   0   2       1583.76       1634.13        33.12 o                         
   4   0   2       7133.12       6888.59        80.06 o                         
   5   0   2        648.11        731.86        29.96 o                         
   6   0   2       4008.56       4156.44        90.17 o                         
   7   0   2         69.81        111.42        23.93 o                         
   8   0   2        676.90        716.46        86.18 o                         
   9   0   2       1271.90       1307.40       134.52 o                         
  10   0   2          3.91          0.00        33.86 o                         
 -10   1   2         67.26         64.57        51.77 o                         
  -9   1   2        282.90        251.96        45.46 o                         
  -8   1   2       1725.97       1625.32        98.52 o                         
  -7   1   2         93.83         86.92        23.93 o                         
  -6   1   2        207.46        232.94        26.07 o                         
  -5   1   2       1927.48       2085.08        60.21 o                         
  -4   1   2       6040.47       6998.89        90.26 o                         
  -3   1   2        650.65        565.80        26.16 o                         
  -2   1   2      32283.23      37048.36       432.31 o                         
   1   1   2       6721.32       7098.99        53.34 o                         
   2   1   2      24707.67      27350.26       160.31 o                         
   3   1   2       3818.51       3610.77        35.25 o                         
   4   1   2       1893.51       2088.05        35.81 o                         
   5   1   2      13643.25      14506.06        97.50 o                         
   6   1   2        150.20        192.87        17.81 o                         
   7   1   2        216.10        218.10        23.29 o                         
   8   1   2       3129.32       3321.98       111.79 o                         
   9   1   2         20.33         19.95        20.78 o                         
  10   1   2       1923.00       1916.71       122.73 o                         
 -10   2   2        251.03        111.60        42.49 o                         
  -9   2   2        212.84        236.10        51.30 o                         
  -8   2   2       2255.10       2211.99       116.15 o                         
  -7   2   2       1488.33       1520.86        63.08 o                         
  -6   2   2        808.61        923.33        45.36 o                         
  -5   2   2       4942.48       5333.77       102.32 o                         
  -4   2   2       6654.50       6806.67        98.24 o                         
  -3   2   2       1324.31       1360.83        39.15 o                         
  -2   2   2      17442.01      19420.43       171.25 o                         
  -1   2   2       3178.96       3388.86        29.22 o                         
   1   2   2      16568.71      17039.41       119.86 o                         
   2   2   2       2384.40       2753.86        29.69 o                         
   3   2   2       3119.47       3280.79        33.03 o                         
   4   2   2      11522.95      11840.52        73.29 o                         
   5   2   2        495.75        502.81        20.87 o                         
   6   2   2       4149.07       4297.91        70.13 o                         
   7   2   2        379.02        386.29        32.93 o                         
   8   2   2       1116.09       1068.80        75.61 o                         
   9   2   2        242.58        264.21        36.37 o                         
  10   2   2        192.30         70.97        38.04 o                         
 -10   3   2         19.68         43.04        32.28 o                         
  -9   3   2        594.77        564.13        69.48 o                         
  -8   3   2       1345.36       1437.28        76.07 o                         
  -7   3   2        497.81        643.17        42.58 o                         
  -6   3   2       1511.73       1565.20        59.93 o                         
  -5   3   2       1250.49       1272.42        48.89 o                         
  -4   3   2       1963.90       2039.72        54.08 o                         
  -3   3   2       2104.61       2041.02        46.66 o                         
  -2   3   2       8116.92       9321.18       123.29 o                         
  -1   3   2       2771.40       2934.85        26.72 o                         
   0   3   2      40422.22      41078.26       174.96 o                         
   1   3   2       3477.17       3584.89        32.28 o                         
   2   3   2       2849.32       2903.49        28.67 o                         
   3   3   2       1067.43       1014.90        18.28 o                         
   4   3   2       2527.02       2730.11        34.32 o                         
   5   3   2        260.78        250.66        16.70 o                         
   6   3   2        135.82        141.29        19.39 o                         
   7   3   2        305.56        319.96        31.45 o                         
   8   3   2       1210.29       1143.29        59.47 o                         
   9   3   2        167.30        238.05        37.57 o                         
  10   3   2        306.73        323.86        44.71 o                         
 -10   4   2       1796.71       1857.52       123.48 o                         
  -9   4   2         27.82         37.94        24.12 o                         
  -8   4   2        424.27        428.22        39.89 o                         
  -7   4   2       3054.72       3367.81        94.25 o                         
  -6   4   2        610.91        622.02        40.82 o                         
  -5   4   2       2737.29       2891.25        73.94 o                         
  -4   4   2        874.51        915.73        36.92 o                         
  -3   4   2         92.00        107.61        13.45 o                         
  -2   4   2      10044.47      10088.02       135.91 o                         
  10   0  -2         28.64          0.00        41.65 o                         
   6   0   0       1597.74        298.16        47.68 o                         
   2   0   2      13018.45       2952.29       147.32 o                         
  -1   4   2       1726.97       1692.95        26.35 o                         
   0   4   2       6429.32       6469.18       108.82 o                         
   1   4   2        990.98        960.44        17.16 o                         
   2   4   2       4948.67       5111.40        63.83 o                         
   3   4   2        594.34        578.79        17.63 o                         
   4   4   2        367.85        360.41        27.55 o                         
   5   4   2         68.91         50.56        12.25 o                         
   6   4   2        559.57        559.58        31.36 o                         
   7   4   2       2517.38       2663.22        83.03 o                         
   8   4   2        159.49        108.26        25.23 o                         
   9   4   2         10.53         19.95        21.71 o                         
  10   4   2        684.96        731.67        65.03 o                         
 -10   5   2         17.43         12.25        39.15 o                         
  -9   5   2        199.41        237.86        40.35 o                         
  -8   5   2        454.36        476.37        41.84 o                         
  -7   5   2         19.31         34.23        19.20 o                         
  -6   5   2       8864.08       9262.65       146.48 o                         
  -5   5   2       1754.26       1820.13        52.23 o                         
  -4   5   2        336.24        312.26        23.84 o                         
  -3   5   2       6008.78       6131.87        66.61 o                         
  -2   5   2       1290.54       1345.62        24.77 o                         
  -1   5   2        288.78        299.09        15.49 o                         
   0   5   2       1073.07       1234.20        25.14 o                         
   1   5   2       2312.50       2272.94        30.98 o                         
   2   5   2        826.27        837.89        25.51 o                         
   3   5   2        109.69         81.17         9.56 o                         
   4   5   2       1041.26       1085.96        31.36 o                         
   5   5   2        167.52        168.10        15.40 o                         
   6   5   2       5343.23       5533.23        90.73 o                         
   7   5   2        131.44        155.48        25.88 o                         
   8   5   2         94.17         85.81        20.78 o                         
   9   5   2        483.18        425.53        48.52 o                         
  10   5   2        468.41        463.29        53.90 o                         
 -10   6   2        534.34        564.78        70.13 o                         
  -9   6   2        225.55        259.48        41.38 o                         
  -8   6   2        436.64        443.99        41.28 o                         
  -7   6   2        792.33        795.03        49.82 o                         
  -6   6   2        129.88        121.71        20.59 o                         
  -5   6   2         64.64         53.90        13.64 o                         
  -4   6   2        869.36        960.81        39.33 o                         
  -3   6   2        296.35        308.74        18.37 o                         
  -2   6   2       6406.02       6218.14        50.56 o                         
  -1   6   2        549.10        468.30        16.33 o                         
   0   6   2         81.57         84.88        10.39 o                         
   1   6   2       1602.09       1577.26        25.14 o                         
   2   6   2       2835.85       2703.67        55.66 o                         
   3   6   2          3.39          9.46         7.89 o                         
   4   6   2        172.60        222.74        15.31 o                         
   5   6   2       2702.82       2811.00        55.29 o                         
   6   6   2        548.81        539.08        30.43 o                         
   7   6   2       2366.76       2385.01        72.64 o                         
   8   6   2        258.79        215.87        32.38 o                         
   9   6   2        846.89        799.30        65.68 o                         
  10   6   2        832.18        787.43        68.37 o                         
 -10   7   2         15.08          0.00        33.03 o                         
  -9   7   2        438.88        447.80        44.71 o                         
  -8   7   2        242.52        234.34        33.77 o                         
  -7   7   2        165.30        187.77        27.74 o                         
  -6   7   2       1177.86       1096.35        54.36 o                         
  -5   7   2       2268.18       2279.71        59.93 o                         
  -4   7   2       1347.99       1388.20        42.95 o                         
  -3   7   2       1553.22       1646.75        37.20 o                         
  -2   7   2       2002.38       1768.65        61.69 o                         
  -1   7   2       3009.04       2928.73        96.57 o                         
   0   7   2       4529.73       4813.06        55.38 o                         
   1   7   2       2181.27       2077.01        33.49 o                         
   2   7   2        910.78       1063.88        20.59 o                         
   3   7   2       1257.58        959.70        93.23 o                         
   4   7   2        742.63        798.84        29.69 o                         
   5   7   2        170.57        169.68        18.18 o                         
   6   7   2       2093.96       2053.91        63.08 o                         
   7   7   2         35.49         53.16        19.20 o                         
   8   7   2        401.91        428.04        40.82 o                         
   9   7   2       1359.33       1279.75        82.75 o                         
  -9   8   2       1318.54       1321.96        73.94 o                         
  -8   8   2        229.97        265.13        34.32 o                         
  -7   8   2        201.60        172.46        27.27 o                         
  -6   8   2       1004.53       1023.06        62.25 o                         
  -5   8   2        290.67        273.95        25.51 o                         
  -4   8   2        169.79        174.41        16.33 o                         
  -3   8   2          6.65         13.54         7.98 o                         
  -2   8   2         70.69         71.25        10.58 o                         
  -1   8   2      10368.47       9246.97       319.59 o                         
   0   8   2        705.55        934.56        26.62 o                         
   1   8   2       3494.94       3338.95        42.40 o                         
   2   8   2       8664.68       8719.11        89.52 o                         
   3   8   2       1650.28       1380.69        63.45 o                         
   4   8   2       2021.07       2087.22        48.61 o                         
   5   8   2       1612.02       1765.12        60.58 o                         
   6   8   2        356.23        395.94        34.05 o                         
   7   8   2          2.93         72.73        20.32 o                         
   8   8   2        120.35        114.66        25.98 o                         
   9   8   2       1177.69       1188.93        82.94 o                         
  -9   9   2         52.07         57.98        30.34 o                         
  -8   9   2         20.48         37.39        25.70 o                         
  -7   9   2         27.68         37.39        21.80 o                         
  -6   9   2        187.10        219.86        33.95 o                         
  -5   9   2       3033.88       3200.54        80.15 o                         
  -4   9   2        907.17        905.06        33.03 o                         
  -3   9   2        129.86        107.98        12.43 o                         
  -2   9   2       7208.55       7218.29        95.18 o                         
  -1   9   2       9406.68       8549.16       341.21 o                         
   0   9   2       6219.88       6016.65        64.10 o                         
   1   9   2        205.59        161.79        15.49 o                         
   2   9   2        490.12        518.95        19.76 o                         
   3   9   2       9131.09       8031.60       430.54 o                         
   4   9   2       1323.96       1346.92        32.28 o                         
   5   9   2       3295.16       3573.38        67.35 o                         
   6   9   2       1140.62       1203.87        55.01 o                         
   7   9   2        642.56        712.10        47.50 o                         
   8   9   2       1514.70       1562.14        73.20 o                         
   9   9   2        156.47        151.31        43.04 o                         
  -9  10   2        828.66        867.11        73.01 o                         
  -8  10   2        162.11        157.24        35.72 o                         
  -7  10   2         15.76         32.56        23.10 o                         
  -6  10   2        481.13        498.45        47.22 o                         
  -5  10   2        380.31        428.41        48.98 o                         
  -4  10   2       3646.43       3637.39        74.40 o                         
  -3  10   2          0.63         20.13        15.77 o                         
  -2  10   2        928.32        852.74        36.09 o                         
  -1  10   2       6532.74       5738.53       336.94 o                         
   0  10   2       3496.90       3365.76        50.84 o                         
   1  10   2       4425.66       4425.47        49.35 o                         
   2  10   2        697.97        692.89        23.56 o                         
   3  10   2         13.08         21.34         8.35 o                         
   4  10   2       5254.86       5420.70        83.86 o                         
   5  10   2        245.96        255.49        23.10 o                         
   6  10   2        702.85        704.77        43.42 o                         
   7  10   2        316.21        306.60        33.12 o                         
   8  10   2        740.26        783.90        51.77 o                         
   9  10   2        808.58        794.11        88.41 o                         
  -9  11   2          1.18          0.00        27.65 o                         
  -8  11   2        554.10        505.13        54.83 o                         
  -7  11   2         27.65         38.87        24.21 o                         
  -6  11   2        344.07        394.92        43.88 o                         
  -5  11   2        364.24        416.53        35.72 o                         
  -4  11   2        227.64        254.65        24.49 o                         
  -3  11   2        833.74        699.67        65.03 o                         
  -2  11   2       3340.45       3432.37        72.45 o                         
  -1  11   2         61.86         99.17        37.94 o                         
   0  11   2       5077.21       4682.72        77.09 o                         
   1  11   2       2258.54       2210.51        35.81 o                         
   2  11   2         32.63         29.59         9.09 o                         
   3  11   2       4589.55       4758.23        97.96 o                         
   4  11   2       1197.29       1174.46        45.46 o                         
   5  11   2        942.14       1118.61        71.90 o                         
   6  11   2         10.04         28.11        14.38 o                         
   7  11   2          1.24         13.17        26.44 o                         
   8  11   2       1179.27       1190.51        78.76 o                         
   9  11   2         14.48         67.44        38.22 o                         
  -8  12   2         38.01         71.99        29.69 o                         
  -7  12   2       1253.79       1256.38        80.52 o                         
  -6  12   2        155.46        193.24        36.55 o                         
  -5  12   2        571.84        910.44        71.99 o                         
  -4  12   2       2093.06       2062.08        64.57 o                         
  -3  12   2        237.51        322.56        29.13 o                         
  -2  12   2        205.35        217.36        20.50 o                         
  -1  12   2       1222.53       1184.66        48.98 o                         
   0  12   2         40.42         28.39        12.89 o                         
   1  12   2       1368.01       1353.88        32.19 o                         
   2  12   2       2747.75       2916.11        59.37 o                         
   3  12   2       1667.15       1734.97        54.55 o                         
   4  12   2       1851.72       1829.04        58.26 o                         
   5  12   2        566.48        558.84        32.28 o                         
   6  12   2        306.83        277.01        37.11 o                         
   7  12   2        305.93        359.76        45.83 o                         
   8  12   2        360.76        324.41        69.76 o                         
  -8  13   2       1018.02       1043.19        77.74 o                         
  -7  13   2          8.72          9.37        21.43 o                         
  -6  13   2       2231.92       2279.71       102.60 o                         
  -5  13   2        203.18        265.88        29.32 o                         
  -4  13   2       1151.67       1215.46        52.69 o                         
  -3  13   2       4163.71       4351.44        80.34 o                         
  -2  13   2        396.83        414.31        26.53 o                         
  -1  13   2       2203.44       2231.10        69.11 o                         
   0  13   2        441.12        463.38        38.78 o                         
   1  13   2        277.87        357.07        25.05 o                         
   2  13   2        415.62        509.58        34.42 o                         
   3  13   2        119.72        264.49        25.60 o                         
   4  13   2       1356.72       1422.62        53.81 o                         
   5  13   2        181.59        311.70        33.40 o                         
   6  13   2       1093.80       1113.23        71.43 o                         
   7  13   2        819.22        850.60        89.52 o                         
   8  13   2         53.27         71.06        73.94 o                         
  -8  14   2          1.32          0.00        30.15 o                         
  -7  14   2       3539.60       3866.44       144.53 o                         
  -6  14   2         11.72         37.76        23.19 o                         
  -5  14   2       2047.18       2033.23        71.80 o                         
  -4  14   2        799.37        836.13        50.37 o                         
  -3  14   2         14.13        193.33        26.72 o                         
  -2  14   2       8333.21       7952.74       110.77 o                         
  -1  14   2        151.91        230.35        28.76 o                         
   0  14   2        778.62        756.53        51.02 o                         
   1  14   2       1102.38       1135.03        50.65 o                         
   2  14   2       3404.38       3103.23        67.07 o                         
   3  14   2        664.57        800.60        42.49 o                         
   4  14   2        192.04        197.23        26.16 o                         
   5  14   2          1.22         23.84        15.96 o                         
   6  14   2          1.57         31.36        52.41 o                         
   7  14   2        667.43        680.28        80.80 o                         
   8  14   2         33.60         77.09        39.61 o                         
  -7  15   2         15.91         50.47        30.71 o                         
  -6  15   2       1555.29       1719.57        94.07 o                         
  -5  15   2        400.41        407.81        40.63 o                         
  -4  15   2        269.96        297.98        31.54 o                         
  -3  15   2       2860.76       2890.79        92.21 o                         
  -2  15   2        595.92        598.18        34.42 o                         
  -1  15   2       5974.49       5891.87       209.01 o                         
   0  15   2        776.82        777.04        53.16 o                         
   1  15   2         29.26        280.91        37.01 o                         
   2  15   2       1952.63       1930.90        52.14 o                         
   3  15   2        151.13        229.42        26.53 o                         
   4  15   2        160.74        165.69        24.86 o                         
   5  15   2          7.52        154.00        35.62 o                         
   6  15   2        210.65        127.47        42.67 o                         
   7  15   2       1109.34        890.59        93.42 o                         
  -7  16   2       1402.12       1505.65       122.46 o                         
  -6  16   2         39.29         55.29        29.96 o                         
  -5  16   2       2934.45       2917.97        90.26 o                         
  -4  16   2       3605.71       3325.22        94.07 o                         
  -3  16   2          1.34        295.93        37.57 o                         
  -2  16   2        471.59        527.95        32.84 o                         
  -1  16   2        286.86        330.07        35.44 o                         
   0  16   2         55.57         92.03        28.29 o                         
   1  16   2        549.10        597.16        34.14 o                         
   2  16   2        103.79        124.03        20.13 o                         
   3  16   2       2274.80       2297.53        78.30 o                         
   4  16   2       1191.37       1085.49        79.04 o                         
   5  16   2        116.27         86.92        26.72 o                         
   6  16   2         69.59         77.28        34.32 o                         
   7  16   2       1215.52       1016.20       102.23 o                         
  -6  17   2        434.23        379.43        65.03 o                         
  -5  17   2        516.34        489.91        41.47 o                         
  -4  17   2        999.37        945.78        70.13 o                         
  -3  17   2        599.36        549.66        43.14 o                         
  -2  17   2        398.91        352.43        30.06 o                         
  -1  17   2       1135.79       1173.90        66.33 o                         
   0  17   2       2082.31       2006.32        88.59 o                         
   1  17   2         25.43         79.32        20.32 o                         
   2  17   2        762.42        817.30        48.70 o                         
   3  17   2        551.85        702.26        48.15 o                         
   4  17   2         29.74         12.06        20.04 o                         
   5  17   2        448.58        587.51        53.44 o                         
   6  17   2         91.39         77.00        33.40 o                         
  -6  18   2        310.03        265.88        55.29 o                         
  -5  18   2         84.88        159.01        34.42 o                         
  -4  18   2        276.82        259.29        31.63 o                         
  -3  18   2        107.22        235.82        31.45 o                         
  -2  18   2        244.09        257.16        30.89 o                         
  -1  18   2       1533.15       1431.62        56.13 o                         
   0  18   2         28.49         50.37        21.06 o                         
   1  18   2       2220.99       2197.89       110.49 o                         
   2  18   2        402.85        365.98        35.99 o                         
   3  18   2          0.65         47.22        23.10 o                         
   4  18   2       1198.82       1199.23        62.71 o                         
   5  18   2         21.21         14.66        24.49 o                         
   6  18   2        540.08        562.83        68.83 o                         
  -5  19   2        956.22        859.04        63.08 o                         
  -4  19   2        146.55        110.21        29.87 o                         
  -3  19   2        206.63        175.06        28.67 o                         
  -2  19   2        439.42        389.17        36.46 o                         
  -1  19   2        386.96        494.92        37.20 o                         
   0  19   2       1877.10       1785.90        80.99 o                         
   1  19   2        144.50        294.64        37.20 o                         
   2  19   2        433.72        409.21        39.71 o                         
   3  19   2       1163.62       1126.22        72.73 o                         
   4  19   2         86.11         94.16        29.04 o                         
   5  19   2       1195.39       1160.64        93.88 o                         
  -4  20   2        468.37        352.99        45.74 o                         
  -3  20   2         24.72         42.58        26.62 o                         
  -2  20   2         17.26         27.83        19.85 o                         
  -1  20   2        936.61        898.01        54.36 o                         
   0  20   2         52.91         68.93        24.95 o                         
   1  20   2        912.92        939.94        71.90 o                         
   2  20   2        618.15        551.05        44.90 o                         
   3  20   2         36.88         79.32        28.20 o                         
   4  20   2       1980.80       1891.10        87.85 o                         
  -3  21   2        122.92        123.94        33.68 o                         
  -2  21   2       1530.44       1603.05        85.63 o                         
  -1  21   2        420.49        386.85        40.17 o                         
   0  21   2        170.07        129.69        39.89 o                         
   1  21   2        105.19        101.30        27.74 o                         
   2  21   2         41.91         43.42        21.71 o                         
   3  21   2        842.54        783.34        57.24 o                         
  -2  22   2         31.92         80.15        33.21 o                         
  -1  22   2        615.75        591.59        57.15 o                         
   0  22   2          3.51         11.97        23.84 o                         
   1  22   2        305.36        402.43        39.52 o                         
 -10   1   3         30.63          0.00        27.74 o                         
  -9   1   3        310.98        310.13        63.64 o                         
  -8   1   3        420.93        462.46        56.31 o                         
  -7   1   3         29.79         47.41        21.99 o                         
  -6   1   3       1634.15       1825.79        63.92 o                         
  -5   1   3         14.83         18.28        11.41 o                         
  -4   1   3       2802.19       3569.39        64.57 o                         
  -3   1   3          1.81         14.38        11.04 o                         
  -2   1   3      35523.14      40901.17       193.80 o                         
  -1   1   3        331.45        360.50        13.64 o                         
   1   1   3        334.14        354.10        14.29 o                         
   2   1   3      10082.28      11069.70       101.68 o                         
   3   1   3        146.46        156.13         9.09 o                         
   4   1   3       1657.68       1964.21        31.54 o                         
   5   1   3        222.15        236.93        14.10 o                         
   6   1   3       1767.60       1813.55        39.24 o                         
   7   1   3        382.93        413.57        27.18 o                         
   8   1   3        210.62        167.63        30.80 o                         
   9   1   3         38.59         64.75        28.39 o                         
  10   1   3        182.51        132.94        40.54 o                         
  -2   0   4     116722.70      26399.09       990.13 o                         
  -6   0   6          1.55          9.00        12.62 o                         
 -10   0   8        377.73          0.00        40.17 o                         
 -10   2   3       1345.60       1274.47       101.30 o                         
  -9   2   3        649.61        664.04        70.32 o                         
  -8   2   3        473.66        481.66        59.65 o                         
  -7   2   3          0.67          9.56        14.84 o                         
  -6   2   3        450.60        454.57        36.46 o                         
  -5   2   3       1200.62       1271.40        47.96 o                         
  -4   2   3       3087.29       3138.29        68.09 o                         
  -3   2   3         34.93         52.60        12.99 o                         
  -2   2   3      10298.62      11475.38       175.06 o                         
  -1   2   3        668.68        721.10        13.17 o                         
   0   2   3        170.60        237.58        14.47 o                         
   1   2   3        452.34        435.92        10.48 o                         
   2   2   3       5225.90       5298.61        36.27 o                         
   3   2   3        646.37        802.08        18.92 o                         
   4   2   3       1633.30       1913.09        31.73 o                         
   5   2   3        809.03        855.05        24.58 o                         
   6   2   3        105.34        105.66        12.89 o                         
   7   2   3        128.75        169.40        18.83 o                         
   8   2   3        798.11        806.07        49.82 o                         
   9   2   3        616.53        612.37        55.38 o                         
  10   2   3        152.12        109.38        46.57 o                         
 -10   3   3         24.49         41.19        28.57 o                         
  -9   3   3        147.08        145.65        41.38 o                         
  -8   3   3        890.11        915.73        62.53 o                         
  -7   3   3        105.57        124.68        24.31 o                         
  -6   3   3       2011.24       2117.83        68.74 o                         
  -5   3   3        827.36        853.01        41.10 o                         
  -4   3   3       7287.33       7786.13       124.40 o                         
  -3   3   3         89.63        112.62        17.16 o                         
  -2   3   3       3271.73       3491.93        41.28 o                         
  -1   3   3       1994.28       2090.28        25.51 o                         
   0   3   3       8111.57       8490.34       151.12 o                         
   1   3   3        572.82        605.78        15.12 o                         
   2   3   3        288.50        322.56        12.06 o                         
   3   3   3        430.47        427.67        12.15 o                         
   4   3   3       7652.16       8074.46        82.66 o                         
   5   3   3       1313.91       1362.97        27.92 o                         
   6   3   3        568.61        567.75        26.16 o                         
   7   3   3        719.45        777.59        46.29 o                         
   8   3   3       2650.97       2727.88        90.54 o                         
   9   3   3         11.16          8.91        19.95 o                         
  10   3   3        887.88        781.86        65.96 o                         
 -10   4   3        967.52        913.31        90.54 o                         
  -9   4   3         28.98          0.00        23.38 o                         
  -8   4   3        140.46        130.53        25.23 o                         
  -7   4   3         74.76         77.09        22.17 o                         
  -6   4   3       1135.41       1226.32        56.03 o                         
  -5   4   3        280.85        296.40        25.33 o                         
  -4   4   3       1299.90       1247.75        31.73 o                         
  -3   4   3          7.72          5.66         5.57 o                         
  -2   4   3        916.90       1038.92        22.17 o                         
  -1   4   3          0.17         10.30         6.96 o                         
   0   4   3       7480.79       6806.67       302.61 o                         
   1   4   3       2361.47       2327.12        25.98 o                         
   2   4   3       2827.69       2978.27        35.16 o                         
   3   4   3        278.79        375.81        14.19 o                         
   4   4   3       2397.52       2451.15        42.30 o                         
   5   4   3        272.58        319.13        16.70 o                         
   6   4   3        530.24        525.17        29.41 o                         
   7   4   3          0.35          0.00        14.29 o                         
   8   4   3        431.42        465.24        40.35 o                         
   9   4   3        154.97        138.13        41.10 o                         
  10   4   3        566.67        594.00        59.47 o                         
 -10   5   3         30.13          0.00        46.57 o                         
  -9   5   3        223.11        251.68        40.08 o                         
  -8   5   3        144.51        125.24        27.18 o                         
  -7   5   3        131.12        160.86        26.25 o                         
  -6   5   3       1383.09       1384.30        57.98 o                         
  -5   5   3        283.21        307.34        28.39 o                         
  -4   5   3        165.96        152.70        23.47 o                         
  -3   5   3       1694.39       1782.84        42.77 o                         
  -2   5   3       1193.16       1256.38        27.37 o                         
  -1   5   3        471.32        482.03        18.83 o                         
   0   5   3       1739.32       1724.30        34.23 o                         
   1   5   3       1756.77       1565.30        81.64 o                         
   2   5   3       3839.33       4240.95        52.97 o                         
   3   5   3       1079.17       1053.95        19.57 o                         
   4   5   3       2612.49       2445.21       117.91 o                         
   5   5   3       3191.46       3392.11        53.62 o                         
   6   5   3       2442.11       2493.55        57.80 o                         
   7   5   3        444.21        420.71        35.62 o                         
   8   5   3        791.31        733.62        50.65 o                         
   9   5   3        111.16        134.98        32.47 o                         
  10   5   3        133.62         68.37        32.56 o                         
 -10   6   3        195.77        252.33        54.46 o                         
  -9   6   3        554.72        616.45        50.56 o                         
  -8   6   3        215.79        166.43        30.52 o                         
  -7   6   3         16.65         55.85        24.68 o                         
  -6   6   3        947.87       1015.36        52.79 o                         
  -5   6   3        129.85        158.91        22.17 o                         
  -4   6   3       1101.53       1218.71        54.36 o                         
  -3   6   3       1206.53       1145.14        40.17 o                         
  -2   6   3       6009.36       5915.53       120.51 o                         
  -1   6   3          5.60         11.69         5.75 o                         
   0   6   3       1255.27       1231.98        32.10 o                         
   1   6   3       5624.19       5306.59        50.28 o                         
   2   6   3       6306.90       6564.64        92.49 o                         
   3   6   3        410.34        356.14        13.45 o                         
   4   6   3        236.37        278.77        14.66 o                         
   5   6   3         55.61         80.62        12.80 o                         
   6   6   3       1134.42       1202.57        44.71 o                         
   7   6   3       1647.71       1735.62        71.53 o                         
   8   6   3          0.18         16.14        17.81 o                         
   9   6   3        112.53        156.69        36.74 o                         
 -10   7   3         49.74         74.59        40.35 o                         
  -9   7   3          0.10         15.31        24.77 o                         
  -8   7   3        230.37        244.63        32.93 o                         
  -7   7   3         46.80         54.64        18.74 o                         
  -6   7   3         12.62         12.06        17.26 o                         
  -5   7   3        333.61        358.74        30.61 o                         
  -4   7   3        221.98        207.90        22.08 o                         
  -3   7   3       4019.60       3737.31       165.04 o                         
  -2   7   3        462.46        459.30        20.41 o                         
  -1   7   3        180.91        173.29        10.67 o                         
   0   7   3        846.84        698.55        23.01 o                         
   1   7   3       1290.02       1245.98        68.00 o                         
   2   7   3      13564.39      14594.57       178.21 o                         
   3   7   3       2448.58       2255.50        94.62 o                         
   4   7   3        543.76        566.82        20.87 o                         
   5   7   3       1254.95       1301.65        39.80 o                         
   6   7   3       3515.97       3727.75        76.81 o                         
   7   7   3        305.02        311.70        29.13 o                         
   8   7   3         46.35         55.48        18.83 o                         
   9   7   3        240.65        236.75        41.93 o                         
  -9   8   3          5.58         78.58        33.49 o                         
  -8   8   3        351.83        287.21        36.37 o                         
  -7   8   3        209.80        187.02        27.74 o                         
  -6   8   3        208.88        246.02        34.79 o                         
  -5   8   3        617.70        694.84        52.32 o                         
  -4   8   3        669.66        594.65        31.36 o                         
  -3   8   3          5.31          4.92        13.92 o                         
  -2   8   3       2835.99       3118.26        50.10 o                         
  -1   8   3        720.18        766.83        18.92 o                         
   0   8   3        418.39        429.99        19.57 o                         
   1   8   3        457.80        429.52        16.61 o                         
   2   8   3       3670.15       3481.35        49.45 o                         
   3   8   3        262.34        258.46        20.22 o                         
   4   8   3        855.12        896.52        28.48 o                         
   5   8   3        425.24        439.26        23.19 o                         
   6   8   3        893.43        940.40        43.97 o                         
   7   8   3        511.19        558.56        37.29 o                         
   8   8   3          8.71         21.99        18.83 o                         
   9   8   3        107.34        137.02        44.99 o                         
  -9   9   3        359.30        359.39        48.52 o                         
  -8   9   3         79.93         82.38        30.34 o                         
  -7   9   3        201.80        212.72        35.44 o                         
  -6   9   3          3.35          0.46        19.95 o                         
  -5   9   3        182.05        179.23        35.90 o                         
  -4   9   3         52.79         94.72        16.42 o                         
  -3   9   3         66.94         97.04        19.11 o                         
  -2   9   3        981.25        920.36        29.87 o                         
  -1   9   3         51.83         47.13         7.98 o                         
   0   9   3       2558.62       2739.29        48.24 o                         
   1   9   3        676.01        803.38        55.20 o                         
   2   9   3        234.01        217.08        14.29 o                         
   3   9   3        191.73        196.21        12.89 o                         
   4   9   3        440.33        468.95        20.78 o                         
   5   9   3        296.83        475.91        49.45 o                         
   6   9   3        394.18        402.16        33.58 o                         
   7   9   3       1049.59       1120.75        58.17 o                         
   8   9   3       1233.16       1179.01        74.77 o                         
   9   9   3         40.35        192.40        56.22 o                         
  -9  10   3        374.12        489.54        59.09 o                         
  -8  10   3         53.63         64.01        28.39 o                         
  -7  10   3        496.49        594.65        56.68 o                         
  -6  10   3       1029.58       1073.25        67.44 o                         
  -5  10   3        172.08        441.67        74.40 o                         
  -4  10   3         45.06         71.71        16.23 o                         
  -3  10   3        796.26        854.41        37.85 o                         
  -2  10   3        576.43        567.10        29.78 o                         
  -1  10   3         40.71         89.06        38.13 o                         
   0  10   3       4707.77       4723.35        66.05 o                         
   1  10   3       7862.58       7520.81        64.29 o                         
   2  10   3        506.01        502.81        21.71 o                         
   3  10   3        512.65        585.10        26.07 o                         
   4  10   3        181.00        208.82        18.55 o                         
   5  10   3       1099.84       1140.14        44.99 o                         
   6  10   3        269.35        252.61        27.00 o                         
   7  10   3       2223.91       2190.75        80.34 o                         
   8  10   3        157.28        162.81        35.72 o                         
   9  10   3         56.12        123.10        46.11 o                         
  -9  11   3          0.56          7.51        31.91 o                         
  -8  11   3         13.06         38.68        29.87 o                         
  -7  11   3         14.85          9.93        25.05 o                         
  -6  11   3        145.81        155.85        33.95 o                         
  -5  11   3       1330.83       1458.43        61.60 o                         
  -4  11   3        289.09        245.65        24.86 o                         
  -3  11   3       2872.63       3040.52        72.73 o                         
  -2  11   3         70.64         74.68        15.31 o                         
  -1  11   3        154.30        194.72        23.01 o                         
   0  11   3       1470.33       1394.23        35.72 o                         
   1  11   3         85.18        165.04        20.78 o                         
   2  11   3        656.07        612.83        23.19 o                         
   3  11   3       1754.52       1883.03        46.01 o                         
   4  11   3        285.93        336.01        22.36 o                         
   5  11   3       4529.98       4876.88        94.72 o                         
   6  11   3        152.33        134.05        21.80 o                         
   7  11   3        217.84        256.88        32.47 o                         
   8  11   3         98.02         76.26        32.93 o                         
   9  11   3        790.87        856.91        94.72 o                         
  -8  12   3        121.43        144.72        37.94 o                         
  -7  12   3       1062.86       1102.93        75.24 o                         
  -6  12   3         11.70         22.26        22.73 o                         
  -5  12   3         10.28         75.24        30.06 o                         
  -4  12   3       4771.17       4659.06        96.20 o                         
  -3  12   3       1259.58       1275.76        50.65 o                         
  -2  12   3       5779.54       5631.93       124.40 o                         
  -1  12   3        503.33        664.23        40.82 o                         
   0  12   3        158.96        112.34        13.64 o                         
   1  12   3       7448.22       7489.83        68.28 o                         
   2  12   3       2243.65       2315.15        71.53 o                         
   3  12   3       1134.65       1304.24        46.38 o                         
   4  12   3        331.40        314.49        24.49 o                         
   5  12   3        224.83        247.04        27.74 o                         
   6  12   3        575.27        619.61        52.23 o                         
   7  12   3       1657.90       1595.54       114.01 o                         
   8  12   3         59.03         65.59        36.46 o                         
  -8  13   3        445.80        428.50        53.99 o                         
  -7  13   3          2.61         92.40        32.93 o                         
  -6  13   3        252.56        221.25        37.39 o                         
  -5  13   3        679.27        818.87        46.57 o                         
  -4  13   3        262.02        243.98        29.87 o                         
  -3  13   3       1083.84       1175.11        50.10 o                         
  -2  13   3        295.84        336.29        25.05 o                         
  -1  13   3         28.75         70.13        19.39 o                         
   0  13   3        234.29        245.75        19.11 o                         
   1  13   3        769.90        778.33        34.32 o                         
   2  13   3       2798.16       2930.77        49.45 o                         
   3  13   3         28.66         60.67        15.96 o                         
   4  13   3         72.19         79.78        15.96 o                         
   5  13   3       2430.35       2237.04       110.49 o                         
   6  13   3        166.23        239.72        43.88 o                         
   7  13   3        352.39        393.25        64.94 o                         
   8  13   3          0.31          0.00        35.90 o                         
  -8  14   3         90.00        126.63        32.56 o                         
  -7  14   3        723.36        640.39        62.71 o                         
  -6  14   3         31.29         17.07        22.36 o                         
  -5  14   3         48.37        168.93        34.32 o                         
  -4  14   3       1140.80       1018.05        50.84 o                         
  -3  14   3         69.96         94.44        18.83 o                         
  -2  14   3       1628.78       1623.28        52.14 o                         
  -1  14   3        556.38        569.60        41.38 o                         
   0  14   3       1320.73       1178.82        60.02 o                         
   1  14   3         76.60        652.08        74.96 o                         
   2  14   3        339.35        308.09        20.13 o                         
   3  14   3        331.19        418.02        29.69 o                         
   4  14   3         15.64         16.61        15.59 o                         
   5  14   3        133.90        120.69        24.58 o                         
   6  14   3        329.52        390.93        49.82 o                         
   7  14   3         72.71         33.58        33.49 o                         
   8  14   3          1.11          0.00        47.78 o                         
  -7  15   3          4.47         71.62        35.25 o                         
  -6  15   3        624.17        540.01        57.80 o                         
  -5  15   3        143.44        280.81        32.84 o                         
  -4  15   3        975.72        970.18        51.49 o                         
  -3  15   3          0.40          8.63        22.26 o                         
  -2  15   3        429.53        446.96        30.43 o                         
  -1  15   3         21.78         30.98        18.92 o                         
   0  15   3        218.22        220.51        33.03 o                         
   1  15   3        108.22        132.10        20.97 o                         
   2  15   3        927.37        916.75        41.00 o                         
   3  15   3       1138.29       1052.93        44.99 o                         
   4  15   3         83.42         76.26        22.17 o                         
   5  15   3        300.21        292.69        38.87 o                         
   6  15   3         47.24         59.47        31.54 o                         
   7  15   3          0.44          8.91        39.15 o                         
  -7  16   3         28.23        108.73        34.70 o                         
  -6  16   3        591.95        543.16        57.61 o                         
  -5  16   3         37.68         43.04        22.82 o                         
  -4  16   3         85.34         94.44        30.34 o                         
  -3  16   3        203.96        360.87        34.79 o                         
  -2  16   3        244.95        187.12        23.56 o                         
  -1  16   3        362.07        453.09        41.93 o                         
   0  16   3         86.81         52.88        26.72 o                         
   1  16   3       1894.92       1887.30        82.75 o                         
   2  16   3        900.73        932.33        43.32 o                         
   3  16   3        315.72        399.19        36.64 o                         
   4  16   3        416.94        443.99        37.94 o                         
   5  16   3         94.31         85.63        28.85 o                         
   6  16   3         29.62         65.87        30.34 o                         
   7  16   3       1022.33       1044.49       130.06 o                         
  -6  17   3         74.15        118.47        32.38 o                         
  -5  17   3        166.28        186.37        28.39 o                         
  -4  17   3         44.52         52.04        21.15 o                         
  -3  17   3       2720.38       2477.31        81.82 o                         
  -2  17   3        317.79        382.02        31.82 o                         
  -1  17   3        150.23        231.18        40.63 o                         
   0  17   3        731.19        757.55        51.86 o                         
   1  17   3        977.03        904.41        50.10 o                         
   2  17   3        144.98        198.99        29.59 o                         
   3  17   3       1231.02       1265.10        60.11 o                         
   4  17   3        521.02        522.20        42.02 o                         
   5  17   3       1469.61       1519.10        79.69 o                         
   6  17   3        827.13        634.08        82.66 o                         
  -6  18   3         25.52          0.00        55.75 o                         
  -5  18   3         13.39        189.99        30.24 o                         
  -4  18   3         97.62         64.75        21.34 o                         
  -3  18   3        338.65        329.79        35.90 o                         
  -2  18   3        418.86        405.59        35.35 o                         
  -1  18   3          2.53        252.70        29.87 o                         
   0  18   3       1389.16       1208.04        59.09 o                         
   1  18   3       1521.46       1340.05        80.06 o                         
   2  18   3        477.23        406.70        35.44 o                         
   3  18   3        391.99        484.26        47.78 o                         
   4  18   3        159.96        122.18        26.81 o                         
   5  18   3        148.26        152.79        35.62 o                         
   6  18   3         39.85          0.00        35.07 o                         
  -5  19   3        117.04         91.47        27.65 o                         
  -4  19   3        152.99        126.72        25.14 o                         
  -3  19   3        404.38        438.34        62.06 o                         
  -2  19   3         97.52        100.65        23.84 o                         
  -1  19   3        624.27        634.08        45.74 o                         
   0  19   3        123.13        135.07        29.32 o                         
   1  19   3       1098.63       1152.20        60.30 o                         
   2  19   3        284.12        230.62        40.17 o                         
   3  19   3         33.97        119.12        28.67 o                         
   4  19   3        368.87        380.17        43.69 o                         
   5  19   3        651.76        665.71        83.12 o                         
  -4  20   3         88.78         65.50        28.20 o                         
  -3  20   3        483.49        450.86        42.30 o                         
  -2  20   3        190.45        161.51        34.70 o                         
  -1  20   3          7.49        123.57        39.43 o                         
   0  20   3         93.69         72.27        25.79 o                         
   1  20   3          4.36        118.56        33.86 o                         
   2  20   3        167.94        155.02        28.39 o                         
   3  20   3        178.59        195.74        31.45 o                         
   4  20   3         62.18         86.83        28.20 o                         
  -3  21   3          0.34         50.56        27.37 o                         
  -2  21   3        129.34        129.41        31.08 o                         
  -1  21   3        155.75        234.52        30.71 o                         
   0  21   3         78.97         63.64        27.00 o                         
   1  21   3        109.42        238.79        33.49 o                         
   2  21   3         69.29         84.61        47.78 o                         
   3  21   3        108.24        165.87        31.45 o                         
  -1  22   3          5.10        105.48        32.84 o                         
   0  22   3        121.96        159.28        31.45 o                         
   1  22   3        744.22        714.14        75.89 o                         
 -10   0   4         17.09         20.50        43.60 o                         
  -9   0   4       1583.29       1603.61       148.34 o                         
  -8   0   4        496.10        471.08        78.67 o                         
  -7   0   4        442.47        468.02        75.33 o                         
  -6   0   4        520.65        616.92        52.88 o                         
  -5   0   4        345.72        389.82        39.24 o                         
  -4   0   4       1367.20       1613.44        70.04 o                         
  -3   0   4        792.92        863.68        45.36 o                         
  -2   0   4     116722.70     135836.30       455.87 o                         
  -1   0   4       3182.58       3299.71       110.77 o                         
   0   0   4      52598.66      49406.54       291.95 o                         
   1   0   4       2785.44       2741.52        64.75 o                         
   2   0   4       7977.12       8326.33       265.04 o                         
   3   0   4      22244.44      23028.22       139.71 o                         
   4   0   4       3468.10       3325.13        55.38 o                         
   5   0   4       1263.72       1534.50        50.93 o                         
   6   0   4         60.56         78.48        25.70 o                         
   7   0   4         69.97         79.50        20.69 o                         
   8   0   4       1317.17       1252.76        88.41 o                         
   9   0   4        103.11         89.80        70.69 o                         
  10   0   4        551.79        546.88        96.39 o                         
 -10   1   4        164.66         89.15        34.79 o                         
  -9   1   4         97.74         65.22        41.47 o                         
  -8   1   4       2108.60       2273.22       116.80 o                         
  -7   1   4        954.24       1112.40        66.61 o                         
  -6   1   4        261.47        299.55        33.03 o                         
  -5   1   4        471.73        482.96        31.26 o                         
  -4   1   4       9120.04      10093.95       143.14 o                         
  -3   1   4        549.88        649.11        28.48 o                         
  -2   1   4      13326.33      15523.09       200.38 o                         
  -1   1   4      21337.19      22890.56       288.70 o                         
   0   1   4        158.68        210.86        27.83 o                         
   1   1   4         20.07         17.16         7.70 o                         
   2   1   4       1493.19       1619.01        29.78 o                         
   3   1   4       1225.98       1317.70        20.97 o                         
   4   1   4      10518.22      10367.99       271.91 o                         
   5   1   4        539.01        505.50        20.59 o                         
   6   1   4       2536.70       2778.26        49.26 o                         
   7   1   4       4205.29       4814.45        75.14 o                         
   8   1   4        828.22        900.14        47.31 o                         
   9   1   4        939.77       1040.04       101.95 o                         
  10   1   4         10.56         51.39        30.06 o                         
 -10   2   4        125.72        132.85        40.82 o                         
  -9   2   4        310.17        305.21        49.63 o                         
  -8   2   4        328.41        286.84        48.24 o                         
  -7   2   4         70.89         83.77        21.34 o                         
  -6   2   4        100.35        109.75        21.52 o                         
  -5   2   4         24.18         16.23        11.60 o                         
  -4   2   4       7303.28       8208.79       110.86 o                         
  -3   2   4       3223.37       3491.65        65.22 o                         
  -2   2   4       1443.18       1557.32        37.39 o                         
  -1   2   4       1643.63       1661.96        21.71 o                         
   0   2   4       1111.31       1132.62        21.15 o                         
   1   2   4          1.75          8.63         5.66 o                         
   2   2   4       1436.46       1631.53        47.78 o                         
   3   2   4       6286.14       6297.28        46.11 o                         
   4   2   4        872.53        893.55        23.19 o                         
   5   2   4        112.22         96.48         9.18 o                         
   6   2   4        439.18        456.43        19.02 o                         
   7   2   4         10.82         12.62        14.29 o                         
   8   2   4        438.30        371.82        38.68 o                         
   9   2   4          4.02          2.78        25.70 o                         
  10   2   4         76.04         40.82        31.82 o                         
 -10   3   4        435.14        437.59        63.92 o                         
  -9   3   4        216.70        264.67        50.84 o                         
  -8   3   4         34.91         73.29        22.26 o                         
  -7   3   4       2549.03       2790.69        85.35 o                         
  -6   3   4        314.10        333.69        29.41 o                         
  -5   3   4        428.24        415.61        29.41 o                         
  -4   3   4       4628.64       5079.03       100.93 o                         
  -3   3   4       1845.11       1979.98        57.05 o                         
  -2   3   4       1424.68       1481.62        29.50 o                         
  -1   3   4       6318.91       6160.72        61.69 o                         
   0   3   4         16.63          6.49         8.07 o                         
   1   3   4       4258.22       3954.39       180.53 o                         
   2   3   4       1799.37       1807.52        28.57 o                         
   3   3   4       6061.90       6067.67        55.75 o                         
   4   3   4       1227.48       1473.46        29.22 o                         
   5   3   4       1118.64       1253.68        27.27 o                         
   6   3   4        687.07        761.36        26.53 o                         
   7   3   4       1339.14       1512.79        52.79 o                         
   8   3   4        498.98        522.38        41.75 o                         
   9   3   4          5.60         38.50        25.05 o                         
  10   3   4        600.69        568.03        55.75 o                         
 -10   4   4         67.67        102.79        39.06 o                         
  -9   4   4          3.86          4.64        23.75 o                         
  -8   4   4        736.56        649.20        47.59 o                         
  -7   4   4       1173.76       1166.95        56.50 o                         
  -6   4   4       5719.54       5913.95       116.15 o                         
  -5   4   4       1019.46       1080.11        46.29 o                         
  -4   4   4        405.66        448.17        21.52 o                         
  -3   4   4       5868.86       5762.18        96.94 o                         
  -2   4   4       8293.09       8126.78        77.56 o                         
  -1   4   4      15731.98      15358.06       120.41 o                         
   0   4   4       3327.03       3419.76        52.04 o                         
   1   4   4        944.61        875.19        19.48 o                         
   2   4   4       5549.99       5292.31        41.38 o                         
   3   4   4        742.57        736.96        15.96 o                         
   4   4   4       1974.59       2149.56        40.26 o                         
   5   4   4        411.31        433.70        17.53 o                         
   6   4   4       2329.89       2484.46        51.30 o                         
   7   4   4        344.49        320.15        29.41 o                         
   8   4   4         21.53         53.62        21.43 o                         
   9   4   4        743.60        658.57        50.47 o                         
  10   4   4         77.90         62.99        31.08 o                         
 -10   5   4        387.23        429.06        63.08 o                         
  -9   5   4        956.74        977.32        71.06 o                         
  -8   5   4        780.83        823.70        52.79 o                         
  -7   5   4       2694.26       2770.56        87.76 o                         
  -6   5   4       2758.37       2904.98        83.12 o                         
  -5   5   4        847.73        686.12        80.43 o                         
  -4   5   4        771.36        590.57        93.98 o                         
  -3   5   4       4678.60       4491.15       135.72 o                         
  -2   5   4      20534.26      19745.58       161.79 o                         
  -1   5   4       6557.34       6189.01        75.14 o                         
   0   5   4       3852.35       3611.14       126.35 o                         
   1   5   4       3191.99       2953.59        33.40 o                         
   2   5   4      14736.80      14296.50       169.95 o                         
   3   5   4       1887.57       1824.03        29.59 o                         
   4   5   4        806.32        860.81        22.73 o                         
   5   5   4       2446.15       2151.23        63.64 o                         
   6   5   4         95.09         90.73        13.92 o                         
   7   5   4        175.69        207.06        26.81 o                         
   8   5   4         65.67         68.19        21.24 o                         
   9   5   4        195.94        187.39        31.26 o                         
  10   5   4        479.07        511.90        57.98 o                         
 -10   6   4         96.77        106.22        40.08 o                         
  -9   6   4          1.76         28.02        21.99 o                         
  -8   6   4       1890.51       1906.60        80.06 o                         
  -7   6   4        433.46        509.12        41.10 o                         
  -6   6   4       2545.20       2661.00        81.64 o                         
  -5   6   4       5903.96       6356.37       115.68 o                         
  -4   6   4         36.32         44.07        13.08 o                         
  -3   6   4       5473.98       5410.96        86.28 o                         
  -2   6   4      19464.86      18931.35       198.80 o                         
  -1   6   4        218.58        205.30        11.50 o                         
   0   6   4        146.92        183.03        12.89 o                         
   1   6   4        330.34        388.98        14.10 o                         
   2   6   4       9147.20       9381.11        93.70 o                         
   3   6   4       2399.30       2445.31        31.91 o                         
   4   6   4       1185.97       1194.68        26.62 o                         
   5   6   4       4551.98       4857.40        69.21 o                         
   6   6   4       2334.33       2413.21        56.03 o                         
   7   6   4        340.23        384.34        32.38 o                         
   8   6   4       1386.71       1366.21        67.26 o                         
   9   6   4       1856.17       1815.40        82.84 o                         
  -9   7   4       1520.91       1538.39        77.18 o                         
  -8   7   4        367.03        364.49        38.87 o                         
  -7   7   4        360.49        384.16        37.48 o                         
  -6   7   4       1771.88       1683.86        66.61 o                         
  -5   7   4         50.22         83.68        20.50 o                         
  -4   7   4       2904.05       2982.63        87.20 o                         
  -3   7   4        173.37        129.78        15.86 o                         
  -2   7   4      17125.51      17542.03       180.44 o                         
  -1   7   4      11220.25      10722.84       151.86 o                         
   0   7   4       1690.52       1792.40        35.44 o                         
   1   7   4      10218.51       9564.52       278.77 o                         
   2   7   4      23581.53      23944.69       198.80 o                         
   3   7   4       3601.71       3802.34        79.60 o                         
   4   7   4       2043.06       1992.13        38.13 o                         
   5   7   4        883.16        822.49        29.69 o                         
   6   7   4        439.65        450.12        27.27 o                         
   7   7   4          3.24          7.98        17.81 o                         
   8   7   4        181.50        189.81        29.96 o                         
   9   7   4       1199.69       1216.48        69.58 o                         
  -9   8   4         15.83         36.27        24.49 o                         
  -8   8   4        910.43        931.68        59.09 o                         
  -7   8   4        307.60        323.58        34.42 o                         
  -6   8   4       1382.24       1320.85        71.80 o                         
  -5   8   4       4507.16       4758.32       121.99 o                         
  -4   8   4       1245.06       1270.20        34.70 o                         
  -3   8   4        568.87        475.91        26.16 o                         
  -2   8   4       5283.58       5120.50        70.78 o                         
  -1   8   4       2087.47       1872.09        34.51 o                         
   0   8   4       1548.79       1221.68        31.82 o                         
   1   8   4       1377.28       1245.43        33.12 o                         
   2   8   4       1615.26       1771.24        39.61 o                         
   3   8   4        893.41        739.84        41.56 o                         
   4   8   4        345.04        312.17        23.75 o                         
   5   8   4       7426.70       7949.40       113.64 o                         
   6   8   4       5378.53       5846.32        97.22 o                         
   7   8   4        417.28        440.10        43.97 o                         
   8   8   4       1728.77       1652.13        76.35 o                         
   9   8   4       2473.69       2401.98       112.07 o                         
  -9   9   4        636.66        768.87        69.02 o                         
  -8   9   4         25.39         22.17        22.54 o                         
  -7   9   4         50.13         71.15        32.19 o                         
  -6   9   4       1171.26       1158.69        67.91 o                         
  -5   9   4         56.91         39.06        20.22 o                         
  -4   9   4       3788.85       3825.25        83.77 o                         
  -3   9   4        251.94        397.15        35.16 o                         
  -2   9   4         45.04         32.84         6.96 o                         
  -1   9   4       8654.85       8082.62       139.99 o                         
   0   9   4       5459.49       5638.89        80.43 o                         
   1   9   4       8599.05       8355.64       138.13 o                         
   2   9   4       4846.15       4674.18        62.62 o                         
   3   9   4       4244.99       4338.45        53.81 o                         
   4   9   4       9249.27       9550.70        90.26 o                         
   5   9   4       2124.51       2202.53        54.46 o                         
   6   9   4        484.77        471.92        31.82 o                         
   7   9   4       1330.40       1422.90        65.12 o                         
   8   9   4        316.70        263.46        39.43 o                         
   9   9   4        399.17        441.30        50.74 o                         
  -9  10   4        215.81        285.27        45.74 o                         
  -8  10   4        513.80        531.57        55.75 o                         
  -7  10   4        496.78        414.03        46.48 o                         
  -6  10   4         71.92         48.98        24.49 o                         
  -5  10   4        890.91        932.70        60.30 o                         
  -4  10   4       1007.79       1133.73        46.20 o                         
  -3  10   4        194.10        199.73        20.41 o                         
  -2  10   4        437.89        301.87        32.84 o                         
  -1  10   4       2559.41       2519.62        70.13 o                         
   0  10   4      10820.51      10532.10       213.83 o                         
   1  10   4        935.04        930.94        25.14 o                         
   2  10   4         32.19         29.78         9.83 o                         
   3  10   4       1869.38       2000.57        45.18 o                         
   4  10   4       3783.15       3848.44        65.59 o                         
   5  10   4       2271.48       2354.11        58.17 o                         
   6  10   4       1784.95       1924.59        63.45 o                         
   7  10   4         28.53         52.51        19.11 o                         
   8  10   4       2676.50       2587.52       111.42 o                         
   9  10   4        639.38        747.54        87.76 o                         
  -9  11   4        129.40        284.99        50.74 o                         
  -8  11   4        591.99        635.38        61.13 o                         
  -7  11   4        315.18        313.75        43.04 o                         
  -6  11   4       1695.85       1717.25        85.81 o                         
  -5  11   4        299.33        359.85        34.79 o                         
  -4  11   4       1542.64       1639.70        56.59 o                         
  -3  11   4        451.40        605.32        37.11 o                         
  -2  11   4        254.44        271.07        20.32 o                         
  -1  11   4       3395.08       3170.21       109.84 o                         
   0  11   4        976.67        899.68        32.01 o                         
   1  11   4       2260.00       2191.68        37.29 o                         
   2  11   4       1265.29        997.83        88.50 o                         
   3  11   4       1667.78       1592.94        42.30 o                         
   4  11   4       5379.88       5512.17        81.54 o                         
   5  11   4          8.57         24.86        16.14 o                         
   6  11   4        313.79        321.17        32.84 o                         
   7  11   4        887.27        975.75        66.24 o                         
   8  11   4        476.96        446.68        69.86 o                         
  -8  12   4        764.84        831.96        69.76 o                         
  -7  12   4         28.63         64.57        29.32 o                         
  -6  12   4         20.76          0.00        29.96 o                         
  -5  12   4         69.77         78.20        19.48 o                         
  -4  12   4        474.39        545.58        35.90 o                         
  -3  12   4       1038.30       1157.85        48.70 o                         
  -2  12   4        999.64       1005.34        43.23 o                         
  -1  12   4       2190.78       2237.04       108.17 o                         
   0  12   4       5504.46       5605.68        89.62 o                         
   1  12   4       1052.89       1085.59        25.88 o                         
   2  12   4       1281.07       1296.27        38.96 o                         
   3  12   4       2600.00       2468.41        51.49 o                         
   4  12   4       1062.68       1130.39        39.52 o                         
   5  12   4          2.28        245.00        66.70 o                         
   6  12   4        737.79        791.32        66.14 o                         
   7  12   4         63.32         34.79        33.86 o                         
   8  12   4        428.08        405.40        65.12 o                         
  -8  13   4        223.44        197.51        44.44 o                         
  -7  13   4       1247.66       1587.28        92.86 o                         
  -6  13   4        146.51        172.83        36.46 o                         
  -5  13   4       1980.79       2117.27        71.62 o                         
  -4  13   4       5253.22       5202.60       106.22 o                         
  -3  13   4       1578.99       1552.49        56.87 o                         
  -2  13   4       2384.10       2357.08        69.30 o                         
  -1  13   4          7.11         56.03        18.46 o                         
   0  13   4       1938.12       1884.61        47.50 o                         
   1  13   4        307.65        275.52        16.88 o                         
   2  13   4        752.28        808.58        31.08 o                         
   3  13   4       5068.00       5114.56        78.76 o                         
   4  13   4        159.50        176.45        18.92 o                         
   5  13   4        175.24        166.80        35.53 o                         
   6  13   4        525.33        664.79        59.84 o                         
   7  13   4       1903.03       1756.68       122.73 o                         
   8  13   4        202.90        220.61        55.57 o                         
  -8  14   4        356.47        323.49        47.41 o                         
  -7  14   4       1726.60       1729.59        98.06 o                         
  -6  14   4        362.06        315.42        44.53 o                         
  -5  14   4         74.85        118.65        31.08 o                         
  -4  14   4        996.25        932.70        48.70 o                         
  -3  14   4       1293.04       1339.77        55.66 o                         
  -2  14   4        781.16        706.07        36.09 o                         
  -1  14   4      11328.67      10402.97       218.10 o                         
   0  14   4        759.00        680.65        41.75 o                         
   1  14   4        105.30        408.00        60.86 o                         
   2  14   4       2498.58       2397.72        51.12 o                         
   3  14   4       1338.63       1559.08        66.61 o                         
   4  14   4        235.87        184.98        27.92 o                         
   5  14   4        317.93        426.00        50.47 o                         
   6  14   4        339.74        381.75        49.72 o                         
   7  14   4         53.55        189.43        53.71 o                         
  -7  15   4       1239.06       1461.49       108.54 o                         
  -6  15   4        567.80        584.54        58.72 o                         
  -5  15   4       2883.59       2745.51        86.83 o                         
  10   0   0       2909.37        292.41        86.83 o                         
   6   0   2       4008.56        782.32        67.54 o                         
   2   0   4       7977.12       1779.59        96.67 o                         
  -4  15   4        248.88        224.41        27.92 o                         
  -3  15   4        696.14        726.01        38.68 o                         
  -2  15   4       1811.20       1689.79        55.29 o                         
  -1  15   4         58.78         39.61        19.20 o                         
   0  15   4       1025.42        995.97        56.77 o                         
   1  15   4          5.64         11.13        19.11 o                         
   2  15   4        311.53        237.95        23.10 o                         
   3  15   4       3466.72       3486.83        89.24 o                         
   4  15   4        240.46        235.91        27.27 o                         
   5  15   4         23.75         45.83        23.93 o                         
   6  15   4        166.14        159.56        38.59 o                         
   7  15   4         16.10         59.93        42.21 o                         
  -7  16   4        394.95        360.69        53.71 o                         
  -6  16   4       1316.03       1257.49       109.65 o                         
  -5  16   4         38.64         55.01        21.52 o                         
  -4  16   4        349.37        342.04        34.14 o                         
  -3  16   4       1264.36       1418.91        61.78 o                         
  -2  16   4        267.71        267.92        26.35 o                         
  -1  16   4       2254.97       2161.80        71.06 o                         
   0  16   4       1434.33       1257.21        68.93 o                         
   1  16   4         49.74        149.64        25.88 o                         
   2  16   4        681.13        701.71        43.51 o                         
   3  16   4         60.07        146.95        27.09 o                         
   4  16   4        507.62        562.27        41.10 o                         
   5  16   4         23.27         62.34        25.88 o                         
   6  16   4        216.30        214.39        55.10 o                         
   7  16   4        215.55        381.00        72.08 o                         
  -6  17   4         72.43        250.29        64.29 o                         
  -5  17   4        170.47        156.41        27.37 o                         
  -4  17   4          9.44         25.60        20.22 o                         
  -3  17   4          3.59         85.90        24.31 o                         
  -2  17   4        396.84        351.22        35.35 o                         
  -1  17   4         26.03         95.83        23.38 o                         
   0  17   4        349.08        318.29        38.50 o                         
   1  17   4        298.08        316.53        35.16 o                         
   2  17   4         99.83         85.35        24.12 o                         
   3  17   4        195.81        230.62        30.06 o                         
   4  17   4          5.78         10.67        21.15 o                         
   5  17   4         61.64         55.66        27.00 o                         
   6  17   4        444.28        459.95        67.07 o                         
  -6  18   4         39.08          7.42        27.74 o                         
  -5  18   4         14.53         12.34        22.54 o                         
  -4  18   4        290.02        268.20        33.12 o                         
  -3  18   4        296.38        281.93        32.75 o                         
  -2  18   4        313.20        319.31        30.24 o                         
  -1  18   4         89.84        216.06        30.43 o                         
   0  18   4        355.28        352.89        41.00 o                         
   1  18   4         74.37        121.71        27.46 o                         
   2  18   4        105.04         66.05        23.56 o                         
   3  18   4        171.38        211.89        30.52 o                         
   4  18   4         98.76         84.23        29.32 o                         
   5  18   4        968.58       1003.95        77.83 o                         
   6  18   4         34.00         65.03        36.55 o                         
  -5  19   4         91.00        143.79        28.76 o                         
  -4  19   4        245.64        246.12        33.95 o                         
  -3  19   4        281.87        367.27        38.31 o                         
  -2  19   4        166.53        161.88        26.53 o                         
  -1  19   4        707.91        804.31        70.69 o                         
   0  19   4          6.58         58.54        24.95 o                         
   1  19   4        940.88       1091.15        60.39 o                         
   2  19   4        617.60        590.57        47.59 o                         
   3  19   4       1281.43       1283.65        64.85 o                         
   4  19   4       1703.21       1616.78        82.94 o                         
   5  19   4         26.87         77.18        51.39 o                         
  -4  20   4        560.82        499.66        58.35 o                         
  -3  20   4         10.71         60.76        24.40 o                         
  -2  20   4        155.23        135.16        29.50 o                         
  -1  20   4       1388.68       1214.17       103.53 o                         
   0  20   4        483.91        461.16        42.02 o                         
   1  20   4          3.75        138.50        30.80 o                         
   2  20   4         98.09        120.69        26.90 o                         
   3  20   4        532.81        511.90        45.64 o                         
   4  20   4         27.34         66.05        35.44 o                         
  -3  21   4         66.48        126.44        37.76 o                         
  -2  21   4        319.58        294.54        40.08 o                         
  -1  21   4       1342.79       1170.75        97.87 o                         
   0  21   4        182.32        158.26        32.65 o                         
   1  21   4        630.02        765.35        53.99 o                         
   2  21   4       1874.61       1723.10       101.86 o                         
   3  21   4        702.11        822.86        57.80 o                         
  -1  22   4         91.18        262.82        34.60 o                         
   0  22   4        248.69        315.23        37.01 o                         
   1  22   4        502.12        487.69        42.12 o                         
 -10   1   5        448.53        516.91        65.31 o                         
  -9   1   5          7.06          0.00        22.08 o                         
  -8   1   5         93.74        112.90        53.53 o                         
  -7   1   5        238.76        269.40        33.58 o                         
  -6   1   5        394.04        398.54        31.17 o                         
  -5   1   5         83.16         86.83        20.78 o                         
  -4   1   5       9005.44      10519.95       124.59 o                         
  -3   1   5        549.07        610.24        27.74 o                         
  -2   1   5       2369.14       2679.74        47.50 o                         
  -1   1   5       3076.52       3541.66        64.29 o                         
   0   1   5      16261.03      16887.73       443.53 o                         
   1   1   5       4071.47       3898.26        78.85 o                         
   2   1   5         70.55         82.01         9.28 o                         
   3   1   5         81.51         86.65         8.26 o                         
   4   1   5        499.53        643.08        20.13 o                         
   5   1   5        147.13        137.48        13.73 o                         
   6   1   5       3984.91       4430.57        62.16 o                         
   7   1   5        127.89        122.73        13.64 o                         
   8   1   5        172.06        190.73        23.29 o                         
   9   1   5         62.86         66.33        26.72 o                         
  10   1   5        428.13        306.42        60.58 o                         
 -10   2   5        191.48        198.43        50.19 o                         
  -9   2   5         75.71        124.13        33.21 o                         
  -8   2   5        883.76        814.79        62.06 o                         
  -7   2   5        501.15        530.18        44.53 o                         
  -6   2   5       3190.44       3389.88       100.10 o                         
  -5   2   5        831.66        927.88        48.98 o                         
  -4   2   5       7195.69       7966.47       109.75 o                         
  -3   2   5          2.16          0.00        10.02 o                         
  -2   2   5       5426.13       6219.72        61.97 o                         
  -1   2   5         36.25         43.51         6.77 o                         
   0   2   5      12309.32      12183.68       203.07 o                         
   1   2   5          0.51         20.04         9.56 o                         
   2   2   5      12431.91      13027.32       124.77 o                         
   3   2   5       2420.27       2362.46        29.59 o                         
   4   2   5       4206.26       4434.75        70.13 o                         
   5   2   5        284.02        215.04        10.67 o                         
   6   2   5         95.01        119.58        13.08 o                         
   7   2   5        386.86        385.92        22.26 o                         
   8   2   5         84.47         91.93        23.10 o                         
   9   2   5         30.18         77.28        28.85 o                         
  10   2   5         25.72         30.24        30.06 o                         
 -10   3   5       1161.67       1130.02        99.17 o                         
  -9   3   5          0.07          0.00        27.37 o                         
  -8   3   5        498.66        511.90        48.89 o                         
  -7   3   5        262.08        273.21        37.66 o                         
  -6   3   5        447.94        503.74        35.25 o                         
  -5   3   5        526.43        564.04        34.51 o                         
  -4   3   5      21208.85      22618.46       214.85 o                         
  -3   3   5       2044.65       2048.90        44.16 o                         
  -2   3   5       5411.18       5734.63        55.66 o                         
  -1   3   5      14831.45      15097.65       121.16 o                         
   0   3   5      20554.70      19922.03       266.06 o                         
   1   3   5       3449.24       3428.20        35.72 o                         
   2   3   5        451.80        436.02        18.74 o                         
   3   3   5        273.99        244.82        10.02 o                         
   4   3   5       3725.66       3929.99        48.24 o                         
   5   3   5        321.35        305.21        12.99 o                         
   6   3   5       1748.73       1844.07        38.22 o                         
   7   3   5        195.01        195.00        16.61 o                         
   8   3   5         79.13         74.03        19.30 o                         
   9   3   5        618.74        595.76        46.94 o                         
  10   3   5         50.07         84.88        36.09 o                         
 -10   4   5        160.41        187.02        43.79 o                         
  -9   4   5          0.06          0.00        27.09 o                         
  -8   4   5       1256.24       1301.28        74.86 o                         
  -7   4   5        935.28        950.61        52.32 o                         
  -6   4   5       2069.82       2109.85        70.41 o                         
  -5   4   5        661.76        599.75        35.99 o                         
  -4   4   5       2140.09       2135.74        48.33 o                         
  -3   4   5       1573.47       1642.57        62.25 o                         
  -2   4   5       1527.55       1613.54        29.96 o                         
  -1   4   5        298.61        304.28        11.60 o                         
   0   4   5      14426.87      14209.29        77.09 o                         
   1   4   5         96.20         85.07        13.08 o                         
   2   4   5       1907.99       1970.98        30.24 o                         
   3   4   5        717.66        543.81        13.27 o                         
   4   4   5       3685.01       3672.65        45.83 o                         
   5   4   5        342.71        371.63        15.21 o                         
   6   4   5        170.40        164.76        14.84 o                         
   7   4   5        516.27        535.28        27.37 o                         
   8   4   5        383.61        345.94        38.04 o                         
   9   4   5          3.75          9.28        19.11 o                         
  10   4   5        233.98        128.11        38.04 o                         
 -10   5   5        839.35        735.20        79.87 o                         
  -9   5   5          5.66         61.78        29.04 o                         
  -8   5   5        564.31        574.33        58.91 o                         
  -7   5   5         69.39         92.12        21.89 o                         
  -6   5   5       1098.89       1224.74        57.33 o                         
  -5   5   5        400.11        329.52        27.74 o                         
  -4   5   5       3130.74       3092.74       180.07 o                         
  -3   5   5       1710.99       1657.32        36.46 o                         
  -2   5   5       2878.37       3059.44        44.25 o                         
  -1   5   5       3840.46       3776.18        41.84 o                         
   0   5   5      26430.37      27129.19       248.53 o                         
   1   5   5        979.98        887.43        35.62 o                         
   2   5   5       3502.32       3514.84        42.58 o                         
   3   5   5        318.92        267.92        11.97 o                         
   4   5   5         47.67         35.53         6.77 o                         
   5   5   5        178.61        180.99        12.34 o                         
   6   5   5       1004.54       1060.72        35.72 o                         
   7   5   5       1448.03       1587.56        54.18 o                         
   8   5   5        289.19        353.08        34.97 o                         
   9   5   5          6.81         28.39        18.46 o                         
 -10   6   5        239.98        181.55        45.36 o                         
  -9   6   5        931.97        977.60        71.34 o                         
  -8   6   5        329.27        345.01        37.20 o                         
  -7   6   5        587.00        592.15        44.07 o                         
  -6   6   5        337.45        397.61        35.07 o                         
  -5   6   5          2.05          9.83        15.03 o                         
  -4   6   5       1231.56       1122.32       142.77 o                         
  -3   6   5       1637.49       1526.61        48.98 o                         
  -2   6   5       1690.83       1897.23        35.62 o                         
  -1   6   5        531.53        573.31        19.48 o                         
   0   6   5        491.91        441.49        20.87 o                         
   1   6   5         23.21         32.01         7.33 o                         
   2   6   5       2613.35       2896.26        47.59 o                         
   3   6   5        277.33        249.92        11.69 o                         
   4   6   5       3724.88       4093.08        45.64 o                         
   5   6   5        332.35        312.54        17.63 o                         
   6   6   5       1102.42       1164.81        38.78 o                         
   7   6   5       1192.06       1248.68        50.19 o                         
   8   6   5        164.08        133.96        26.16 o                         
   9   6   5        301.01        290.18        38.13 o                         
  -9   7   5        214.24        291.67        44.81 o                         
  -8   7   5        139.38        114.57        23.93 o                         
  -7   7   5        293.42        324.88        34.42 o                         
  -6   7   5       1221.44       1291.35        60.02 o                         
  -5   7   5        946.42        975.84        48.33 o                         
  -4   7   5       2633.16       2834.57        85.90 o                         
  -3   7   5         67.39         72.45        12.34 o                         
  -2   7   5       4372.50       4954.07        67.35 o                         
  -1   7   5        209.12        191.38        13.17 o                         
   0   7   5        589.61        579.34        21.71 o                         
   1   7   5       7355.10       7437.50        78.02 o                         
   2   7   5       5183.07       5424.22        61.97 o                         
   3   7   5         37.67         31.82         6.31 o                         
   4   7   5         97.74         84.61         7.51 o                         
   5   7   5        782.55        820.64        29.50 o                         
   6   7   5       1676.52       1734.79        47.68 o                         
   7   7   5          7.60         27.37        18.28 o                         
   8   7   5         10.61          0.00        18.18 o                         
   9   7   5         57.43         56.59        24.86 o                         
  -9   8   5        130.81        154.83        30.24 o                         
  -8   8   5        874.00        834.74        56.59 o                         
  -7   8   5         19.10         24.40        17.81 o                         
  -6   8   5       1921.55       1940.18        84.70 o                         
  -5   8   5       1631.50       1717.62        75.24 o                         
  -4   8   5       2534.61       2750.33        55.66 o                         
  -3   8   5        185.49        190.64        11.97 o                         
  -2   8   5       2077.91       2119.69        47.13 o                         
  -1   8   5         69.08         81.08         9.83 o                         
   0   8   5       3724.89       3722.65        54.36 o                         
   1   8   5         46.04         30.06         6.31 o                         
   2   8   5       3507.46       3328.38        52.88 o                         
   3   8   5        235.77        255.58        12.62 o                         
   4   8   5        403.30        375.34        16.61 o                         
   5   8   5         64.05        196.76        25.23 o                         
   6   8   5        710.26        638.81        31.54 o                         
   7   8   5        745.18        847.17        53.71 o                         
   8   8   5        145.16        169.86        31.73 o                         
   9   8   5        129.42        217.36        42.95 o                         
  -9   9   5         28.99         44.53        29.04 o                         
  -8   9   5         76.23        112.90        32.47 o                         
  -7   9   5       1065.30       1014.34        69.67 o                         
  -6   9   5        324.27        342.78        42.02 o                         
  -5   9   5        166.31        219.59        33.95 o                         
  -4   9   5       1989.86       2033.13        58.63 o                         
  -3   9   5         34.28         57.33        12.06 o                         
  -2   9   5       1957.90       1979.88        48.15 o                         
  -1   9   5       2757.20       2794.95        42.86 o                         
   0   9   5        512.18        435.83        19.11 o                         
   1   9   5         52.00         50.10         7.14 o                         
   2   9   5        661.59        703.56        25.51 o                         
   3   9   5         56.38         70.41         9.18 o                         
   4   9   5        293.53        316.62        18.18 o                         
   5   9   5        160.79        222.37        25.70 o                         
   6   9   5        759.59        785.76        34.14 o                         
   7   9   5        164.69        212.35        37.11 o                         
   8   9   5         79.93         33.77        24.49 o                         
   9   9   5         54.38         68.00        28.39 o                         
  -9  10   5        239.04        242.50        42.49 o                         
  -8  10   5        179.06        141.57        34.23 o                         
  -7  10   5       1090.49       1143.20        74.03 o                         
  -6  10   5        646.10        649.66        54.55 o                         
  -5  10   5        193.18        226.08        32.93 o                         
  -4  10   5        742.09        748.74        38.13 o                         
  -3  10   5       1343.88       1357.03        38.22 o                         
  -2  10   5         35.58         53.71         9.28 o                         
  -1  10   5        332.66        342.69        17.07 o                         
   0  10   5          3.57          3.43         8.26 o                         
   1  10   5        200.84        246.67        17.26 o                         
   2  10   5        967.30        997.18        31.17 o                         
   3  10   5        705.31        773.05        27.27 o                         
   4  10   5        520.18        586.77        25.33 o                         
   5  10   5         82.54         94.25        18.65 o                         
   6  10   5        560.69        523.22        30.43 o                         
   7  10   5        141.44        116.98        40.35 o                         
   8  10   5        313.95        267.73        46.48 o                         
   9  10   5         68.06        220.33        56.96 o                         
  -9  11   5        285.29        295.66        49.54 o                         
  -8  11   5         71.29         65.96        29.78 o                         
  -7  11   5         17.34         50.84        24.68 o                         
  -6  11   5         16.60         20.50        24.12 o                         
  -5  11   5       2866.18       3088.01       108.54 o                         
  -4  11   5        488.99        521.83        34.70 o                         
  -3  11   5        568.19        612.56        36.27 o                         
  -2  11   5        436.54        375.62        24.95 o                         
  -1  11   5          3.86        132.10        22.82 o                         
   0  11   5       1384.03       1292.37        36.74 o                         
   1  11   5       6244.83       5924.53        87.76 o                         
   2  11   5        852.86        833.44        29.96 o                         
   3  11   5        163.97        151.40        17.26 o                         
   4  11   5        815.65        732.04        29.04 o                         
   5  11   5         15.80         73.01        18.46 o                         
   6  11   5        195.31        200.94        21.71 o                         
   7  11   5        277.69        291.20        47.03 o                         
   8  11   5        218.38        232.85        54.08 o                         
  -8  12   5         31.93         27.92        23.75 o                         
  -7  12   5       1197.08       1310.83        83.21 o                         
  -6  12   5        178.29        177.19        35.07 o                         
  -5  12   5          6.39         30.34        18.00 o                         
  -4  12   5        108.15        111.60        19.85 o                         
  -3  12   5       3064.73       3104.43        77.28 o                         
  -2  12   5        560.99        588.16        28.85 o                         
  -2   0   6      28074.76       5960.52       185.91 o                         
  -6   0   8        879.71        127.09        20.50 o                         
 -10   0  10        144.35          0.00        39.33 o                         
  -1  12   5       1531.02       1455.92        53.90 o                         
   0  12   5       1096.68       1039.94        32.10 o                         
   1  12   5        240.03        310.13        16.23 o                         
   2  12   5        108.49         61.88        12.43 o                         
   3  12   5       1205.10       1264.07        37.11 o                         
   4  12   5       1583.80       1718.74        44.71 o                         
   5  12   5         18.56         53.62        23.84 o                         
   6  12   5       1206.57       1230.03        68.46 o                         
   7  12   5        801.18        734.27       111.14 o                         
   8  12   5         16.58         38.04        33.03 o                         
  -8  13   5        249.96        216.71        45.64 o                         
  -7  13   5         86.34        111.51        35.25 o                         
  -6  13   5        315.39        259.29        41.38 o                         
  -5  13   5        673.41        761.45        45.55 o                         
  -4  13   5        287.71        300.57        29.32 o                         
  -3  13   5         20.81         67.81        23.10 o                         
  -2  13   5        193.35        214.67        23.56 o                         
  -1  13   5          0.48         69.95        29.59 o                         
   0  13   5        199.79        202.42        18.55 o                         
   1  13   5       7165.19       6562.97       126.26 o                         
   2  13   5        447.86        512.18        26.44 o                         
   3  13   5         16.07         34.88        11.87 o                         
   4  13   5        769.34        777.78        41.84 o                         
   5  13   5         11.94         37.48        22.64 o                         
   6  13   5        514.89        509.58        56.22 o                         
   7  13   5        381.78        397.79        63.92 o                         
   8  13   5         33.85         34.79        33.40 o                         
  -8  14   5         20.11         51.39        36.46 o                         
  -7  14   5          0.44          0.00        30.61 o                         
  -6  14   5          0.32         30.15        23.66 o                         
  -5  14   5         19.47         37.85        18.00 o                         
  -4  14   5          8.26         14.94        18.37 o                         
  -3  14   5          0.30         91.01        22.64 o                         
  -2  14   5        777.46        768.59        41.38 o                         
  -1  14   5        136.79        138.78        29.32 o                         
   0  14   5          0.61         20.59        11.23 o                         
   1  14   5          7.48         48.05        13.54 o                         
   2  14   5        291.81        308.64        20.50 o                         
   3  14   5         22.01         80.06        19.76 o                         
   4  14   5          1.74         10.58        15.96 o                         
   5  14   5          1.47         19.48        29.04 o                         
   6  14   5         82.74        103.99        40.54 o                         
   7  14   5         18.89         60.39        42.86 o                         
  -7  15   5        149.18        135.54        36.46 o                         
  -6  15   5         44.36         93.23        34.23 o                         
  -5  15   5        558.87        517.00        40.26 o                         
  -4  15   5         33.45         44.07        20.59 o                         
  -3  15   5        494.58        566.36        73.57 o                         
  -2  15   5        463.85        360.50        28.67 o                         
  -1  15   5        105.65        136.65        21.43 o                         
   0  15   5       2719.13       2356.16       133.59 o                         
   1  15   5        601.14        610.79        32.75 o                         
   2  15   5         58.45         55.20        15.86 o                         
   3  15   5         10.74         31.17        17.35 o                         
   4  15   5        182.22        222.55        28.57 o                         
   5  15   5        145.36        176.35        38.87 o                         
   6  15   5         21.06        118.93        36.27 o                         
   7  15   5        209.07        174.22        51.77 o                         
  -7  16   5        652.92        625.54        66.70 o                         
  -6  16   5        128.49        103.44        34.42 o                         
  -5  16   5          0.29          4.92        18.74 o                         
  -4  16   5        557.32        449.65        38.59 o                         
  -3  16   5        797.97        669.05        43.14 o                         
  -2  16   5        225.83        212.35        24.03 o                         
  -1  16   5        434.36        414.86        33.68 o                         
   0  16   5         95.08        108.73        32.28 o                         
   1  16   5         26.32         61.60        26.62 o                         
   2  16   5         95.87         85.35        23.01 o                         
   3  16   5        427.35        477.85        37.57 o                         
   4  16   5        423.49        382.67        35.72 o                         
   5  16   5         10.60         24.68        37.29 o                         
   6  16   5        599.92        572.20        60.49 o                         
   7  16   5        568.06        670.63        85.81 o                         
  -6  17   5        222.12        170.42        38.50 o                         
  -5  17   5       1235.51       1240.42        63.73 o                         
  -4  17   5        186.48        145.00        24.31 o                         
  -3  17   5       1045.31       1099.41        56.50 o                         
  -2  17   5         74.22         77.65        19.11 o                         
  -1  17   5        117.64        263.56        39.80 o                         
   0  17   5        501.79        473.68        42.58 o                         
   1  17   5       2295.80       2294.56        88.13 o                         
   2  17   5        431.88        399.74        35.16 o                         
   3  17   5        144.22        153.63        25.98 o                         
   4  17   5        177.60        177.28        28.39 o                         
   5  17   5        140.58         96.94        31.08 o                         
   6  17   5        395.62        352.43        51.95 o                         
  -6  18   5         99.49        119.67        39.52 o                         
  -5  18   5         29.08         34.05        22.54 o                         
  -4  18   5        222.69        171.16        27.83 o                         
  -3  18   5        711.72        695.68        47.31 o                         
  -2  18   5         19.60          0.00        16.98 o                         
  -1  18   5        477.61        524.61        46.66 o                         
   0  18   5        178.21        202.52        34.79 o                         
   1  18   5        157.81        211.89        28.20 o                         
   2  18   5         40.28         27.83        24.68 o                         
   3  18   5       1299.71       1238.19        64.47 o                         
   4  18   5       1029.70       1031.04        62.34 o                         
   5  18   5        138.09        213.18        38.78 o                         
  -5  19   5         61.63        154.83        31.36 o                         
  -4  19   5        176.88        146.11        27.74 o                         
  -3  19   5        667.51        550.40        60.67 o                         
  -2  19   5        114.07         94.90        23.56 o                         
  -1  19   5       2102.31       2009.01        88.78 o                         
   0  19   5        913.84        859.60        68.56 o                         
   1  19   5        874.00       1006.92        57.33 o                         
   2  19   5        364.43        335.27        37.57 o                         
   3  19   5        147.80        187.21        33.03 o                         
   4  19   5         34.11         23.01        25.98 o                         
   5  19   5         53.52         54.83        33.21 o                         
  -4  20   5         28.48         39.71        23.47 o                         
  -3  20   5          5.90         21.80        22.26 o                         
  -2  20   5        457.70        396.03        57.15 o                         
  -1  20   5         87.91        122.64        26.25 o                         
   0  20   5        288.66        294.45        36.09 o                         
   1  20   5         38.62         46.66        24.77 o                         
   2  20   5         13.01          2.97        21.34 o                         
   3  20   5        575.19        510.97        44.81 o                         
   4  20   5        238.46        280.16        37.11 o                         
  -3  21   5        249.01        238.88        37.01 o                         
  -2  21   5        495.62        504.11        62.62 o                         
  -1  21   5        821.04        807.00        82.75 o                         
   0  21   5        147.00        149.27        28.85 o                         
   1  21   5       1157.65       1087.72        70.60 o                         
   2  21   5        674.32        665.34        51.58 o                         
   3  21   5        169.47        260.31        38.87 o                         
  -1  22   5        318.35        342.32        39.80 o                         
   0  22   5        413.82        448.08        55.75 o                         
   1  22   5        290.36        377.29        39.06 o                         
 -10   0   6         13.33         10.11        42.30 o                         
  -9   0   6        127.78        103.62        48.52 o                         
  -8   0   6       3055.77       3074.75       190.36 o                         
  -7   0   6          8.26         30.98        30.61 o                         
  -6   0   6          1.55          1.48        20.78 o                         
  -5   0   6        741.11        815.81        56.40 o                         
  -4   0   6       2169.10       2057.53        80.43 o                         
  -3   0   6        472.62        550.68        39.24 o                         
  -2   0   6      28074.76      31762.83       228.31 o                         
  -1   0   6         99.51         69.76        10.39 o                         
   0   0   6      10720.30      10638.14       425.63 o                         
   1   0   6       1186.58       1145.33        34.42 o                         
   2   0   6       3863.51       4394.95       148.99 o                         
   3   0   6       1757.76       1786.37        56.59 o                         
   4   0   6       3485.16       3900.12        68.83 o                         
   5   0   6       3813.09       4141.50        80.25 o                         
   6   0   6          2.88          3.53        10.67 o                         
   7   0   6       2094.72       2227.95        65.22 o                         
   8   0   6       2261.26       2604.68        85.35 o                         
   9   0   6       1207.95       1134.29        87.76 o                         
  10   0   6        541.54        532.77        94.25 o                         
 -10   1   6        454.92        520.99        65.12 o                         
  -9   1   6        424.20        459.12        81.17 o                         
  -8   1   6        999.50        887.15        78.39 o                         
  -7   1   6          9.88         12.52        17.90 o                         
  -6   1   6        820.07        867.30        46.01 o                         
  -5   1   6        906.87       1059.80        45.64 o                         
  -4   1   6      15073.30      17390.08       188.69 o                         
  -3   1   6         51.22         59.93        12.89 o                         
  -2   1   6        353.74        391.02        19.85 o                         
  -1   1   6        206.63        202.89        10.30 o                         
   0   1   6       5667.23       5665.89       108.54 o                         
   1   1   6        145.26        147.50        12.25 o                         
   2   1   6       1505.34       1451.10        34.32 o                         
   3   1   6        549.36        478.32        19.30 o                         
   4   1   6      10651.37      11128.52        93.23 o                         
   5   1   6       1142.50       1330.59        36.64 o                         
   6   1   6        236.23        216.99        20.78 o                         
   7   1   6       1065.79       1136.42        34.51 o                         
   8   1   6        605.58        589.83        33.40 o                         
   9   1   6        226.15        258.36        34.97 o                         
  10   1   6        290.36        277.38        53.53 o                         
 -10   2   6         31.55         55.20        32.01 o                         
  -9   2   6        126.81        152.70        38.50 o                         
  -8   2   6        791.35        694.38        55.38 o                         
  -7   2   6         68.65         44.62        19.85 o                         
  -6   2   6        546.07        602.54        42.86 o                         
  -5   2   6       1157.38       1293.39        54.36 o                         
  -4   2   6       1056.83       1437.55        48.24 o                         
  -3   2   6       2365.01       2708.96        57.42 o                         
  -2   2   6       2948.29       3387.47        48.24 o                         
  -1   2   6       2416.68       2326.66        33.86 o                         
   0   2   6       2957.28       2899.60       101.12 o                         
   1   2   6        380.13        317.09        15.77 o                         
   2   2   6         31.79         26.16         8.44 o                         
   3   2   6       2155.65       2198.26        32.10 o                         
   4   2   6       2460.87       2614.43        34.79 o                         
   5   2   6        478.69        449.19        21.34 o                         
   6   2   6         37.98         50.37        11.04 o                         
   7   2   6       1560.35       1740.54        44.07 o                         
   8   2   6       1284.67       1311.85        47.59 o                         
   9   2   6        266.65        290.83        34.88 o                         
  10   2   6        238.02        322.28        52.32 o                         
 -10   3   6          6.18          0.00        26.07 o                         
  -9   3   6        133.46         97.78        31.17 o                         
  -8   3   6       1713.39       1663.35        83.77 o                         
  -7   3   6        229.26        266.34        34.05 o                         
  -6   3   6       1612.93       1832.94        75.05 o                         
  -5   3   6       1680.65       1903.35        70.23 o                         
  -4   3   6       6621.33       7505.50       108.45 o                         
  -3   3   6       7395.15       8174.09        93.70 o                         
  -2   3   6        484.58        402.71        15.21 o                         
  -1   3   6       2466.03       2499.02        39.24 o                         
   0   3   6       1285.15       1172.98        28.29 o                         
   1   3   6        857.05        855.80        19.02 o                         
   2   3   6       2835.39       2804.05        41.56 o                         
   3   3   6       6370.21       6105.34       134.05 o                         
   4   3   6       1080.68       1140.41        31.26 o                         
   5   3   6        240.50        254.37        12.52 o                         
   6   3   6       2568.17       2707.19        59.56 o                         
   7   3   6         31.90         45.27        12.62 o                         
   8   3   6        439.66        435.55        32.19 o                         
   9   3   6         17.50         24.58        20.04 o                         
  10   3   6         39.99          0.00        35.07 o                         
 -10   4   6        363.79        309.48        53.44 o                         
  -9   4   6        192.73        196.11        34.88 o                         
  -8   4   6        860.68        954.41        64.75 o                         
  -7   4   6        831.55        931.40        61.69 o                         
  -6   4   6        137.34        133.68        22.08 o                         
  -5   4   6          4.50          4.27        10.48 o                         
  -4   4   6       5354.81       5679.80        82.29 o                         
  -3   4   6        869.41        866.65        30.71 o                         
  -2   4   6       7810.10       7680.00       132.29 o                         
  -1   4   6       3425.57       3199.61        37.57 o                         
   0   4   6         12.42         19.48         7.70 o                         
   1   4   6      15563.76      15303.42       131.73 o                         
   2   4   6       6327.95       6070.45        88.78 o                         
   3   4   6        815.54        604.21        23.01 o                         
   4   4   6       1553.45       1546.19        28.94 o                         
   5   4   6         74.57         60.76         8.44 o                         
   6   4   6        356.10        401.04        20.22 o                         
   7   4   6        608.51        663.21        32.19 o                         
   8   4   6        191.15        183.50        26.62 o                         
   9   4   6          6.81          7.61        18.65 o                         
 -10   5   6        116.37         20.41        28.67 o                         
  -9   5   6         13.62         17.81        25.79 o                         
  -8   5   6        157.85        207.62        34.97 o                         
  -7   5   6        645.66        640.57        44.34 o                         
  -6   5   6       6043.48       6111.46       133.96 o                         
  -5   5   6       3008.92       2951.83        56.59 o                         
  -4   5   6       4250.87       4226.76       131.45 o                         
  -3   5   6      17534.78      17477.28       307.99 o                         
  -2   5   6      13215.37      12492.60       167.17 o                         
  -1   5   6       3521.52       3426.81        41.38 o                         
   0   5   6       9316.56       9061.99       103.62 o                         
   1   5   6       6228.47       6045.13        82.01 o                         
   2   5   6       8847.46       8606.77        84.33 o                         
   3   5   6       2410.06       2392.43        35.72 o                         
   4   5   6       2595.63       2660.81        33.86 o                         
   5   5   6        953.58        900.70        25.23 o                         
   6   5   6       2354.48       2525.37        52.69 o                         
   7   5   6       1468.48       1574.11        45.83 o                         
   8   5   6        525.61        509.21        39.43 o                         
   9   5   6          1.38         49.17        23.29 o                         
 -10   6   6       1829.75       1765.49       122.55 o                         
  -9   6   6        323.23        437.31        49.82 o                         
  -8   6   6       1386.22       1355.36        77.56 o                         
  -7   6   6       2360.78       2512.10        86.65 o                         
  -6   6   6       2959.03       3062.78        94.44 o                         
  -5   6   6        107.80        136.46        20.50 o                         
  -4   6   6       1155.64       1162.49        33.58 o                         
  -3   6   6       1172.88       1279.57        32.19 o                         
  -2   6   6      11348.85      10781.19       196.67 o                         
  -1   6   6       1732.66       1504.25        32.28 o                         
   0   6   6          9.62         26.72         5.38 o                         
   1   6   6      14765.33      13646.83       247.32 o                         
   2   6   6       5087.22       4386.41        62.43 o                         
   3   6   6       6341.42       6556.01        93.42 o                         
   4   6   6       3831.46       3961.34        42.49 o                         
   5   6   6         76.45        105.66        13.27 o                         
   6   6   6        688.47        726.48        30.15 o                         
   7   6   6       3693.92       3734.89        92.12 o                         
   8   6   6        445.50        406.33        35.72 o                         
   9   6   6        128.24        107.80        26.72 o                         
  -9   7   6        269.37        297.42        44.81 o                         
  -8   7   6        140.48         98.06        23.75 o                         
  -7   7   6         31.01         48.52        25.14 o                         
  -6   7   6       8688.34       8968.66       153.63 o                         
  -5   7   6       2049.22       2063.75        69.67 o                         
  -4   7   6        375.95        399.93        27.46 o                         
  -3   7   6      14216.69      14388.62       135.07 o                         
  -2   7   6       9175.17       9007.72       113.09 o                         
  -1   7   6       1908.38       2079.89        42.49 o                         
   0   7   6      15960.80      16580.94       113.27 o                         
   1   7   6       3997.80       3967.19       120.51 o                         
   2   7   6       2958.05       2735.58        50.28 o                         
   3   7   6       2796.69       2790.59        38.22 o                         
   4   7   6        215.94        209.84        10.67 o                         
   5   7   6        571.11        598.08        24.58 o                         
   6   7   6       1278.71       1197.74        46.20 o                         
   7   7   6        804.93        843.27        42.30 o                         
   8   7   6       1426.85       1558.43        67.07 o                         
   9   7   6          4.01          0.00        19.85 o                         
  -9   8   6       1222.40       1216.21        82.10 o                         
  -8   8   6         28.68         31.63        20.41 o                         
  -7   8   6       1461.74       1427.63        69.39 o                         
  -6   8   6       1483.86       1564.28        77.93 o                         
  -5   8   6         35.44         60.02        18.09 o                         
  -4   8   6       1685.12       1518.26       113.92 o                         
  -3   8   6        348.52        323.86        15.86 o                         
  -2   8   6        674.11        658.94        28.11 o                         
  -1   8   6       1848.98       1774.68        33.58 o                         
   0   8   6       3298.05       3530.43        54.73 o                         
   1   8   6       4869.92       4541.06        54.08 o                         
   2   8   6       5637.88       5480.53        81.36 o                         
   3   8   6        517.82        535.37        17.81 o                         
   4   8   6       6487.37       6333.36        89.99 o                         
   5   8   6       2997.27       3052.95        57.80 o                         
   6   8   6       1037.61       1092.45        55.66 o                         
   7   8   6        141.29        183.59        32.75 o                         
   8   8   6        540.70        495.02        51.02 o                         
   9   8   6       2159.18       2087.22       106.13 o                         
  -9   9   6       1519.33       1647.68       118.19 o                         
  -8   9   6       2564.88       2710.81       116.70 o                         
  -7   9   6       1285.68       1357.40        79.41 o                         
  -6   9   6       1311.97       1419.56        75.42 o                         
  -5   9   6       3452.78       3621.07       111.32 o                         
  -4   9   6       3045.39       3365.58        75.61 o                         
  -3   9   6       5785.40       6083.16        77.37 o                         
  -2   9   6       1018.98       1040.59        36.27 o                         
  -1   9   6        581.95        599.01        20.87 o                         
  10   0   2          3.91          0.00        40.08 o                         
   6   0   4         60.56          9.18        19.48 o                         
   2   0   6       3863.51        932.70        42.30 o                         
   0   9   6       6289.70       6088.92        79.60 o                         
   1   9   6         33.50         43.79         8.72 o                         
   2   9   6        542.34        564.50        22.26 o                         
   3   9   6        961.63       1000.70        25.23 o                         
   4   9   6        882.63        928.44        28.11 o                         
   5   9   6       3549.83       3808.27        65.22 o                         
   6   9   6        647.02        703.56        40.91 o                         
   7   9   6        146.81        167.45        30.71 o                         
   8   9   6       1223.45       1268.71        80.43 o                         
   9   9   6        389.13        434.44        52.14 o                         
  -9  10   6       1319.11       1367.61        90.45 o                         
  -8  10   6        682.01        654.95        62.34 o                         
  -7  10   6        202.05        196.95        35.90 o                         
  -6  10   6        168.75        167.91        32.19 o                         
  -5  10   6          2.81         41.00        22.73 o                         
  -4  10   6       2164.23       2202.25        64.10 o                         
  -3  10   6       1491.04       1573.65        41.84 o                         
  -2  10   6       2359.39       2349.11        51.49 o                         
  -1  10   6       2153.29       2151.41        43.51 o                         
   0  10   6        257.68        229.70        15.77 o                         
   1  10   6        618.11        673.88        20.41 o                         
   2  10   6       2685.01       2705.99        49.26 o                         
   3  10   6        679.42        798.56        26.53 o                         
   4  10   6       3606.93       3777.85        63.73 o                         
   5  10   6       1833.16       1974.97        55.48 o                         
   6  10   6        352.05        353.17        28.11 o                         
   7  10   6       1120.61       1114.53        61.60 o                         
   8  10   6        539.49        549.94        55.10 o                         
   9  10   6        785.39        843.74        70.32 o                         
  -9  11   6        775.32        740.58        69.11 o                         
  -8  11   6       1335.14       1423.92        88.78 o                         
  -7  11   6        124.01        110.58        32.47 o                         
  -6  11   6        652.34        640.85        55.66 o                         
  -5  11   6       2108.09       2282.13        95.27 o                         
  -4  11   6       2858.68       2968.71        76.44 o                         
  -3  11   6        168.61        204.37        18.83 o                         
  -2  11   6       1832.03       1669.94        66.05 o                         
  -1  11   6         12.12         73.01        20.87 o                         
   0  11   6       1594.66       1470.67        36.83 o                         
   1  11   6          3.99          8.16         6.49 o                         
   2  11   6        263.16        281.46        18.55 o                         
   3  11   6        625.77        634.64        25.51 o                         
   4  11   6       1434.91       1515.02        40.45 o                         
   5  11   6       1815.10       2019.96        68.65 o                         
   6  11   6        186.51        196.11        26.07 o                         
   7  11   6        119.90        161.23        26.07 o                         
   8  11   6        417.35        409.85        50.10 o                         
  -8  12   6         98.53         43.79        28.48 o                         
  -7  12   6        335.15        389.17        73.47 o                         
  -6  12   6        161.73        196.49        39.15 o                         
  -5  12   6        287.57        329.52        34.88 o                         
  -4  12   6       1941.89       1868.28        63.73 o                         
  -3  12   6         77.49        201.22        24.95 o                         
  -2  12   6         42.87         18.37        11.23 o                         
  -1  12   6       2426.02       2217.00        60.21 o                         
   0  12   6       1277.83       1257.58        41.47 o                         
   1  12   6         45.71         71.53        10.02 o                         
   2  12   6        974.89       1024.73        34.42 o                         
   3  12   6         85.25        105.66        14.29 o                         
   4  12   6       1029.73       1077.70        42.21 o                         
   5  12   6       1330.24       1217.50        54.92 o                         
   6  12   6        777.04        745.59        52.23 o                         
   7  12   6        313.81        342.60        59.47 o                         
   8  12   6        307.37        259.57        78.30 o                         
  -8  13   6        155.28        123.38        30.80 o                         
  -7  13   6        685.85        722.12        64.66 o                         
  -6  13   6        139.81        151.31        35.07 o                         
  -5  13   6         17.60        171.44        26.90 o                         
  -4  13   6        156.33        150.19        24.95 o                         
  -3  13   6        176.76        373.03        34.05 o                         
  -2  13   6        640.95        663.67        32.47 o                         
  -1  13   6        415.32        531.57        34.79 o                         
   0  13   6       4171.36       4063.11        61.04 o                         
   1  13   6       1547.78       1464.55        39.89 o                         
   2  13   6        328.85        355.12        20.87 o                         
   3  13   6       1636.18       1816.15        51.39 o                         
   4  13   6        307.75        343.15        25.33 o                         
   5  13   6        138.86        195.37        28.29 o                         
   6  13   6        389.76        369.41        40.45 o                         
   7  13   6          7.49         29.41        32.38 o                         
   8  13   6        105.98         88.87        40.26 o                         
  -8  14   6        122.73         92.31        33.40 o                         
  -7  14   6        538.23        615.52        63.08 o                         
  -6  14   6       1677.81       1506.11        88.32 o                         
  -5  14   6        132.32        138.78        26.25 o                         
  -4  14   6        790.66        707.55        43.69 o                         
  -3  14   6       2659.34       2523.05        75.42 o                         
  -2  14   6        257.80        292.50        28.48 o                         
  -1  14   6        814.12        784.27        43.42 o                         
   0  14   6        153.41        112.53        18.09 o                         
   1  14   6        274.44        291.95        20.87 o                         
   2  14   6        620.93        653.65        32.01 o                         
   3  14   6        758.90        794.66        36.37 o                         
   4  14   6        436.73        529.90        32.47 o                         
   5  14   6          5.99         23.56        21.24 o                         
   6  14   6        683.35        624.89        67.35 o                         
   7  14   6        494.70        554.20       121.62 o                         
  -7  15   6        271.85        396.68        55.48 o                         
  -6  15   6         10.52         30.89        27.46 o                         
  -5  15   6         20.40         29.04        24.68 o                         
  -4  15   6        735.37        761.82        46.38 o                         
  -3  15   6        119.41        301.69        40.08 o                         
  -2  15   6        174.31        157.80        23.38 o                         
  -1  15   6       1270.93       1403.32        44.25 o                         
   0  15   6        537.82        580.09        32.19 o                         
   1  15   6       3133.81       2896.82        73.38 o                         
   2  15   6       1278.66       1277.90        43.88 o                         
   3  15   6       1998.94       2622.22        92.12 o                         
   4  15   6         84.92        100.93        19.76 o                         
   5  15   6        878.99        880.20       113.36 o                         
   6  15   6        497.95        511.34        66.42 o                         
   7  15   6         12.92         56.13        41.19 o                         
  -7  16   6         28.94        146.58        40.08 o                         
  -6  16   6        155.30         82.56        32.19 o                         
  -5  16   6         38.94         36.18        22.54 o                         
  -4  16   6       2227.27       2006.32        93.42 o                         
  -3  16   6        653.77        653.10        42.86 o                         
  -2  16   6        504.39        431.66        31.36 o                         
  -1  16   6        600.72        548.64        37.57 o                         
   0  16   6        130.42        137.02        27.46 o                         
   1  16   6          5.83         58.35        19.57 o                         
   2  16   6        138.30        112.90        18.65 o                         
   3  16   6        490.55        486.58        34.70 o                         
   4  16   6        183.40        179.79        29.04 o                         
   5  16   6         12.72         41.38        39.15 o                         
   6  16   6         91.54        115.31        36.83 o                         
  -6  17   6        168.94        136.74        41.28 o                         
  -5  17   6        413.81        561.16        46.48 o                         
  -4  17   6          8.37          6.03        19.76 o                         
  -3  17   6          5.93         18.37        18.55 o                         
  -2  17   6        289.06        273.58        27.74 o                         
  -1  17   6         11.43        147.22        34.23 o                         
   0  17   6         91.49         97.41        25.70 o                         
   1  17   6         73.49        200.66        33.40 o                         
   2  17   6         51.59         57.70        21.06 o                         
   3  17   6        380.85        442.05        39.06 o                         
   4  17   6        175.20        205.02        29.78 o                         
   5  17   6         98.27        372.84        54.46 o                         
   6  17   6        266.55        267.45        47.96 o                         
  -6  18   6        216.23        157.89        33.86 o                         
  -5  18   6        116.05        133.68        28.48 o                         
  -4  18   6         21.54          0.74        21.34 o                         
  -3  18   6         34.68         53.90        23.66 o                         
  -2  18   6        210.09        183.03        25.14 o                         
  -1  18   6        281.89        336.94        40.82 o                         
   0  18   6        173.69        174.41        32.19 o                         
   1  18   6        109.92        171.25        33.58 o                         
   2  18   6        275.69        279.51        31.54 o                         
   3  18   6        398.78        488.06        42.58 o                         
   4  18   6        395.40        393.99        59.65 o                         
   5  18   6        149.55        234.71        38.68 o                         
  -5  19   6        549.53        498.91        45.64 o                         
  -4  19   6        463.00        402.71        38.22 o                         
  -3  19   6         53.09         82.01        28.85 o                         
  -2  19   6         69.92         86.28        27.74 o                         
  -1  19   6        369.31        409.02        40.35 o                         
   0  19   6        151.72        128.21        34.79 o                         
   1  19   6          6.77         61.04        24.77 o                         
   2  19   6         17.67         36.55        27.55 o                         
   3  19   6        156.11        231.18        33.68 o                         
   4  19   6        573.96        532.59        45.18 o                         
   5  19   6         41.08        121.81        32.28 o                         
  -4  20   6         97.42         99.36        25.60 o                         
  -3  20   6        241.07        242.13        38.22 o                         
  -2  20   6         29.77         37.57        25.98 o                         
  -1  20   6         70.06         72.27        24.21 o                         
   0  20   6          0.29         25.05        25.51 o                         
   1  20   6        456.98        462.92        38.78 o                         
   2  20   6        153.69        168.56        32.47 o                         
   3  20   6          1.11         64.47        25.23 o                         
   4  20   6        770.20        759.87        92.12 o                         
  -3  21   6       1189.30       1092.54        71.34 o                         
  -2  21   6        777.68        743.73        69.02 o                         
  -1  21   6         65.05        132.29        28.20 o                         
   0  21   6        947.29       1024.54        87.20 o                         
   1  21   6         87.11        155.30        29.78 o                         
   2  21   6        111.24         90.45        28.02 o                         
   0  22   6         37.35         59.37        25.51 o                         
 -10   1   7        388.97        293.15        59.93 o                         
  -9   1   7          0.34         11.41        25.98 o                         
  -8   1   7       1071.28       1059.61        66.70 o                         
  -7   1   7         10.65         36.74        20.87 o                         
  -6   1   7       2919.52       3246.00        86.28 o                         
  -5   1   7        701.31        713.49        37.66 o                         
  -4   1   7        751.42       1013.97        40.82 o                         
  -3   1   7        476.75        545.21        27.09 o                         
  -2   1   7        278.69        292.13        18.28 o                         
  -1   1   7       3920.99       3998.54        82.10 o                         
   0   1   7       8505.08       8518.36       174.59 o                         
   1   1   7         50.60         57.61         8.63 o                         
   2   1   7       2791.12       2664.89        46.85 o                         
   3   1   7        170.01        209.66        20.04 o                         
   4   1   7       1192.46       1094.96        32.75 o                         
   5   1   7       2548.65       2606.63        45.36 o                         
   6   1   7         28.25         45.74        10.39 o                         
   7   1   7        108.75        116.98        13.54 o                         
   8   1   7        195.30        155.67        21.71 o                         
   9   1   7          4.87         33.86        21.34 o                         
  10   1   7        264.12        227.56        45.55 o                         
 -10   2   7        773.32        829.82        83.03 o                         
  -9   2   7         10.54         38.68        36.27 o                         
  -8   2   7        181.06        122.08        36.83 o                         
  -7   2   7        132.89        196.02        32.38 o                         
  -6   2   7        362.37        366.07        31.17 o                         
  -5   2   7        540.95        553.09        33.49 o                         
  -4   2   7        927.39       1019.54        43.23 o                         
  -3   2   7        170.83        180.99        17.63 o                         
  -2   2   7         98.22         88.69         9.65 o                         
  -1   2   7      12107.80      11788.11       107.98 o                         
   0   2   7      23021.34      22246.64       230.53 o                         
   1   2   7       4662.49       4400.88        62.06 o                         
   2   2   7        177.29        175.80        13.36 o                         
   3   2   7       1376.92       1354.80        33.30 o                         
   4   2   7       2539.51       2406.44        60.39 o                         
   5   2   7        122.22        111.42        12.06 o                         
   6   2   7       4221.94       4490.31        63.36 o                         
   7   2   7        306.02        367.09        21.89 o                         
   8   2   7        510.04        449.47        29.13 o                         
   9   2   7       1703.00       1832.75        98.98 o                         
 -10   3   7         94.36         60.58        33.86 o                         
  -9   3   7          4.74         27.46        25.42 o                         
  -8   3   7       1661.24       1626.15        84.88 o                         
  -7   3   7         15.15         54.36        22.08 o                         
  -6   3   7        147.47        143.70        26.25 o                         
  -5   3   7       1906.11       1985.63        72.27 o                         
  -4   3   7       5659.96       6067.39        99.08 o                         
  -3   3   7        890.40        960.07        42.40 o                         
  -2   3   7       2346.65       2544.48        36.55 o                         
  -1   3   7       2071.17       2140.75        28.39 o                         
   0   3   7      16116.81      16040.65       181.74 o                         
   1   3   7        551.80        526.19        25.98 o                         
   2   3   7       8013.14       7917.40        75.61 o                         
   3   3   7       2355.71       2081.19        34.32 o                         
   4   3   7       1618.88       1469.00        36.37 o                         
   5   3   7       4352.17       4643.94        48.61 o                         
   6   3   7       1284.57       1470.02        37.11 o                         
   7   3   7         41.55         60.11        15.59 o                         
   8   3   7       1063.00       1141.90        41.38 o                         
   9   3   7        195.12        213.00        31.63 o                         
 -10   4   7        330.99        233.41        52.51 o                         
  -9   4   7          1.10          0.00        21.06 o                         
  -8   4   7        128.37        107.43        28.57 o                         
  -7   4   7          0.68         20.32        19.30 o                         
  -6   4   7        431.28        388.52        47.59 o                         
  -5   4   7          0.07          0.00         9.37 o                         
  -4   4   7       1477.16       1455.92        44.99 o                         
  -3   4   7        365.96        366.72        19.57 o                         
  -2   4   7       1344.67       1442.66        33.68 o                         
  -1   4   7       7657.76       7447.34        86.46 o                         
   0   4   7       3342.30       3374.39        45.92 o                         
   1   4   7       1175.11       1142.08        26.35 o                         
   2   4   7       4406.40       4849.42       120.14 o                         
   3   4   7        147.71        151.86        27.09 o                         
   4   4   7        921.18        895.78        22.17 o                         
   5   4   7        144.18        156.32        10.85 o                         
   6   4   7       3822.31       3981.85        65.68 o                         
   7   4   7         18.77         21.71        11.50 o                         
   8   4   7        363.63        309.94        25.23 o                         
   9   4   7        848.56        890.86        58.63 o                         
 -10   5   7         90.87         71.53        38.50 o                         
  -9   5   7         19.54         54.73        27.83 o                         
  -8   5   7       1325.15       1265.47        75.98 o                         
  -7   5   7        403.91        481.19        45.83 o                         
  -6   5   7        226.30        244.73        27.83 o                         
  -5   5   7        159.13        128.86        16.23 o                         
  -4   5   7        185.17        116.98        17.63 o                         
  -3   5   7       1897.07       1999.27        53.71 o                         
  -2   5   7       3550.86       3653.81        58.44 o                         
  -1   5   7        636.81        596.51        19.11 o                         
   0   5   7        563.59        459.02        16.79 o                         
   1   5   7        319.72        364.12        18.00 o                         
   2   5   7       1016.31       1024.73        28.29 o                         
   3   5   7       2100.59       2105.86        37.85 o                         
   4   5   7        109.73        129.97         8.53 o                         
   5   5   7        432.63        444.46        21.15 o                         
   6   5   7        433.96        405.96        26.35 o                         
   7   5   7          0.10          9.93        12.62 o                         
   8   5   7          3.99         39.24        16.88 o                         
   9   5   7         45.41         73.10        22.45 o                         
 -10   6   7        244.86        277.47        45.46 o                         
  -9   6   7         65.13         95.18        34.42 o                         
  -8   6   7          0.61          7.79        19.85 o                         
  -7   6   7        414.46        464.12        46.76 o                         
  -6   6   7        429.32        414.86        37.85 o                         
  -5   6   7       1174.18       1259.90        54.46 o                         
  -4   6   7        804.71        876.02        34.05 o                         
  -3   6   7        203.10        215.13        19.76 o                         
  -2   6   7       4431.20       4169.05        67.54 o                         
  -1   6   7        276.40        349.74        17.63 o                         
   0   6   7       3333.86       3340.81        91.66 o                         
   1   6   7         25.07         15.86         9.37 o                         
   2   6   7       2650.87       2669.99        87.30 o                         
   3   6   7          1.73          2.13         7.14 o                         
   4   6   7        107.37         93.88         9.93 o                         
   5   6   7          5.89         18.00        10.58 o                         
   6   6   7        260.00        294.45        21.62 o                         
   7   6   7        300.12        304.75        26.62 o                         
   8   6   7        139.97        101.86        23.01 o                         
   9   6   7         13.03         27.55        22.36 o                         
  -9   7   7         48.90        140.17        40.91 o                         
  -8   7   7         20.40         48.61        24.12 o                         
  -7   7   7        266.69        263.74        32.47 o                         
  -6   7   7       2184.83       2280.18        79.41 o                         
  -5   7   7        471.48        526.74        37.85 o                         
  -4   7   7        523.69        515.89        22.91 o                         
  -3   7   7        188.40        217.45        13.92 o                         
  -2   7   7        837.78        803.20        29.22 o                         
  -1   7   7       3192.78       3019.83        48.52 o                         
  -2   0   8        248.80         44.44        18.92 o                         
  -6   0  10       5795.82       1078.44        46.85 o                         
 -10   0  12        186.67          0.00        44.53 o                         
   0   7   7         59.94         84.70        10.11 o                         
   1   7   7         15.73         20.13         6.96 o                         
   2   7   7       1434.36       1492.01        61.88 o                         
   3   7   7        224.83        226.64        12.89 o                         
   4   7   7       1579.87       1676.81        31.82 o                         
   5   7   7       3844.73       3858.00        58.54 o                         
   6   7   7       1023.36       1062.39        45.09 o                         
   7   7   7         50.71         59.09        17.90 o                         
   8   7   7         69.99        118.93        25.70 o                         
   9   7   7         50.93         34.14        24.31 o                         
  -9   8   7        224.17        305.03        48.15 o                         
  -8   8   7         46.92         62.90        23.19 o                         
  -7   8   7         78.14         93.42        25.88 o                         
  -6   8   7       1171.20       1296.45        73.66 o                         
  -5   8   7       1083.14       1231.70        52.97 o                         
  -4   8   7        182.16        200.57        18.74 o                         
  -3   8   7        457.73        476.00        22.26 o                         
  -2   8   7       1155.21       1305.45        47.50 o                         
  -1   8   7        815.59        780.75        26.16 o                         
   0   8   7        566.35        462.64        27.83 o                         
   1   8   7       1575.90       1416.03        88.41 o                         
   2   8   7        441.62        445.57        18.18 o                         
   3   8   7        340.21        323.30        14.47 o                         
   4   8   7       1860.68       1937.86        30.43 o                         
   5   8   7        117.07        104.27        15.31 o                         
   6   8   7        366.30        382.77        30.89 o                         
   7   8   7        536.01        528.04        38.31 o                         
   8   8   7         98.26        125.80        29.32 o                         
   9   8   7        680.16        645.77        62.34 o                         
  -9   9   7         41.41         53.25        45.83 o                         
  -8   9   7        247.31        207.80        40.82 o                         
  -7   9   7          0.15         18.83        24.86 o                         
  -6   9   7        199.78        268.75        37.57 o                         
  -5   9   7         57.19         99.54        26.25 o                         
  -4   9   7       1515.23       1518.45        44.07 o                         
  -3   9   7        212.99        194.54        16.61 o                         
  -2   9   7        566.12        548.64        27.37 o                         
  -1   9   7         21.17         20.13         8.91 o                         
   0   9   7        329.28        277.57        16.23 o                         
   1   9   7        140.49        190.46        36.64 o                         
   2   9   7        446.27        469.13        21.06 o                         
   3   9   7        497.80        444.64        17.90 o                         
   4   9   7        235.88        269.87        17.35 o                         
   5   9   7       1612.44       1771.24        46.66 o                         
   6   9   7        216.00        207.71        28.94 o                         
   7   9   7         62.60         53.16        18.92 o                         
   8   9   7        452.92        413.19        43.69 o                         
   9   9   7          4.50         92.40        33.68 o                         
  -9  10   7          5.32         74.12        41.47 o                         
  -8  10   7        446.36        421.17        51.21 o                         
  -7  10   7        767.62        929.92        68.74 o                         
  -6  10   7        944.83        933.63        70.32 o                         
  -5  10   7        576.38        694.29        54.27 o                         
  -4  10   7        671.98        659.96        36.46 o                         
  -3  10   7        103.74        125.89        15.96 o                         
  -2  10   7       2542.78       2746.44        56.22 o                         
  -1  10   7       1781.31       1762.99        39.43 o                         
   0  10   7        405.21        397.33        19.76 o                         
   1  10   7        250.17        278.68        16.14 o                         
   2  10   7        249.15        237.77        17.63 o                         
   3  10   7         45.48         50.10        10.11 o                         
   4  10   7        107.26        111.79        12.99 o                         
   5  10   7       3026.73       3011.29        67.72 o                         
   6  10   7        746.33        785.29        51.77 o                         
   7  10   7        912.40        927.51        51.77 o                         
   8  10   7        147.00        142.86        33.68 o                         
  -9  11   7        184.68        229.33        52.32 o                         
  -8  11   7        198.24        154.65        35.07 o                         
  -7  11   7        399.01        428.04        72.64 o                         
  -6  11   7        172.71        171.81        32.75 o                         
  -5  11   7        107.56        127.47        30.98 o                         
  -4  11   7        158.02        170.60        23.38 o                         
  -3  11   7         23.57         43.32        12.15 o                         
  -2  11   7       1092.66       1054.23        37.11 o                         
  -1  11   7        137.96        169.21        15.40 o                         
   0  11   7        116.07         97.59        10.58 o                         
   1  11   7       2599.13       2574.91        45.09 o                         
   2  11   7        251.46        268.10        18.00 o                         
   3  11   7       2286.77       2253.65        44.07 o                         
   4  11   7        284.40        301.78        21.99 o                         
   5  11   7        301.28        586.39        43.14 o                         
   6  11   7        325.02        293.24        34.23 o                         
   7  11   7         22.23         96.67        24.58 o                         
   8  11   7          7.13          0.00        23.84 o                         
  -8  12   7        122.10        128.58        35.62 o                         
  -7  12   7        390.12        581.85        57.70 o                         
  -6  12   7        156.01        138.78        32.19 o                         
  -5  12   7       3459.03       3537.39       104.09 o                         
  -4  12   7       2953.14       2970.57        79.97 o                         
  -3  12   7        600.73        626.56        30.61 o                         
  -2  12   7        410.55        425.07        25.70 o                         
  -1  12   7        106.49        107.06        15.40 o                         
   0  12   7       1416.96       1416.87        36.92 o                         
   1  12   7        456.30        414.12        20.13 o                         
   2  12   7        828.14        735.94        34.88 o                         
   3  12   7        972.38        876.48        39.24 o                         
   4  12   7        715.74        687.14        33.12 o                         
   5  12   7        343.67        392.60        34.51 o                         
   6  12   7         23.48         27.83        20.13 o                         
   7  12   7        194.81        234.98        32.84 o                         
   8  12   7        323.17        235.91        73.47 o                         
  -8  13   7          0.51         23.66        25.23 o                         
  -7  13   7        246.24        304.75        46.38 o                         
  -6  13   7       1856.45       1834.33        94.72 o                         
  -5  13   7         61.34         69.30        20.78 o                         
  -4  13   7        296.07        259.20        28.85 o                         
  -3  13   7         12.83         38.50        16.70 o                         
  -2  13   7        525.76        516.35        30.15 o                         
  -1  13   7       2054.53       2078.40        47.31 o                         
   0  13   7        127.86        117.91        14.56 o                         
   1  13   7        330.96        528.04        36.46 o                         
   2  13   7        637.36        696.79        32.19 o                         
   3  13   7       1196.18       1114.53        41.10 o                         
   4  13   7        848.39        918.14        38.22 o                         
   5  13   7        863.47        936.97        50.65 o                         
   6  13   7        436.42        516.26        39.98 o                         
   7  13   7          0.49         96.76        42.02 o                         
   8  13   7        148.91         80.89        65.12 o                         
  -8  14   7          4.78          0.00        27.27 o                         
  -7  14   7         63.57         75.14        29.59 o                         
  -6  14   7         65.77         74.03        27.65 o                         
  -5  14   7        827.78        816.00        49.07 o                         
  -4  14   7          0.45          8.16        17.35 o                         
  -3  14   7        126.69        173.48        23.56 o                         
  -2  14   7       3167.36       3029.66        74.40 o                         
  -1  14   7         71.18         84.61        15.86 o                         
   0  14   7        233.15        220.23        24.49 o                         
   1  14   7         39.99         57.33        16.33 o                         
   2  14   7        218.53        253.45        21.62 o                         
   3  14   7        472.30        424.98        28.48 o                         
   4  14   7        436.59        444.46        29.69 o                         
   5  14   7        338.36        361.61        44.07 o                         
   6  14   7        124.07         98.06        31.45 o                         
   7  14   7         43.99         48.98        33.68 o                         
  -7  15   7        120.87        100.19        31.36 o                         
  -6  15   7        364.74        364.31        47.59 o                         
  -5  15   7        128.03         96.48        22.91 o                         
  -4  15   7        547.11        568.58        56.68 o                         
  -3  15   7          8.68         59.93        22.45 o                         
  -2  15   7        305.75        329.89        30.61 o                         
  -1  15   7          0.00        125.89        20.41 o                         
   0  15   7         65.24         63.27        20.32 o                         
   1  15   7        147.80        278.68        28.57 o                         
   2  15   7        290.96        299.64        27.27 o                         
   3  15   7        254.56        436.48        33.95 o                         
   4  15   7         29.48         28.85        15.12 o                         
   5  15   7        118.52        140.55        29.69 o                         
   6  15   7         56.05         59.00        52.79 o                         
   7  15   7        162.61        148.99        47.59 o                         
  -7  16   7        539.96        617.01        65.40 o                         
  -6  16   7        309.99        243.43        40.63 o                         
  -5  16   7        463.08        465.24        40.45 o                         
  -4  16   7        127.73        106.59        24.21 o                         
  -3  16   7         11.77         41.28        18.28 o                         
  -2  16   7        150.41        152.05        23.66 o                         
  -1  16   7        307.88        278.49        26.35 o                         
   0  16   7          7.37         15.68        17.53 o                         
   1  16   7        331.43        379.89        33.68 o                         
   2  16   7        148.88        111.88        20.41 o                         
   3  16   7         14.83         33.58        16.42 o                         
   4  16   7        792.31        790.77        43.14 o                         
   5  16   7        395.71        380.73        49.82 o                         
   6  16   7         59.23         71.62        41.10 o                         
  -6  17   7        526.88        441.67        55.38 o                         
  -5  17   7        227.60        252.15        33.12 o                         
  -4  17   7         60.01         69.95        22.64 o                         
  -3  17   7         68.93         91.10        22.26 o                         
  -2  17   7        244.43        224.22        26.16 o                         
  -1  17   7       1628.32       1492.94        72.45 o                         
   0  17   7        447.00        391.02        40.17 o                         
   1  17   7        325.09        450.86        45.55 o                         
   2  17   7         35.45         30.71        19.11 o                         
   3  17   7       1533.44       1529.86        60.86 o                         
   4  17   7         25.44         44.62        20.69 o                         
   5  17   7        346.33        495.11        62.25 o                         
   6  17   7        181.15        125.80        36.27 o                         
  -6  18   7         29.20         22.45        28.94 o                         
  -5  18   7        568.33        538.62        45.74 o                         
  -4  18   7        563.44        573.87        45.09 o                         
  -3  18   7         42.64        139.25        29.96 o                         
  -2  18   7        553.77        469.88        35.81 o                         
  -1  18   7        130.32         84.79        25.60 o                         
   0  18   7          0.12         15.59        24.03 o                         
   1  18   7         36.62         76.91        25.60 o                         
   2  18   7         81.86         69.67        22.91 o                         
   3  18   7         14.59         11.32        21.99 o                         
   4  18   7         13.13         65.12        28.85 o                         
   5  18   7        145.13        144.16        55.66 o                         
  -5  19   7        611.24        501.60        45.09 o                         
  -4  19   7        181.87        176.45        30.43 o                         
  -3  19   7        738.04        730.74        50.56 o                         
  -2  19   7         10.64         30.52        21.89 o                         
  -1  19   7        110.51         98.52        24.95 o                         
   0  19   7        746.56        723.23        68.46 o                         
   1  19   7         27.43         84.88        29.69 o                         
   2  19   7          8.46          9.93        23.01 o                         
   3  19   7        175.01        220.70        32.56 o                         
   4  19   7         27.96         26.07        27.46 o                         
  -4  20   7        366.03        323.67        37.57 o                         
  -3  20   7         13.87         53.81        26.35 o                         
  -2  20   7         28.29          6.03        25.14 o                         
  -1  20   7        401.81        359.67        36.92 o                         
   0  20   7        567.13        467.93        45.74 o                         
   1  20   7        774.04        743.55        50.56 o                         
   2  20   7        185.41        198.80        33.86 o                         
   3  20   7         74.64         64.75        27.46 o                         
  -3  21   7        534.85        474.42        51.02 o                         
  -2  21   7         92.64         63.73        29.87 o                         
  -1  21   7        181.16        262.17        31.54 o                         
   0  21   7        529.16        649.94        46.57 o                         
   1  21   7        260.44        255.21        33.95 o                         
   2  21   7        518.30        534.26        53.90 o                         
 -10   0   8        377.73        463.66        89.24 o                         
  -9   0   8        110.75        100.01        46.85 o                         
  -8   0   8       6305.45       6421.12       278.96 o                         
  -7   0   8        203.57        226.17        39.24 o                         
  -6   0   8        879.71       1047.83        70.23 o                         
  -5   0   8       5787.24       6594.32       159.19 o                         
  -4   0   8      12851.15      15294.79       218.94 o                         
  -3   0   8        190.27        228.58        27.27 o                         
  -2   0   8        248.80        210.31        25.23 o                         
  -1   0   8        203.52        214.02        14.94 o                         
   0   0   8      11985.93      11108.20       387.78 o                         
   1   0   8       2713.63       2267.10       200.29 o                         
   2   0   8         34.66         34.23        13.27 o                         
   3   0   8      11432.81      11823.45       160.40 o                         
   4   0   8       9522.44      10170.95       152.88 o                         
   5   0   8        293.83        256.32        29.13 o                         
   6   0   8        431.77        511.44        34.42 o                         
   7   0   8       3839.75       4025.73       103.62 o                         
   8   0   8       2097.66       2151.51        80.80 o                         
   9   0   8          7.34          0.00        23.01 o                         
 -10   1   8         68.55         81.54        38.78 o                         
  -9   1   8        501.61        496.04        62.06 o                         
  -8   1   8        398.39        367.00        46.94 o                         
  -7   1   8        643.55        783.72        55.29 o                         
  -6   1   8       1086.67       1206.47        55.85 o                         
  -5   1   8        667.68        656.62        36.92 o                         
  -4   1   8      18128.88      19858.39       176.35 o                         
  -3   1   8       2257.08       2708.40        58.26 o                         
  -2   1   8        679.84        742.15        25.05 o                         
  -1   1   8       4447.89       4395.78        72.55 o                         
   0   1   8       4540.54       4338.73        71.90 o                         
   1   1   8          3.01          6.86         6.49 o                         
   2   1   8          3.57         10.20         7.79 o                         
   3   1   8       6535.73       6431.23        95.09 o                         
   4   1   8        766.21        663.02        29.04 o                         
   5   1   8        499.55        478.41        20.59 o                         
   6   1   8        363.45        376.46        19.39 o                         
   7   1   8        699.62        721.84        27.55 o                         
   8   1   8       3493.48       3732.30        79.97 o                         
   9   1   8         16.65         16.88        16.05 o                         
 -10   2   8        784.31        744.57        79.41 o                         
  -9   2   8         41.15         69.76        42.95 o                         
  -8   2   8       2077.55       2228.04        96.57 o                         
  -7   2   8       1112.94       1189.02        66.42 o                         
  -6   2   8        310.86        396.03        31.08 o                         
  -5   2   8       1279.93       1383.56        52.69 o                         
  -4   2   8        855.14        929.36        40.73 o                         
  -3   2   8       1160.26       1228.82        40.45 o                         
  -2   2   8        937.04        923.70        24.58 o                         
  -1   2   8          8.61         15.68         5.84 o                         
   0   2   8      13586.46      12927.87       155.67 o                         
   1   2   8       3726.93       3544.16        51.77 o                         
   2   2   8       2873.52       2995.52        50.47 o                         
   3   2   8       4979.18       4964.18        84.05 o                         
   4   2   8       6044.01       6318.80        77.09 o                         
   5   2   8        171.22        169.77        13.54 o                         
   6   2   8       1180.29       1218.71        50.56 o                         
   7   2   8         93.24         75.33        15.49 o                         
   8   2   8        906.00        872.12        38.78 o                         
   9   2   8        487.18        448.17        34.23 o                         
 -10   3   8        430.18        330.26        55.20 o                         
  -9   3   8          8.50          0.00        19.02 o                         
  -8   3   8        106.25         78.11        28.85 o                         
  -7   3   8       1565.71       1671.05        79.04 o                         
  -6   3   8       1120.56       1266.12        65.22 o                         
  -5   3   8        544.43        634.54        37.66 o                         
  -4   3   8       5213.33       5667.37        83.68 o                         
  -3   3   8       3358.94       3523.19        68.56 o                         
  -2   3   8       3337.94       3526.90        53.34 o                         
  -1   3   8       3745.98       3482.47        38.59 o                         
   0   3   8       1865.75       1629.22       153.16 o                         
   1   3   8        107.86        147.60        12.43 o                         
   2   3   8       6256.38       5933.43        76.91 o                         
   3   3   8       2815.57       3051.37        53.44 o                         
   4   3   8       1956.36       1924.22        30.61 o                         
   5   3   8        666.52        724.25        25.79 o                         
   6   3   8        179.30        250.29        17.26 o                         
   7   3   8       1792.23       1846.57        52.60 o                         
   8   3   8        168.00        174.31        18.55 o                         
   9   3   8         15.93         24.68        18.46 o                         
 -10   4   8        104.46         33.12        28.76 o                         
  -9   4   8          0.66         25.60        23.47 o                         
  -8   4   8         23.02         63.18        24.49 o                         
  -7   4   8        514.70        527.30        46.20 o                         
  -6   4   8        211.43        181.64        28.85 o                         
  -5   4   8        782.74        872.22        38.31 o                         
  -4   4   8        286.44        283.78        22.64 o                         
  -3   4   8        484.72        398.63        19.30 o                         
  -2   4   8      19977.01      20595.63       247.32 o                         
  -1   4   8       3539.57       3503.53        45.92 o                         
   0   4   8       1436.21       1267.32        30.98 o                         
   1   4   8      12237.40      11691.44        93.51 o                         
   2   4   8       3464.96       3448.89        57.42 o                         
   3   4   8       2964.41       2754.23        48.52 o                         
   4   4   8        594.73        628.23        22.26 o                         
   5   4   8       1793.31       1951.59        35.81 o                         
   6   4   8       3410.00       3579.13        67.26 o                         
   7   4   8        777.16        764.88        32.01 o                         
   8   4   8        653.49        681.67        35.44 o                         
   9   4   8         97.92        104.55        22.73 o                         
 -10   5   8        722.18        717.48        65.40 o                         
  -9   5   8         51.49         57.80        25.60 o                         
  -8   5   8         73.89         79.87        23.75 o                         
  -7   5   8        918.42        965.45        62.43 o                         
  -6   5   8       4093.90       4279.36       118.84 o                         
  -5   5   8        953.88       1028.07        40.54 o                         
  -4   5   8        768.42        786.13        56.31 o                         
  10   0   4        551.79          1.30        49.82 o                         
   6   0   6          2.88         24.95        20.41 o                         
   2   0   8         34.66         11.41        11.32 o                         
  -3   5   8       3292.01       3158.24        97.50 o                         
  -2   5   8       3833.30       3710.68        58.35 o                         
  -1   5   8       8555.97       8627.55        72.17 o                         
   0   5   8       4071.55       4375.84        87.76 o                         
   1   5   8       5124.45       4736.62        57.15 o                         
   2   5   8      20600.83      20273.90       237.58 o                         
   3   5   8       5579.55       5327.00        65.68 o                         
   4   5   8       1456.19       1466.68        23.66 o                         
   5   5   8       2889.88       2917.60        50.28 o                         
   6   5   8        252.79        236.65        20.78 o                         
   7   5   8         19.28         31.26        11.78 o                         
   8   5   8        625.83        705.23        40.73 o                         
   9   5   8        266.66        281.65        32.93 o                         
  -9   6   8        114.41        136.09        31.91 o                         
  -8   6   8        487.83        412.36        47.87 o                         
  -7   6   8         49.35         79.78        25.14 o                         
  -6   6   8       1045.84       1002.47        61.78 o                         
  -5   6   8       1001.24       1025.66        36.27 o                         
  -4   6   8        718.83        749.48        30.80 o                         
  -3   6   8       5100.02       4941.54        64.47 o                         
  -2   6   8       9635.85       9555.15        97.78 o                         
  -1   6   8         30.22         43.42         8.81 o                         
   0   6   8        197.28        136.19        11.04 o                         
   1   6   8        606.43        484.53        21.52 o                         
   2   6   8       4311.17       4040.38        56.59 o                         
   3   6   8        408.33        392.79        19.20 o                         
   4   6   8       1744.47       1774.31        32.01 o                         
   5   6   8       4225.08       4529.93        64.57 o                         
   6   6   8       2548.16       2591.42        59.19 o                         
   7   6   8       3287.84       3358.06        74.03 o                         
   8   6   8        712.99        755.05        42.12 o                         
   9   6   8        511.23        499.01        45.27 o                         
  -9   7   8        995.15       1061.75        77.28 o                         
  -8   7   8        379.96        330.82        42.86 o                         
  -7   7   8        666.62        718.87        55.85 o                         
  -6   7   8        558.14        583.06        44.44 o                         
  -5   7   8        991.61       1080.58        47.03 o                         
  -4   7   8        211.44        215.41        17.35 o                         
  -3   7   8       1135.15       1202.11        33.30 o                         
  -2   7   8       5762.68       5781.94        68.46 o                         
  -1   7   8       3071.84       3068.16        54.73 o                         
   0   7   8       1918.44       1734.42       118.00 o                         
   1   7   8      16391.59      16055.31       257.06 o                         
   2   7   8       3324.27       3170.02        49.54 o                         
   3   7   8         45.04         35.53         9.83 o                         
   4   7   8        602.06        535.28        19.20 o                         
   5   7   8       1270.46       1326.23        36.09 o                         
   6   7   8          7.14          8.72        13.82 o                         
   7   7   8        106.95        146.95        22.17 o                         
   8   7   8        603.08        687.88        41.10 o                         
   9   7   8         48.39         64.94        25.05 o                         
  -9   8   8        599.50        690.30        64.10 o                         
  -8   8   8        423.06        402.90        49.07 o                         
  -7   8   8        522.15        494.37        49.35 o                         
  -6   8   8       2013.42       2119.69        90.54 o                         
  -5   8   8       4814.12       5280.43        99.45 o                         
  -4   8   8       3856.36       3959.12        73.20 o                         
  -3   8   8       2127.96       2088.15        46.11 o                         
  -2   8   8       2360.63       2280.64        62.16 o                         
  -1   8   8        398.06        391.39        22.17 o                         
   0   8   8       1239.35        999.78        75.70 o                         
   1   8   8        731.77        707.74        39.89 o                         
   2   8   8        537.62        504.48        49.63 o                         
   3   8   8          6.64         21.62         7.33 o                         
   4   8   8       2330.80       2423.97        40.54 o                         
   5   8   8       5850.55       5945.59        83.86 o                         
   6   8   8       1012.15       1012.48        47.50 o                         
   7   8   8        317.87        300.76        30.71 o                         
   8   8   8        986.70        923.98        59.56 o                         
   9   8   8        766.56        767.48        68.19 o                         
  -9   9   8       1154.35       1204.05       114.57 o                         
  -8   9   8       1186.87       1110.08        95.37 o                         
  -7   9   8       1103.46       1204.42        75.70 o                         
  -6   9   8        216.41        219.68        43.42 o                         
  -5   9   8       2379.69       2575.93        94.90 o                         
  -4   9   8       1173.98       1198.30        40.91 o                         
  -3   9   8       2838.10       2809.24        66.89 o                         
  -2   9   8       2362.20       2167.28       116.61 o                         
  -1   9   8        294.60        271.07        18.55 o                         
   0   9   8       2845.50       2678.81        52.97 o                         
   1   9   8       3441.00       3119.00        85.26 o                         
   2   9   8         58.70         58.54         9.37 o                         
   3   9   8        673.50        638.53        20.32 o                         
   4   9   8       1059.26       1106.37        29.69 o                         
   5   9   8        180.39        177.93        21.06 o                         
   6   9   8        542.11        511.34        41.38 o                         
   7   9   8        173.45        133.50        24.86 o                         
   8   9   8        207.32        109.10        26.90 o                         
   9   9   8        200.94        168.93        36.74 o                         
  -9  10   8        144.95        203.16        61.32 o                         
  -8  10   8       1081.42        968.33        96.02 o                         
  -7  10   8          0.03         17.72        21.34 o                         
  -6  10   8       1956.74       2031.56        92.68 o                         
  -5  10   8        527.90        508.56        46.85 o                         
  -4  10   8       1381.90       1460.28        61.23 o                         
  -3  10   8       3375.36       3486.27        64.94 o                         
  -2  10   8        642.80        626.47        28.67 o                         
  -1  10   8       1038.39       1056.36        32.75 o                         
   0  10   8       3898.97       3813.47        72.82 o                         
   1  10   8        897.76        817.21        46.01 o                         
   2  10   8        203.44        193.42        15.86 o                         
   3  10   8       3902.42       3997.34        69.76 o                         
   4  10   8        460.13        498.45        25.51 o                         
   5  10   8        125.30        118.47        20.78 o                         
   6  10   8        254.55        259.94        33.68 o                         
   7  10   8        185.30        183.03        26.44 o                         
   8  10   8       1655.27       1453.23        76.91 o                         
  -8  11   8       1665.86       1719.76        98.24 o                         
  -7  11   8        979.27       1027.79        73.01 o                         
  -6  11   8         71.32         44.07        23.01 o                         
  -5  11   8       1066.72       1050.98        66.52 o                         
  -4  11   8       4575.69       4687.54        97.13 o                         
  -3  11   8          3.48         20.04        11.60 o                         
  -2  11   8        417.29        407.81        24.86 o                         
  -1  11   8         59.70         79.04        21.52 o                         
   0  11   8         62.79         79.32        14.56 o                         
   1  11   8       1220.19       1121.67        33.68 o                         
   2  11   8       2710.98       3014.17       106.31 o                         
   3  11   8        349.76        406.61        23.75 o                         
   4  11   8       1378.12       1396.92        47.03 o                         
   5  11   8         31.31         70.69        23.66 o                         
   6  11   8        104.69        113.09        25.42 o                         
   7  11   8        536.78        509.12        39.80 o                         
   8  11   8        549.24        467.00        52.88 o                         
  -8  12   8       1381.61       1435.98        91.75 o                         
  -7  12   8        194.57        212.26        39.52 o                         
  -6  12   8        304.34        309.57        42.77 o                         
  -5  12   8        390.76        394.36        44.44 o                         
  -4  12   8        707.82        725.55        41.75 o                         
  -3  12   8        479.05        496.04        28.11 o                         
  -2  12   8        772.78        734.18        33.68 o                         
  -1  12   8        213.01        208.64        14.29 o                         
   0  12   8       3519.38       3387.47        77.93 o                         
   1  12   8        490.78        871.01        53.99 o                         
   2  12   8       1358.89       1441.54        58.72 o                         
   3  12   8       2760.60       2681.78        66.05 o                         
   4  12   8        767.68        793.92        35.07 o                         
   5  12   8        138.41        183.96        28.11 o                         
   6  12   8        539.25        519.42        45.27 o                         
   7  12   8        326.52        244.54        33.03 o                         
   8  12   8        259.56        182.57        48.98 o                         
  -8  13   8        374.90        341.48        52.69 o                         
  -7  13   8         93.89        199.36        42.95 o                         
  -6  13   8        358.96        367.09        46.76 o                         
  -5  13   8          0.82          0.00        29.32 o                         
  -4  13   8       1654.56       1657.79        62.99 o                         
  -3  13   8       2324.83       2415.16        72.92 o                         
  -2  13   8       3182.05       3097.29        68.09 o                         
  -1  13   8       4450.56       4085.56        86.74 o                         
   0  13   8       4584.90       4334.46        74.59 o                         
   1  13   8        255.52        331.84        23.75 o                         
   2  13   8        980.01        997.27        38.13 o                         
   3  13   8         19.34         44.16        17.90 o                         
   4  13   8       1078.10       1054.23        41.19 o                         
   5  13   8        104.14        152.79        26.35 o                         
   6  13   8        623.01        604.86        48.43 o                         
   7  13   8       2654.05       2655.43       121.71 o                         
  -7  14   8       1681.58       1627.73        97.69 o                         
  -6  14   8         22.16          0.00        24.68 o                         
  -5  14   8         65.39         74.12        24.40 o                         
  -4  14   8       2276.77       2192.23        74.12 o                         
  -3  14   8         17.63         62.53        20.04 o                         
  -2  14   8       1001.01       1067.78        42.58 o                         
  -1  14   8        343.28        363.47        25.98 o                         
   0  14   8        602.50        664.04        38.22 o                         
   1  14   8       1998.01       2021.44        56.77 o                         
   2  14   8       2691.22       2510.89        60.21 o                         
   3  14   8       2011.84       2570.45        63.83 o                         
   4  14   8       1006.60        963.04        41.10 o                         
   5  14   8        207.76        197.32        29.78 o                         
   6  14   8        899.92        887.25        60.95 o                         
   7  14   8         25.54         56.31        35.35 o                         
  -7  15   8         78.35         80.43        31.82 o                         
  -6  15   8        101.36         69.86        32.38 o                         
  -5  15   8          4.83          6.96        20.59 o                         
  -4  15   8        355.23        325.53        33.58 o                         
  -3  15   8       7356.14       6975.42       130.06 o                         
  -2  15   8       1072.36        979.74        42.95 o                         
  -1  15   8       3409.80       3384.69        80.89 o                         
   0  15   8       2595.01       2410.61        86.00 o                         
   1  15   8         59.57        145.46        23.56 o                         
   2  15   8       3550.83       3578.02        90.36 o                         
   3  15   8        200.98        224.22        24.12 o                         
   4  15   8       1360.88       1322.71        49.26 o                         
   5  15   8       1087.98       1066.75        58.54 o                         
   6  15   8        430.08        383.97        51.21 o                         
   7  15   8       1116.70       1297.56       133.68 o                         
  -7  16   8       1693.57       1646.56       101.77 o                         
  -6  16   8        137.69         87.39        32.38 o                         
  -5  16   8          4.75          0.00        21.15 o                         
  -4  16   8        844.77        790.49        48.98 o                         
  -3  16   8         41.35         66.33        20.41 o                         
  -2  16   8        562.04        550.96        39.33 o                         
  -1  16   8         13.45         98.80        25.05 o                         
   0  16   8       1149.17       1092.92        68.74 o                         
   1  16   8       3136.63       2853.40        81.73 o                         
   2  16   8        297.37        346.22        30.06 o                         
   3  16   8       1531.57       1556.11        54.08 o                         
   4  16   8        312.70        306.32        30.98 o                         
   5  16   8         11.03         43.60        26.07 o                         
   6  16   8        743.13        690.67       172.09 o                         
  -6  17   8       1248.40       1106.74        83.96 o                         
  -5  17   8          0.48          0.00        20.59 o                         
  -4  17   8        658.48        609.68        45.18 o                         
  -3  17   8        617.59        564.69        42.95 o                         
  -2  17   8        191.78        191.38        28.02 o                         
  -1  17   8        971.82        926.77        58.63 o                         
   0  17   8        113.00        115.87        23.29 o                         
   1  17   8        374.99        430.17        38.78 o                         
   2  17   8       1150.11       1101.08        50.65 o                         
   3  17   8         48.58        143.61        23.01 o                         
   4  17   8        525.14        515.52        48.80 o                         
   5  17   8        812.37        783.07        70.04 o                         
   6  17   8         38.11         21.34        35.44 o                         
  -5  18   8        684.23        654.30        50.37 o                         
  -4  18   8        461.51        487.22        42.30 o                         
  -3  18   8        937.88        846.61        52.60 o                         
  -2  18   8        333.39        305.95        33.12 o                         
  -1  18   8        219.37        221.35        36.09 o                         
   0  18   8        827.19        786.96        55.66 o                         
   1  18   8         22.08        176.08        34.23 o                         
   2  18   8         53.64         52.69        23.01 o                         
   3  18   8          9.74         63.08        24.58 o                         
   4  18   8        358.19        390.93        47.13 o                         
   5  18   8        290.33        336.01        50.37 o                         
  -5  19   8         17.35         38.78        25.14 o                         
  -4  19   8        936.67        892.81        67.91 o                         
  -3  19   8        692.36        659.87        47.13 o                         
  -2  19   8          3.11          8.91        20.69 o                         
  -1  19   8         50.75        121.25        26.35 o                         
   0  19   8         85.45         36.18        21.89 o                         
   1  19   8       1327.98       1185.96        75.89 o                         
   2  19   8        116.99        139.90        24.58 o                         
   3  19   8        805.14        894.57        64.47 o                         
   4  19   8        316.96        295.47        48.15 o                         
  -4  20   8        417.36        367.37        38.68 o                         
  -3  20   8        586.54        514.03        60.21 o                         
  -2  20   8        207.75        111.97        28.20 o                         
  -1  20   8         34.10        101.40        25.70 o                         
   0  20   8        154.03        145.46        36.18 o                         
   1  20   8        325.92        302.24        33.30 o                         
   2  20   8        208.37        140.45        26.81 o                         
   3  20   8        193.31        212.53        32.10 o                         
  -2  21   8        369.66        296.77        46.01 o                         
  -1  21   8        454.51        504.94        56.50 o                         
   0  21   8        753.12        709.50        79.87 o                         
   1  21   8        752.37        701.89        53.25 o                         
   2  21   8        943.03        930.20        69.39 o                         
 -10   1   9         30.49         15.68        28.39 o                         
  -9   1   9         26.44         53.90        32.65 o                         
  -8   1   9        409.44        422.66        45.74 o                         
  -7   1   9         57.67         85.16        20.97 o                         
  -6   1   9       1058.59       1187.73        53.71 o                         
  -5   1   9         22.36         39.43        15.12 o                         
  -4   1   9        345.36        348.63        26.72 o                         
  -3   1   9        106.78        126.07        15.59 o                         
  -2   1   9          3.25          8.26         7.42 o                         
  -1   1   9        825.94        879.92        23.10 o                         
   0   1   9         42.16         18.00         7.05 o                         
   1   1   9        836.08        690.02        82.19 o                         
   2   1   9        333.01        363.84        19.57 o                         
   3   1   9        255.87        200.66        22.45 o                         
   4   1   9        152.86        174.22        16.70 o                         
   5   1   9        214.28        224.50        15.86 o                         
   6   1   9        386.71        431.84        21.34 o                         
   7   1   9         69.41         65.03        12.34 o                         
   8   1   9         27.71         17.44        14.29 o                         
   9   1   9         10.30         14.47        17.26 o                         
 -10   2   9        407.14        450.30        61.60 o                         
  -9   2   9        142.23        195.93        35.99 o                         
  -8   2   9        214.97        223.48        35.62 o                         
  -7   2   9        541.97        574.06        47.68 o                         
  -6   2   9        191.15        216.34        25.14 o                         
  -5   2   9         11.36          9.37        12.62 o                         
  -4   2   9       1443.98       1563.26        52.41 o                         
  -3   2   9        395.67        371.54        18.09 o                         
  -2   2   9       1136.85       1085.12        27.18 o                         
  -1   2   9        884.30        808.11        17.90 o                         
   0   2   9        408.95        465.24        11.87 o                         
   1   2   9         28.51         18.83         9.09 o                         
   2   2   9       1690.10       1605.84        38.04 o                         
   3   2   9       2141.99       2440.67        60.76 o                         
   4   2   9        797.64        807.46        31.17 o                         
   5   2   9       1984.71       1927.84        40.45 o                         
   6   2   9        391.72        352.06        19.02 o                         
   7   2   9         26.15         55.75        18.65 o                         
   8   2   9        150.16        137.21        17.90 o                         
   9   2   9          3.51         14.38        16.23 o                         
 -10   3   9        111.48          0.00        29.59 o                         
  -9   3   9         20.73         57.80        24.58 o                         
  -8   3   9        111.53        145.83        32.19 o                         
  -7   3   9         21.01         26.62        18.83 o                         
  -6   3   9      12663.56      13769.38       207.53 o                         
  -5   3   9          0.64          9.74        14.75 o                         
  -4   3   9       2318.73       2426.47        54.64 o                         
  -3   3   9        422.72        407.63        19.30 o                         
  -2   3   9       1730.39       1807.70        35.16 o                         
  -1   3   9        125.63        162.16         9.56 o                         
   0   3   9       3368.46       2610.81       140.55 o                         
   1   3   9        120.90        146.30        12.80 o                         
   2   3   9       1537.65       1530.14        46.11 o                         
   3   3   9          2.88         34.70        10.58 o                         
   4   3   9        393.53        452.53        21.89 o                         
   5   3   9         70.69         73.20        13.36 o                         
   6   3   9       1023.91       1060.17        40.35 o                         
   7   3   9         31.33         58.17        14.94 o                         
   8   3   9        432.78        329.98        27.55 o                         
   9   3   9        474.20        502.53        36.46 o                         
 -10   4   9        398.84        440.10        63.45 o                         
  -2   0  10       2447.43        452.25        25.51 o                         
  -6   0  12       1582.17        243.52        25.14 o                         
  -9   4   9        450.81        476.74        54.46 o                         
  -8   4   9       1028.76       1036.88        68.65 o                         
  -7   4   9        144.89        106.04        26.53 o                         
  -6   4   9        502.90        573.96        46.20 o                         
  -5   4   9        927.29       1022.60        42.95 o                         
  -4   4   9        251.42        247.88        20.69 o                         
  -3   4   9        683.61        741.60        25.60 o                         
  -2   4   9       7378.44       7357.91       100.19 o                         
  -1   4   9        515.14        467.28        16.98 o                         
   0   4   9         95.81         99.17        12.15 o                         
   1   4   9        267.12        350.76        17.16 o                         
   2   4   9       6712.73       6448.67        80.80 o                         
   3   4   9       2328.08       2385.66        46.76 o                         
   4   4   9        179.42        150.47         9.83 o                         
   5   4   9        771.07        732.97        26.35 o                         
   6   4   9        221.66        248.62        21.99 o                         
   7   4   9          1.21         51.21        16.88 o                         
   8   4   9        416.86        317.92        29.96 o                         
   9   4   9          6.15         21.24        20.41 o                         
 -10   5   9        352.08        345.94        48.24 o                         
  -9   5   9          2.96          0.00        23.93 o                         
  -8   5   9        195.23        196.86        34.70 o                         
  -7   5   9          5.77         54.83        24.40 o                         
  -6   5   9        514.16        505.50        47.87 o                         
  -5   5   9       2156.24       2323.87        62.53 o                         
  -4   5   9        186.48        200.66        18.00 o                         
  -3   5   9        164.48        164.39        15.96 o                         
  -2   5   9       7980.71       8352.30       132.66 o                         
  -1   5   9       1818.52       1820.04        33.95 o                         
   0   5   9         57.90        107.52        11.69 o                         
   1   5   9        134.51        174.50        14.01 o                         
   2   5   9       2277.40       2448.18        52.04 o                         
   3   5   9        118.86        122.83        14.66 o                         
   4   5   9       1028.91       1017.68        20.50 o                         
   5   5   9       4226.98       4542.17        63.08 o                         
   6   5   9        537.98        626.66        30.52 o                         
   7   5   9        604.38        667.75        31.26 o                         
   8   5   9        413.37        408.28        29.96 o                         
   9   5   9        268.77        246.86        29.96 o                         
  -9   6   9         71.91        139.53        35.81 o                         
  -8   6   9         73.65         49.54        35.90 o                         
  -7   6   9        752.83        777.13        59.37 o                         
  -6   6   9       1091.48       1070.28        62.43 o                         
  -5   6   9        273.03        308.18        25.23 o                         
  -4   6   9        491.40        555.50        28.76 o                         
  -3   6   9         37.89         40.63        10.85 o                         
  -2   6   9        816.84        853.01        30.52 o                         
  -1   6   9       3834.74       3594.72        69.76 o                         
   0   6   9        477.36        435.27        18.46 o                         
   1   6   9        328.10        279.14        17.35 o                         
   2   6   9       4708.03       4974.76        65.12 o                         
   3   6   9        941.37        899.31        29.78 o                         
   4   6   9        595.23        529.62        18.74 o                         
   5   6   9         17.40         23.10         9.83 o                         
   6   6   9        465.09        422.66        28.11 o                         
   7   6   9        634.56        679.81        35.35 o                         
   8   6   9        309.06        374.51        32.10 o                         
   9   6   9        531.83        515.43        42.67 o                         
  -9   7   9         59.57        137.02        38.68 o                         
  -8   7   9         30.12         11.50        20.78 o                         
  -7   7   9        705.52        719.70        61.60 o                         
  -6   7   9       1131.35       1186.71        57.61 o                         
  -5   7   9        913.65        986.79        58.91 o                         
  -4   7   9        726.53        815.16        34.05 o                         
  -3   7   9        243.54        204.09        16.42 o                         
  -2   7   9       1444.24       1355.27        35.90 o                         
  -1   7   9       1370.40       1420.58        35.72 o                         
   0   7   9       7203.63       7072.73       226.73 o                         
   1   7   9        210.96        183.31        18.00 o                         
   2   7   9        480.03        505.22        20.41 o                         
   3   7   9       2542.41       2366.36        45.27 o                         
   4   7   9        113.00         99.08        10.76 o                         
   5   7   9         23.07         34.51        12.43 o                         
   6   7   9        641.43        598.18        36.74 o                         
   7   7   9        173.35        221.07        23.47 o                         
   8   7   9        309.55        325.99        30.80 o                         
   9   7   9        195.52        186.74        30.98 o                         
  -9   8   9        246.42        302.06        93.51 o                         
  -8   8   9         37.90         25.51        27.27 o                         
  -7   8   9        695.73        730.19        74.49 o                         
  -6   8   9        605.09        582.13        62.90 o                         
  -5   8   9        259.41        350.39        39.98 o                         
  -4   8   9        347.07        381.37        22.64 o                         
  -3   8   9       1143.55       1138.47        33.40 o                         
  -2   8   9       2436.72       2575.18        66.89 o                         
  -1   8   9        887.55        755.14        30.24 o                         
   0   8   9        105.57        107.06        12.99 o                         
   1   8   9        805.08        911.92        35.35 o                         
   2   8   9        663.89        659.68        26.07 o                         
   3   8   9        659.50        771.19        28.29 o                         
   4   8   9       2272.81       2356.71        40.82 o                         
   5   8   9        229.28        286.47        23.56 o                         
   6   8   9         18.25         28.20        14.75 o                         
   7   8   9        166.78        248.53        30.80 o                         
   8   8   9         56.24         41.10        19.48 o                         
   9   8   9         26.82         48.80        32.47 o                         
  -9   9   9         12.10         84.14        37.94 o                         
  -8   9   9        225.69        187.30        44.44 o                         
  -7   9   9        797.46        748.00        75.89 o                         
  -6   9   9       1325.87       1362.41        74.96 o                         
  -5   9   9        334.95        389.35        43.69 o                         
  -4   9   9       1270.24       1359.72        44.25 o                         
  -3   9   9        283.58        257.81        22.73 o                         
  -2   9   9        255.93        290.74        22.73 o                         
  -1   9   9         51.31         52.41        11.41 o                         
   0   9   9       2931.07       2897.74        78.20 o                         
   1   9   9        411.45        386.20        25.60 o                         
   2   9   9        373.06        348.44        21.62 o                         
   3   9   9        541.93        490.01        20.87 o                         
   4   9   9        853.45        890.96        26.62 o                         
   5   9   9          0.50         37.66        15.77 o                         
   6   9   9       2117.69       2187.59        81.92 o                         
   7   9   9         46.86         82.56        22.26 o                         
   8   9   9         61.42         30.06        21.80 o                         
  -9  10   9        760.00        781.12        92.68 o                         
  -8  10   9        371.68        363.56        57.05 o                         
  -7  10   9         44.15        112.07        36.55 o                         
  -6  10   9        777.43        810.62        60.76 o                         
  -5  10   9         15.10         87.30        28.85 o                         
  -4  10   9         22.66         51.02        18.46 o                         
  -3  10   9        296.30        253.07        20.50 o                         
  -2  10   9       1086.83       1050.52        36.83 o                         
  -1  10   9       6880.64       6612.23        81.64 o                         
   0  10   9       1946.92       1794.72        56.40 o                         
   1  10   9        367.26        209.29        53.34 o                         
   2  10   9       3704.50       3776.83        87.85 o                         
   3  10   9          7.78         78.85        16.70 o                         
   4  10   9         88.04        119.12        15.03 o                         
   5  10   9         10.98        100.10        24.21 o                         
   6  10   9        297.75        288.23        34.42 o                         
   7  10   9        100.38         93.05        21.71 o                         
   8  10   9        250.84        256.32        42.95 o                         
  -8  11   9         72.06         99.54        41.93 o                         
  -7  11   9         12.94         26.07        24.58 o                         
  -6  11   9         55.03         27.65        22.45 o                         
  -5  11   9       3389.13       3425.42       117.54 o                         
  -4  11   9       1067.11       1016.47        53.53 o                         
  -3  11   9        758.55        800.04        34.42 o                         
  -2  11   9       8770.96       8642.58       106.31 o                         
  -1  11   9        256.56        280.81        18.65 o                         
   0  11   9       1241.62       1251.37        49.54 o                         
   1  11   9        137.18        133.22        18.55 o                         
   2  11   9        158.41        192.13        21.24 o                         
   3  11   9       2485.71       2488.54        61.78 o                         
   4  11   9        476.42        530.36        30.06 o                         
   5  11   9       1903.15       1955.39        66.79 o                         
   6  11   9        359.76        355.96        38.78 o                         
   7  11   9         72.90        233.69        34.14 o                         
   8  11   9        547.94        528.79        55.48 o                         
  -8  12   9         87.60         93.42        36.92 o                         
  -7  12   9          9.25         29.13        34.32 o                         
  -6  12   9       1820.78       1714.93        89.80 o                         
  -5  12   9          9.50         82.19        28.20 o                         
  -4  12   9       1478.19       1418.07        63.73 o                         
  -3  12   9          6.77         48.05        14.29 o                         
  -2  12   9        455.90        452.99        28.20 o                         
  -1  12   9      11259.46      11320.36       130.43 o                         
   0  12   9       3723.11       3430.89        90.17 o                         
   1  12   9        273.77        422.94        32.10 o                         
   2  12   9       2204.70       2322.20        57.98 o                         
   3  12   9        882.29        816.56        38.96 o                         
   4  12   9       2903.48       2992.65        81.45 o                         
   5  12   9        236.23        381.00        37.85 o                         
   6  12   9         80.15        101.49        25.51 o                         
   7  12   9        111.52         89.43        20.04 o                         
   8  12   9        541.09        474.24        69.58 o                         
  -8  13   9        102.27         96.39        42.12 o                         
  -7  13   9         15.87         58.82        26.81 o                         
  -6  13   9        411.24        416.16        50.37 o                         
  -5  13   9        705.44        767.94        53.71 o                         
  -4  13   9        336.31        335.64        31.17 o                         
  -3  13   9        114.99        172.27        23.84 o                         
  -2  13   9       1145.51       1152.10        43.23 o                         
  -1  13   9        712.07        724.34        28.02 o                         
   0  13   9       4589.35       4472.87       115.96 o                         
   1  13   9         54.08        190.55        35.16 o                         
   2  13   9        454.97        497.43        29.32 o                         
   3  13   9       1585.31       1485.70        52.14 o                         
   4  13   9         59.96         64.29        16.14 o                         
   5  13   9        559.09        655.69        44.99 o                         
   6  13   9        196.30        210.22        33.30 o                         
   7  13   9         59.33         68.74        31.73 o                         
  -7  14   9         33.84         47.22        30.98 o                         
  -6  14   9        183.00        164.20        36.18 o                         
  -5  14   9          3.10         26.16        21.06 o                         
  -4  14   9       2049.89       1916.24        69.95 o                         
  -3  14   9        151.44        174.41        25.60 o                         
  -2  14   9        744.56        768.32        36.92 o                         
  -1  14   9        278.34        363.01        27.27 o                         
   0  14   9        134.77        136.93        17.44 o                         
   1  14   9        536.87        546.88        32.75 o                         
   2  14   9         90.52         93.14        16.98 o                         
   3  14   9        675.22        700.59        43.60 o                         
   4  14   9        375.43        417.37        32.01 o                         
   5  14   9         15.39         37.48        19.02 o                         
   6  14   9        473.89        498.36        47.59 o                         
   7  14   9         22.03         51.30        35.07 o                         
  -7  15   9         24.95         56.13        27.37 o                         
  -6  15   9         92.05         73.66        28.85 o                         
  -5  15   9        247.90        320.89        39.33 o                         
  -4  15   9         92.73        109.84        24.95 o                         
  -3  15   9        360.89        347.61        32.19 o                         
  -2  15   9       2040.10       2176.65        88.22 o                         
  -1  15   9        227.11        273.67        24.40 o                         
   0  15   9         48.54         94.53        18.55 o                         
   1  15   9        328.16        360.87        27.37 o                         
   2  15   9        697.07        705.05        34.70 o                         
   3  15   9          0.72         78.39        16.98 o                         
   4  15   9        142.49        146.02        22.64 o                         
   5  15   9          1.46        196.30        34.88 o                         
   6  15   9        132.57        145.56        37.94 o                         
  -6  16   9         96.12        106.22        34.70 o                         
  -5  16   9        289.11        277.84        38.41 o                         
  -4  16   9        298.90        320.24        34.14 o                         
  -3  16   9          2.82         59.28        21.24 o                         
  -2  16   9        160.59        175.61        22.26 o                         
  -1  16   9       1058.14       1117.41        59.65 o                         
   0  16   9         84.84         98.34        18.55 o                         
   1  16   9         44.78        190.18        24.21 o                         
   2  16   9        360.80        309.29        28.76 o                         
   3  16   9         84.13        136.65        27.09 o                         
   4  16   9        180.85        143.42        30.34 o                         
   5  16   9         60.65         64.75        22.91 o                         
   6  16   9        116.11        134.33        38.13 o                         
  -6  17   9        997.77        855.15        75.05 o                         
  -5  17   9       2909.23       2671.57       114.01 o                         
  -4  17   9         96.17        114.01        23.93 o                         
  -3  17   9         50.00        110.30        25.79 o                         
  -2  17   9       1971.85       1911.23       102.51 o                         
  -1  17   9       1088.59       1031.69        52.51 o                         
   0  17   9        151.76        156.59        26.72 o                         
   1  17   9          2.34         63.08        23.38 o                         
   2  17   9        239.87        279.42        29.22 o                         
   3  17   9        574.44        577.67        37.29 o                         
   4  17   9        402.98        325.81        37.20 o                         
   5  17   9        239.73        256.41        37.94 o                         
  -5  18   9        459.23        444.27        47.78 o                         
  -4  18   9         17.10         11.69        21.52 o                         
  -3  18   9         76.06         83.12        21.71 o                         
  -2  18   9         83.07         77.93        22.17 o                         
  -1  18   9       1947.46       1740.63       108.35 o                         
   0  18   9        335.19        413.47        43.88 o                         
   1  18   9        449.29        454.01        40.08 o                         
   2  18   9       1645.25       1585.43        91.84 o                         
   3  18   9        331.11        360.22        29.96 o                         
   4  18   9        206.71        215.97        37.29 o                         
   5  18   9          3.34        113.74        45.46 o                         
  -4  19   9        150.93        123.29        29.22 o                         
  -3  19   9         20.17         61.04        28.67 o                         
  -2  19   9        570.30        535.56        43.88 o                         
  -1  19   9        546.38        619.24        46.76 o                         
   0  19   9          5.06         29.96        21.99 o                         
   1  19   9         41.79         68.37        24.21 o                         
   2  19   9         40.12         90.17        25.88 o                         
   3  19   9        175.16        270.70        41.84 o                         
   4  19   9        388.97        356.70        51.58 o                         
  -3  20   9         14.95         27.74        27.74 o                         
  -2  20   9         38.41         17.53        23.56 o                         
  -1  20   9        126.30        115.68        23.01 o                         
   0  20   9        250.98        160.03        37.11 o                         
   1  20   9         12.26         31.36        23.66 o                         
   2  20   9        299.34        375.07        43.42 o                         
   3  20   9         31.41         65.96        27.46 o                         
  -2  21   9        284.67        301.41        48.70 o                         
  -1  21   9        122.23        155.39        28.94 o                         
   0  21   9         72.37         87.20        29.96 o                         
   1  21   9        206.74        148.34        26.72 o                         
 -10   0  10        144.35        141.94        54.27 o                         
  -9   0  10       1550.49       1783.58       158.73 o                         
  -8   0  10        530.65        431.47        62.99 o                         
  -7   0  10       2264.21       2424.71       116.43 o                         
  -6   0  10       5795.82       6581.98       175.52 o                         
  -5   0  10       4617.12       4999.34       140.36 o                         
  -4   0  10      29107.56      33224.32       327.48 o                         
  -3   0  10       3760.41       4237.98       104.18 o                         
  -2   0  10       2447.43       2521.29        89.24 o                         
  -1   0  10      11125.66      10598.99       380.63 o                         
   0   0  10         44.35         53.81        19.48 o                         
   1   0  10          5.38         14.19        19.76 o                         
   2   0  10          9.85          3.43        11.23 o                         
   3   0  10       2927.57       2030.91      1693.04 o                         
   4   0  10       5648.85       5656.15       118.10 o                         
   5   0  10        190.15        258.27        23.84 o                         
   6   0  10       1811.54       2253.92        59.93 o                         
   7   0  10        544.50        635.93        37.85 o                         
   8   0  10       1043.21       1110.63        71.34 o                         
   9   0  10        395.56        461.43        72.64 o                         
 -10   1  10       1328.50       1352.39       103.62 o                         
  -9   1  10        327.15        300.57        48.89 o                         
  -8   1  10       3184.02       3353.05       118.93 o                         
  -7   1  10        697.47        801.99        49.26 o                         
  -6   1  10        149.51        182.94        24.21 o                         
  -5   1  10       2829.28       2969.08        77.74 o                         
  -4   1  10       1056.02       1186.43        45.18 o                         
  -3   1  10       4635.75       4977.54        82.84 o                         
  -2   1  10       1671.53       1788.87        34.60 o                         
  -1   1  10       3958.17       3709.94       208.17 o                         
   0   1  10      30514.46      29415.67       500.21 o                         
   1   1  10       2843.37       3126.51        86.46 o                         
   2   1  10       5245.61       5033.48       115.59 o                         
   3   1  10       3963.28       3403.71        84.79 o                         
   4   1  10       4819.23       5013.16       129.78 o                         
   5   1  10         82.31         62.99        11.50 o                         
   6   1  10       2629.27       2734.47        50.93 o                         
   7   1  10        371.90        379.43        22.36 o                         
   8   1  10        441.55        349.00        28.85 o                         
   9   1  10        498.37        521.73        37.76 o                         
 -10   2  10         70.00         57.61        26.25 o                         
  -9   2  10       1155.61       1171.49        76.53 o                         
  -8   2  10        447.71        346.12        45.64 o                         
  -7   2  10       1119.42       1254.52        61.13 o                         
  -6   2  10       7097.00       7852.92       136.93 o                         
  -5   2  10        955.83       1046.25        46.94 o                         
  -4   2  10       7943.11       8698.52       119.95 o                         
  -3   2  10        901.59        933.54        29.22 o                         
  -2   2  10       3366.95       3499.17        48.24 o                         
  -1   2  10       8244.56       7617.01        99.08 o                         
   0   2  10       1379.25       1050.98        52.60 o                         
   1   2  10       4179.15       3644.81       234.52 o                         
  10   0   6        541.54         27.37        48.05 o                         
   6   0   8        431.77         60.11        47.31 o                         
   2   0  10          9.85          9.09         9.65 o                         
   2   2  10       1013.83        920.09        37.29 o                         
   3   2  10         12.80          7.05        11.41 o                         
   4   2  10       4138.20       4296.33        71.80 o                         
   5   2  10         40.35         37.66        10.20 o                         
   6   2  10       1202.50       1247.75        34.42 o                         
   7   2  10        677.78        775.64        37.11 o                         
   8   2  10        255.09        164.57        20.97 o                         
   9   2  10        425.74        527.12        38.78 o                         
 -10   3  10         26.81         18.83        24.68 o                         
  -9   3  10         83.63         69.86        29.22 o                         
  -8   3  10        367.94        322.56        41.28 o                         
  -7   3  10         92.33        101.03        26.62 o                         
  -6   3  10       3925.36       4341.14       102.79 o                         
  -5   3  10        192.04        182.20        20.13 o                         
  -4   3  10       1411.52       1604.82        46.01 o                         
  -3   3  10       1497.04       1508.99        46.11 o                         
  -2   3  10       1976.24       1987.49        41.93 o                         
  -1   3  10        440.75        483.42        14.94 o                         
   0   3  10       9388.00       9683.26       131.83 o                         
   1   3  10        178.91        115.78        14.75 o                         
   2   3  10       2292.16       2183.98        67.72 o                         
   3   3  10       7686.75       7529.81       110.21 o                         
   4   3  10        776.84        802.83        31.17 o                         
   5   3  10        458.44        429.99        25.79 o                         
   6   3  10       3448.97       3496.75        61.69 o                         
   7   3  10        203.26        205.02        18.18 o                         
   8   3  10        805.46        825.65        37.48 o                         
   9   3  10         64.43        118.65        21.99 o                         
 -10   4  10        912.48        899.21        72.92 o                         
  -9   4  10          1.98          0.00        21.80 o                         
  -8   4  10        739.41        729.17        57.89 o                         
  -7   4  10       1262.29       1425.22        74.49 o                         
  -6   4  10        759.08        710.43        42.86 o                         
  -5   4  10         89.43        106.68        16.79 o                         
  -4   4  10       1343.45       1564.83        40.63 o                         
  -3   4  10       3820.14       3781.65        57.33 o                         
  -2   4  10       1648.30       1666.97        36.46 o                         
  -1   4  10        390.47        354.01        13.64 o                         
   0   4  10       3418.75       3230.04       122.55 o                         
   1   4  10       5527.15       5774.24        80.15 o                         
   2   4  10       6649.75       5824.34       136.28 o                         
   3   4  10         47.83         27.55        13.73 o                         
   4   4  10       1146.42       1065.27        27.74 o                         
   5   4  10       1680.95       1678.57        42.30 o                         
   6   4  10        770.73        860.16        35.25 o                         
   7   4  10       2535.54       2953.31        88.41 o                         
   8   4  10        233.89        241.11        23.93 o                         
   9   4  10         28.74         27.27        15.86 o                         
  -9   5  10         82.20         95.00        26.62 o                         
  -8   5  10        288.38        254.19        37.20 o                         
  -7   5  10         30.59         62.80        26.62 o                         
  -6   5  10       2231.59       2252.53        88.32 o                         
  -5   5  10        292.39        324.60        23.38 o                         
  -4   5  10        364.60        408.46        24.49 o                         
  -3   5  10        797.21        833.35        34.14 o                         
  -2   5  10       1395.78       1271.03        36.09 o                         
  -1   5  10         52.36         66.24        10.30 o                         
   0   5  10        829.86        963.50        32.84 o                         
   1   5  10       4603.52       4004.11       100.93 o                         
   2   5  10        411.49        397.42        28.29 o                         
   3   5  10       2900.50       3000.90        71.06 o                         
   4   5  10        180.90        171.90        16.33 o                         
   5   5  10        311.76        328.03        22.82 o                         
   6   5  10       1376.73       1439.78        44.99 o                         
   7   5  10        227.94        233.41        21.34 o                         
   8   5  10        677.46        727.31        39.15 o                         
   9   5  10        298.55        251.78        32.19 o                         
  -9   6  10          4.12          5.75        23.29 o                         
  -8   6  10        156.60        169.86        36.09 o                         
  -7   6  10       1190.02       1183.37        73.38 o                         
  -6   6  10        108.63         93.51        29.04 o                         
  -5   6  10        761.37        733.16        32.19 o                         
  -4   6  10        754.58        753.94        34.23 o                         
  -3   6  10       1132.48       1221.96        37.39 o                         
  -2   6  10       4286.98       4529.93        68.46 o                         
  -1   6  10         94.71         90.08        11.78 o                         
   0   6  10        390.51        472.66        21.62 o                         
   1   6  10       1102.82       1045.14        53.06 o                         
   2   6  10       4456.60       3983.33        65.40 o                         
   3   6  10         26.11         31.54        13.27 o                         
   4   6  10       2077.15       2149.56        47.03 o                         
   5   6  10          5.56         14.10        10.02 o                         
   6   6  10        146.93        176.54        17.90 o                         
   7   6  10       1936.59       2091.67        61.32 o                         
   8   6  10        222.65        186.47        24.21 o                         
   9   6  10          2.03         34.60        21.24 o                         
  -9   7  10         36.56         44.81        25.98 o                         
  -8   7  10        324.74        273.76        43.14 o                         
  -7   7  10        498.52        493.07        48.89 o                         
  -6   7  10       2079.69       2132.40        98.06 o                         
  -5   7  10         14.34         35.90        22.26 o                         
  -4   7  10        114.32        113.92        15.40 o                         
  -3   7  10       1916.65       1850.84        46.20 o                         
  -2   7  10       1002.20        921.66        32.84 o                         
  -1   7  10         24.23         30.71         8.72 o                         
   0   7  10        258.18        259.48        20.69 o                         
   1   7  10        161.88        150.01        16.98 o                         
   2   7  10        536.17        505.41        24.12 o                         
   3   7  10       1350.96       1298.86        41.65 o                         
   4   7  10        288.89        344.17        21.52 o                         
   5   7  10        507.44        507.17        24.12 o                         
   6   7  10         24.96         39.89        16.33 o                         
   7   7  10        116.19        104.18        18.55 o                         
   8   7  10        677.64        707.64        53.06 o                         
   9   7  10        190.62        259.29        37.66 o                         
  -9   8  10        905.62        937.16        89.52 o                         
  -8   8  10        186.93        141.38        38.78 o                         
  -7   8  10        658.82        796.61        76.91 o                         
  -6   8  10        153.83        166.24        39.80 o                         
  -5   8  10          1.21          3.06        15.77 o                         
  -4   8  10       1622.31       1830.25        51.77 o                         
  -3   8  10        546.28        520.16        26.16 o                         
  -2   8  10        233.08        239.44        20.78 o                         
  -1   8  10        430.78        447.06        24.86 o                         
   0   8  10       3875.75       3720.05       162.25 o                         
   1   8  10       2512.05       2463.12        72.73 o                         
   2   8  10         25.45         21.34         9.83 o                         
   3   8  10        312.02        303.36        22.54 o                         
   4   8  10        362.32        359.67        27.92 o                         
   5   8  10        480.24        519.14        28.11 o                         
   6   8  10         42.09         55.75        16.33 o                         
   7   8  10        336.79        326.92        36.64 o                         
   8   8  10        114.32         97.22        21.24 o                         
  -9   9  10         15.32         16.70        29.22 o                         
  -8   9  10        727.41        678.42        78.58 o                         
  -7   9  10        408.47        385.55        55.94 o                         
  -6   9  10         60.02         30.98        29.04 o                         
  -5   9  10       2570.17       2682.33       121.62 o                         
  -4   9  10       2128.81       2172.66        62.43 o                         
  -3   9  10       2756.94       2795.33        89.24 o                         
  -2   9  10         73.26         80.34        16.88 o                         
  -1   9  10         27.47         27.92        10.02 o                         
   0   9  10       1400.47       1064.25       120.04 o                         
   1   9  10        160.90        145.46        12.25 o                         
   2   9  10        509.46        572.85        29.04 o                         
   3   9  10        414.42        435.92        23.56 o                         
   4   9  10        567.71        566.17        28.11 o                         
   5   9  10        955.13       1033.26        38.31 o                         
   6   9  10        422.44        432.68        41.56 o                         
   7   9  10        206.96        208.17        32.65 o                         
   8   9  10         50.06         40.54        20.50 o                         
  -9  10  10       1377.50       1535.24       118.56 o                         
  -8  10  10        390.88        328.59        56.59 o                         
  -7  10  10        370.26        489.64        64.38 o                         
  -6  10  10       1997.56       1994.91       114.11 o                         
  -5  10  10        292.14        330.07        41.00 o                         
  -4  10  10       1938.52       1929.97        71.25 o                         
  -3  10  10       3825.23       3744.08        92.40 o                         
  -2  10  10        760.71        830.47        43.42 o                         
  -1  10  10       4404.43       4309.41        63.45 o                         
   0  10  10       1513.24       1423.73        48.89 o                         
   1  10  10       3902.51       3603.81       106.50 o                         
   2  10  10       2576.20       2566.37        69.48 o                         
   3  10  10         26.03         74.22        15.21 o                         
   4  10  10        760.74        764.14        29.32 o                         
   5  10  10         19.35         39.98        18.92 o                         
   6  10  10         10.43         54.27        23.19 o                         
   7  10  10        168.94        173.48        30.61 o                         
   8  10  10        262.65        234.61        33.12 o                         
  -8  11  10        612.41        632.13        75.89 o                         
  -7  11  10         23.29         43.51        33.12 o                         
  -6  11  10        142.59        142.22        59.74 o                         
  -5  11  10       3785.42       3812.63       123.57 o                         
  -4  11  10       2260.19       2308.38        79.78 o                         
  -3  11  10       1046.46       1137.07        41.10 o                         
  -2  11  10        739.19        701.80        35.72 o                         
  -1  11  10        150.24        143.42        14.38 o                         
   0  11  10       2058.94       2143.34        71.90 o                         
   1  11  10         46.29         61.41        17.90 o                         
   2  11  10        857.62        839.19        38.87 o                         
   3  11  10         49.80         31.17        12.62 o                         
   4  11  10        860.74        844.57        44.34 o                         
   5  11  10       1234.88       1308.88        56.13 o                         
   6  11  10        252.19        273.02        34.32 o                         
   7  11  10         30.56         44.99        27.00 o                         
   8  11  10        242.04        133.03        44.07 o                         
  -8  12  10         89.28         41.84        56.31 o                         
  -7  12  10        577.85        571.00        71.43 o                         
  -6  12  10        123.04         92.31        27.27 o                         
  -5  12  10        628.57        614.78        54.36 o                         
  -4  12  10       1923.55       1937.58        75.33 o                         
  -3  12  10       1353.14       1396.64        46.66 o                         
  -2  12  10        601.50        693.17        37.11 o                         
  -1  12  10       2012.01       1954.56        45.09 o                         
   0  12  10          0.81         15.12        12.06 o                         
   1  12  10          8.90         34.05        14.29 o                         
   2  12  10       1891.09       1895.83        56.31 o                         
   3  12  10       1018.82        940.22        38.87 o                         
   4  12  10        133.27        118.37        22.08 o                         
   5  12  10        135.54        204.65        29.96 o                         
   6  12  10        467.95        423.31        44.07 o                         
   7  12  10        434.12        465.42        47.22 o                         
  -8  13  10        486.63        407.26        85.53 o                         
  -7  13  10        771.70        694.29        80.25 o                         
  -6  13  10        223.05        183.03        37.39 o                         
  -5  13  10          6.01         36.92        21.15 o                         
  -4  13  10        862.70        831.86        46.85 o                         
  -3  13  10        380.99        386.85        33.03 o                         
  -2  13  10       1107.90       1068.89        39.06 o                         
  -1  13  10       4656.12       4545.23       112.90 o                         
   0  13  10        903.80        846.89        31.45 o                         
   1  13  10       3777.49       3573.85        71.71 o                         
   2  13  10       1231.56       1234.39        42.67 o                         
   3  13  10       6550.72       6674.10       159.01 o                         
   4  13  10        422.25        484.07        38.22 o                         
   5  13  10          2.73         19.76        21.34 o                         
   6  13  10       1269.31       1152.38        91.66 o                         
   7  13  10         51.16         41.00        23.10 o                         
  -7  14  10        546.51        577.12        75.51 o                         
  -6  14  10        674.69        632.59        60.49 o                         
  -5  14  10        198.49        170.88        28.29 o                         
  -4  14  10        861.84        805.89        47.41 o                         
  -3  14  10       6391.36       6078.34       141.38 o                         
  -2  14  10         19.63         50.19        14.38 o                         
  -1  14  10        579.30        743.64        39.98 o                         
   0  14  10       3506.41       3396.84       143.24 o                         
   1  14  10          2.50         54.18        14.38 o                         
   2  14  10       4099.31       3958.56        81.54 o                         
   3  14  10        920.83        911.46        44.07 o                         
   4  14  10        615.43        600.50        38.31 o                         
   5  14  10       1290.68       1209.62        59.93 o                         
   6  14  10       1203.45       1199.79        71.53 o                         
   7  14  10       2653.71       2745.97       184.15 o                         
  -7  15  10        447.51        402.43        66.52 o                         
  -6  15  10        213.06        236.47        40.91 o                         
  -5  15  10        302.31        281.09        37.48 o                         
  -4  15  10        367.21        396.13        36.46 o                         
  -3  15  10         87.01         58.26        18.18 o                         
  -2  15  10       1988.63       2036.75        59.00 o                         
  -1  15  10        709.78        716.09        41.38 o                         
   0  15  10       2765.56       2537.24       119.21 o                         
   1  15  10       2247.14       2121.17        73.94 o                         
   2  15  10        805.86        761.36        43.97 o                         
   3  15  10       4565.39       4755.82        95.65 o                         
   4  15  10        840.12        794.57        49.45 o                         
   5  15  10        426.66        402.34        39.52 o                         
   6  15  10       1847.68       1726.72        86.09 o                         
  -6  16  10         91.45         84.98        32.01 o                         
  -5  16  10         94.25         76.07        23.84 o                         
  -4  16  10        473.86        387.22        35.81 o                         
  -3  16  10       1331.11       1437.55        63.45 o                         
  -2  16  10        200.06        223.20        24.40 o                         
  -1  16  10       1909.56       1780.34        73.84 o                         
   0  16  10       1686.59       1597.49        94.62 o                         
   1  16  10        329.29        427.11        29.96 o                         
   2  16  10       2746.29       2624.54       102.97 o                         
   3  16  10          0.45         58.26        17.44 o                         
   4  16  10        383.60        378.13        37.85 o                         
   5  16  10        538.34        502.90        44.44 o                         
   6  16  10        861.94        879.82        85.16 o                         
  -6  17  10        442.00        399.37        53.16 o                         
  -5  17  10        981.87        868.23        62.80 o                         
  -4  17  10        116.09        152.51        27.65 o                         
  -3  17  10        662.80        648.74        40.73 o                         
  -2  17  10       1227.79       1015.27        60.95 o                         
  -1  17  10        218.85        249.09        33.30 o                         
   0  17  10       1447.78       1367.33       110.58 o                         
   1  17  10        569.95        546.88        46.76 o                         
   2  17  10        723.45        611.35        48.80 o                         
   3  17  10       1373.07       1409.07        58.54 o                         
   4  17  10        665.28        610.14        48.05 o                         
   5  17  10        317.11        262.63        35.81 o                         
  -5  18  10        238.83        228.40        38.68 o                         
  -4  18  10        387.37        365.51        39.15 o                         
  -3  18  10         97.88        138.41        27.65 o                         
  -2  18  10       1157.65       1060.82        79.60 o                         
  -1  18  10        982.03        931.22        78.76 o                         
   0  18  10         18.45         46.20        18.92 o                         
   1  18  10        247.54        304.56        34.05 o                         
   2  18  10        146.75        154.00        26.35 o                         
   3  18  10          1.91        114.94        26.35 o                         
   4  18  10        541.29        518.67        44.90 o                         
   5  18  10         42.13         60.58        28.57 o                         
  -4  19  10        128.09        105.94        26.44 o                         
  -3  19  10       1707.15       1574.30       133.03 o                         
  -2  19  10        197.30        125.52        26.53 o                         
  -1  19  10         58.89         84.42        22.36 o                         
   0  19  10       1224.11       1132.34        95.83 o                         
   1  19  10        112.97        118.37        24.49 o                         
   2  19  10         42.46         57.52        23.84 o                         
   3  19  10        614.93        620.81        53.99 o                         
   4  19  10        218.46        229.33        44.99 o                         
  -3  20  10        351.94        265.88        41.10 o                         
  -2  20  10        172.03        171.72        30.80 o                         
  -1  20  10        278.61        213.93        27.65 o                         
   0  20  10        522.13        451.42        49.45 o                         
   1  20  10        517.67        413.66        40.91 o                         
   2  20  10        134.19        146.95        31.63 o                         
   3  20  10         51.67        137.02        35.72 o                         
  -1  21  10         16.10         28.48        20.78 o                         
   0  21  10        638.47        579.44        45.27 o                         
   1  21  10          0.80         27.74        31.45 o                         
 -10   1  11        179.70        222.83        45.46 o                         
  -9   1  11        222.52        234.15        37.39 o                         
  -8   1  11        902.79        967.86        57.52 o                         
  -7   1  11        121.65        129.23        22.26 o                         
  -6   1  11       1328.86       1472.16        60.58 o                         
  -5   1  11        552.88        606.90        36.55 o                         
  -4   1  11        119.81        101.30        16.23 o                         
  -3   1  11        606.78        675.82        28.11 o                         
  -2   1  11       9255.79       9784.47       174.31 o                         
  -1   1  11          6.35         15.49         8.81 o                         
   0   1  11       1580.74       1597.95        31.26 o                         
   1   1  11         70.30         43.04        18.65 o                         
   2   1  11       1490.20       1501.10        59.47 o                         
   3   1  11        103.48         65.40        16.42 o                         
   4   1  11        708.75        709.41        38.22 o                         
   5   1  11         46.70         56.31        14.75 o                         
   6   1  11        142.11        152.42        15.86 o                         
  -2   0  12         26.61         12.25         9.93 o                         
  -6   0  14          5.27         12.06        15.40 o                         
   7   1  11        352.31        348.35        23.56 o                         
   8   1  11        324.01        287.77        29.32 o                         
   9   1  11         56.54         53.34        19.02 o                         
 -10   2  11         56.16         48.15        28.67 o                         
  -9   2  11          0.46         23.29        22.73 o                         
  -8   2  11       1959.96       2074.88        94.44 o                         
  -7   2  11        187.60        223.02        28.39 o                         
  -6   2  11       1569.72       1651.76        65.40 o                         
  -5   2  11        467.48        544.28        35.44 o                         
  -4   2  11        265.18        287.68        22.26 o                         
  -3   2  11       7175.31       7542.80       107.98 o                         
  -2   2  11        188.43        184.52        13.45 o                         
  -1   2  11          7.11         36.37         6.96 o                         
   0   2  11       2401.22       1818.28       234.43 o                         
   1   2  11        407.97        305.77        44.71 o                         
   2   2  11       6329.42       5929.17       222.18 o                         
   3   2  11       7616.01       7476.74        97.22 o                         
   4   2  11       1409.91       1381.52        63.73 o                         
   5   2  11        900.83       1056.27        34.60 o                         
   6   2  11        672.30        714.70        29.41 o                         
   7   2  11        929.50        945.60        39.80 o                         
   8   2  11        108.65        101.86        17.26 o                         
   9   2  11        833.49        838.91        47.22 o                         
 -10   3  11         28.44          0.00        31.54 o                         
  -9   3  11        296.36        294.73        42.77 o                         
  -8   3  11        242.80        170.70        38.59 o                         
  -7   3  11        803.73        815.26        57.15 o                         
  -6   3  11         50.00         37.66        13.45 o                         
  -5   3  11        335.76        337.68        24.77 o                         
  -4   3  11        332.96        357.72        21.52 o                         
  -3   3  11       3947.68       4182.69        60.95 o                         
  -2   3  11       8948.94       9031.09       141.29 o                         
  -1   3  11       3655.69       3594.63        57.61 o                         
   0   3  11       1374.47       1216.11        30.24 o                         
   1   3  11       3593.32       3109.16       226.26 o                         
   2   3  11       1606.12       1593.87        99.54 o                         
   3   3  11        740.22        738.07        36.92 o                         
   4   3  11        348.91        284.34        28.02 o                         
   5   3  11        949.80        896.62        35.90 o                         
   6   3  11        494.14        476.37        25.51 o                         
   7   3  11       2859.01       2921.77        62.80 o                         
   8   3  11        607.33        595.30        32.75 o                         
   9   3  11          4.18         26.72        19.67 o                         
  -9   4  11         24.72         22.73        23.93 o                         
  -8   4  11       1097.80       1099.97        70.97 o                         
  -7   4  11        303.05        335.27        40.17 o                         
  -6   4  11       1467.83       1447.29        57.98 o                         
  -5   4  11        462.70        448.35        25.60 o                         
  -4   4  11         37.11         32.19        10.39 o                         
  -3   4  11       4845.51       5085.89        67.91 o                         
  -2   4  11       1409.67       1431.43        35.62 o                         
  -1   4  11          5.75         19.57         6.49 o                         
   0   4  11         95.67        119.39        11.50 o                         
   1   4  11         10.37         21.34        12.06 o                         
   2   4  11       2550.36       2427.12       140.36 o                         
   3   4  11        707.14        790.02        49.54 o                         
   4   4  11       2972.60       3000.62        53.99 o                         
   5   4  11         19.62         40.54        14.75 o                         
   6   4  11        197.42        173.85        18.83 o                         
   7   4  11        626.43        733.34        33.03 o                         
   8   4  11        144.82        128.02        20.87 o                         
   9   4  11         44.38         85.90        21.15 o                         
  -9   5  11        569.10        589.64        56.87 o                         
  -8   5  11          5.85          0.00        20.32 o                         
  -7   5  11        341.72        317.46        39.89 o                         
  -6   5  11        285.81        260.59        33.58 o                         
  -5   5  11        610.78        714.42        34.32 o                         
  -4   5  11        375.20        436.02        25.51 o                         
  -3   5  11        393.20        331.19        23.84 o                         
  -2   5  11       2203.17       2062.26        77.46 o                         
  -1   5  11        402.89        466.07        20.50 o                         
   0   5  11       1986.79       1883.96        47.41 o                         
   1   5  11       1553.85       1362.97        90.73 o                         
   2   5  11        182.71        167.26        20.50 o                         
   3   5  11         25.30         44.07        16.42 o                         
   4   5  11        527.84        516.26        26.90 o                         
   5   5  11        401.03        422.10        24.95 o                         
   6   5  11        371.50        318.76        24.58 o                         
   7   5  11         32.10        137.39        22.08 o                         
   8   5  11        169.69        174.04        23.75 o                         
   9   5  11         42.99        146.30        31.82 o                         
  -9   6  11        107.81        129.13        35.53 o                         
  -8   6  11        757.34        710.06        60.95 o                         
  -7   6  11        158.91        139.53        30.89 o                         
  -6   6  11        695.35        687.33        45.09 o                         
  -5   6  11        391.60        488.43        30.24 o                         
  -4   6  11        339.26        350.30        25.14 o                         
  -3   6  11       1427.74       1564.28        43.51 o                         
  -2   6  11       2428.96       2567.48        49.72 o                         
  -1   6  11        205.33        135.72        19.11 o                         
   0   6  11        198.79        179.14        14.84 o                         
   1   6  11          3.86         14.01         9.56 o                         
   2   6  11       1014.22       1038.83        45.74 o                         
   3   6  11       1167.50       1167.69        59.37 o                         
   4   6  11        448.33        500.40        25.14 o                         
   5   6  11        576.79        603.37        33.40 o                         
   6   6  11        285.17        249.36        21.43 o                         
   7   6  11         94.36        136.56        19.95 o                         
   8   6  11        553.74        653.47        34.32 o                         
   9   6  11         52.14         27.37        18.83 o                         
  -9   7  11          0.04         21.99        23.84 o                         
  -8   7  11        294.29        294.82        44.07 o                         
  -7   7  11        191.60        253.54        38.68 o                         
  -6   7  11         14.95          9.18        22.91 o                         
  -5   7  11        453.12        532.59        40.45 o                         
  -4   7  11         60.92         61.13        23.10 o                         
  -3   7  11          7.27         25.51        13.08 o                         
  -2   7  11        563.60        496.32        23.75 o                         
  -1   7  11       1607.86       1573.37        39.24 o                         
   0   7  11          0.07          7.98         8.26 o                         
   1   7  11          3.91         29.32        11.69 o                         
   2   7  11        174.53        135.35        27.83 o                         
   3   7  11        605.93        628.98        31.17 o                         
   4   7  11       1897.28       2001.22        47.59 o                         
   5   7  11        244.49        234.34        24.68 o                         
   6   7  11        288.40        289.90        26.81 o                         
   7   7  11        131.97        135.63        22.64 o                         
   8   7  11         30.86         40.91        18.92 o                         
  -9   8  11         32.99        101.58        51.30 o                         
  -8   8  11        533.06        550.21        71.62 o                         
  -7   8  11         11.98         22.73        25.42 o                         
  -6   8  11       2072.14       2131.56       113.83 o                         
  -5   8  11         16.49         82.94        28.67 o                         
  -4   8  11        564.40        582.78        31.63 o                         
  -3   8  11       4236.17       4301.16        73.38 o                         
  -2   8  11         78.04         99.63        14.94 o                         
  -1   8  11       1570.38       1627.17        38.41 o                         
   0   8  11       1179.11       1091.06        53.90 o                         
   1   8  11          4.57         26.44        10.48 o                         
   2   8  11       2213.71       2204.01        61.13 o                         
   3   8  11        975.61        917.77        37.57 o                         
   4   8  11        293.51        328.31        22.82 o                         
   5   8  11        778.24        735.85        32.75 o                         
   6   8  11        386.92        362.82        31.08 o                         
   7   8  11         38.57         63.73        20.22 o                         
   8   8  11         18.71         24.86        19.11 o                         
  -9   9  11         13.40         55.29        39.15 o                         
  -8   9  11        628.23        672.48        76.81 o                         
  -7   9  11        413.71        414.96        61.23 o                         
  -6   9  11        109.03         44.81        30.43 o                         
  -5   9  11          0.89          0.00        22.17 o                         
  -4   9  11        157.97        152.61        20.87 o                         
  -3   9  11        788.16        791.60        49.63 o                         
  -2   9  11       2005.34       1854.09        54.55 o                         
  -1   9  11        420.33        298.81        46.48 o                         
   0   9  11         64.63         66.33        13.08 o                         
   1   9  11        644.94        581.29        20.13 o                         
   2   9  11         37.69         50.74        11.32 o                         
   3   9  11        877.91        859.04        35.16 o                         
   4   9  11        727.66        675.18        30.52 o                         
   5   9  11         35.20        135.35        22.82 o                         
   6   9  11        357.67        386.20        35.44 o                         
   7   9  11          0.58          0.00        20.32 o                         
   8   9  11        103.59         56.87        23.56 o                         
  -8  10  11         27.26         32.38        48.15 o                         
  -7  10  11        270.26        277.29        53.16 o                         
  -6  10  11        688.91        681.30        69.30 o                         
  -5  10  11         62.28         63.55        37.66 o                         
  -4  10  11        225.05        261.24        34.23 o                         
  -3  10  11       2697.07       2784.19        92.68 o                         
  -2  10  11        523.22        572.11        33.49 o                         
  -1  10  11        165.06        188.41        18.37 o                         
   0  10  11       1205.22       1045.97        80.80 o                         
   1  10  11        295.26        273.67        30.43 o                         
   2  10  11        123.06        157.43        18.09 o                         
   3  10  11       2173.93       2110.22        80.89 o                         
   4  10  11        602.87        651.24        31.36 o                         
   5  10  11       1891.21       2052.80        61.88 o                         
   6  10  11        700.84        616.36        51.21 o                         
   7  10  11        124.04        163.37        36.83 o                         
   8  10  11        583.40        527.76        44.16 o                         
  -8  11  11         38.69         48.61        88.13 o                         
  -7  11  11        553.36        479.62        77.93 o                         
  -6  11  11         54.50         67.63        33.77 o                         
  -5  11  11         26.28         17.26        24.68 o                         
  -4  11  11         87.72        108.45        27.09 o                         
  -3  11  11        357.14        371.08        28.20 o                         
  -2  11  11        615.86        645.40        32.28 o                         
  -1  11  11         47.30         77.09        14.19 o                         
   0  11  11          1.18         15.59        12.43 o                         
   1  11  11       9612.40       9332.32       196.21 o                         
   2  11  11        816.84        746.98        44.07 o                         
   3  11  11        944.07        962.11        38.78 o                         
   4  11  11       3315.26       3148.41        86.37 o                         
   5  11  11         70.68         87.67        22.73 o                         
   6  11  11        360.62        356.79        40.45 o                         
   7  11  11          5.14         23.75        21.89 o                         
   8  11  11        357.78        316.44        36.37 o                         
  -8  12  11         89.92        100.47        42.67 o                         
  -7  12  11        672.46        661.54        76.81 o                         
  -6  12  11       1594.56       1511.03       106.04 o                         
  -5  12  11        735.23        635.38        68.74 o                         
  -4  12  11        700.86        698.09        55.48 o                         
  -3  12  11        147.45        149.64        20.69 o                         
  -2  12  11        547.35        595.67        32.38 o                         
  -1  12  11        459.17        434.81        23.84 o                         
   0  12  11        391.67        438.61        24.40 o                         
   1  12  11       2988.06       2661.55        64.20 o                         
   2  12  11         73.42         88.69        18.46 o                         
   3  12  11        552.76        589.36        30.52 o                         
   4  12  11        916.19        903.39        47.96 o                         
   5  12  11       2384.93       2531.49        79.87 o                         
   6  12  11         27.47         44.90        22.82 o                         
   7  12  11          0.73         27.00        22.17 o                         
  -8  13  11        153.55        173.01        49.26 o                         
  -7  13  11        386.18        344.45        60.02 o                         
  -6  13  11        182.86        149.82        39.43 o                         
  -5  13  11          0.91         30.61        64.47 o                         
  -4  13  11        315.09        355.31        41.75 o                         
  -3  13  11        505.84        557.73        46.20 o                         
  -2  13  11        633.32        665.71        35.16 o                         
  -1  13  11       1735.38       1720.13        52.60 o                         
   0  13  11         31.38         28.67        11.87 o                         
   1  13  11       2833.47       2613.50        64.01 o                         
   2  13  11        979.29        882.14        39.43 o                         
   3  13  11        435.87        411.52        37.94 o                         
   4  13  11       2783.55       2826.96       110.21 o                         
   5  13  11         82.47        103.07        22.45 o                         
   6  13  11        362.59        312.26        39.71 o                         
   7  13  11         51.78         56.13        24.86 o                         
  -7  14  11         76.33         38.41        36.37 o                         
  -6  14  11        357.50        274.04        51.30 o                         
  -5  14  11         10.46          0.00        22.26 o                         
  -4  14  11        849.33        820.92        64.29 o                         
  -3  14  11          1.14         36.55        29.32 o                         
  -2  14  11        907.55       1014.43        53.34 o                         
  -1  14  11        200.00        161.88        20.97 o                         
   0  14  11        278.09        306.14        23.10 o                         
   1  14  11        114.44        125.98        16.70 o                         
   2  14  11         55.07         50.28        19.57 o                         
   3  14  11        306.86        372.28        30.61 o                         
   4  14  11        395.04        421.73        36.18 o                         
   5  14  11        188.87        354.94        38.22 o                         
   6  14  11         38.00         83.86        28.67 o                         
   7  14  11          1.50         27.46        33.30 o                         
  -7  15  11         75.24        128.49        45.74 o                         
  -6  15  11        165.18         96.48        33.40 o                         
  -5  15  11        218.79        250.01        43.23 o                         
  -4  15  11        119.60        152.70        29.78 o                         
  -3  15  11        297.72        361.24        46.76 o                         
  -2  15  11        163.42        176.73        22.82 o                         
  -1  15  11          1.58         66.52        19.20 o                         
   0  15  11        318.95        246.58        24.49 o                         
   1  15  11        271.12        282.02        26.90 o                         
   2  15  11        323.39        332.95        27.37 o                         
   3  15  11        858.62        728.61        52.51 o                         
   4  15  11         69.36         90.82        24.49 o                         
   5  15  11         45.21         87.11        22.45 o                         
   6  15  11        406.23        452.16        65.50 o                         
  -6  16  11        199.84        147.04        68.83 o                         
  -5  16  11          3.44          0.00        26.35 o                         
  -4  16  11        691.30        596.04        49.26 o                         
  -3  16  11        418.08        387.40        35.72 o                         
  -2  16  11        830.70        836.41        47.41 o                         
  -1  16  11        997.24        954.87        56.03 o                         
   0  16  11          1.25         28.48        17.81 o                         
   1  16  11        207.90        263.74        24.86 o                         
   2  16  11        832.73        839.56        50.37 o                         
   3  16  11         15.43         71.62        25.79 o                         
   4  16  11        260.23        250.76        34.60 o                         
   5  16  11       1297.00       1437.09        70.04 o                         
   6  16  11         13.45         16.88        25.14 o                         
  -6  17  11          7.23        134.89        55.38 o                         
  -5  17  11          1.66         60.39        30.98 o                         
  -4  17  11         75.03         19.57        24.03 o                         
  -3  17  11          5.76         93.88        25.98 o                         
  -2  17  11        323.23        275.99        36.18 o                         
  -1  17  11         65.00         77.09        24.03 o                         
   0  17  11         14.33         33.49        20.22 o                         
   1  17  11        438.92        469.41        39.98 o                         
   2  17  11        739.18        684.92        47.59 o                         
   3  17  11        489.37        522.76        38.59 o                         
   4  17  11        719.31        612.18        47.68 o                         
   5  17  11        682.89        683.80        52.69 o                         
  -5  18  11        113.86        127.37        37.85 o                         
  -4  18  11         66.61         60.76        26.16 o                         
  -3  18  11        367.71        245.56        41.19 o                         
  -2  18  11        343.99        307.72        45.92 o                         
  -1  18  11        247.35        237.95        32.93 o                         
   0  18  11         69.03         81.17        21.24 o                         
   1  18  11        136.69        127.56        24.31 o                         
   2  18  11        148.15        159.28        32.75 o                         
   3  18  11         38.79         84.70        23.66 o                         
   4  18  11        154.68        175.61        31.73 o                         
  -4  19  11        128.54        107.52        50.19 o                         
  -3  19  11        671.95        617.84        61.23 o                         
  -2  19  11        139.44        154.09        29.13 o                         
  -1  19  11         21.78         65.59        21.80 o                         
   0  19  11         57.73         84.33        23.75 o                         
   1  19  11        146.09        175.06        29.50 o                         
   2  19  11         67.98         44.53        38.59 o                         
   3  19  11          0.55          0.83        22.91 o                         
  -3  20  11        436.91        399.00        46.94 o                         
  -2  20  11         30.02         43.97        24.68 o                         
  -1  20  11         21.22         61.04        22.08 o                         
   0  20  11         30.60         13.08        36.37 o                         
   1  20  11        300.39        207.62        32.93 o                         
   2  20  11        174.75        142.40        30.61 o                         
   0  21  11        219.49        155.85        35.81 o                         
 -10   0  12        186.67        126.72        55.29 o                         
  -9   0  12        679.75        652.17        96.67 o                         
  -8   0  12       3547.35       3756.04       157.80 o                         
  -7   0  12        215.80        342.60        53.81 o                         
  -6   0  12       1582.17       1906.13        97.59 o                         
  -5   0  12      16195.72      17729.43       268.66 o                         
  -4   0  12       1038.49       1043.47        63.27 o                         
  -3   0  12       2027.45       1899.92        75.98 o                         
  -2   0  12         26.61          9.18        12.15 o                         
  -1   0  12       1552.74       1499.80        60.49 o                         
   0   0  12      20987.96      20188.37       503.00 o                         
   1   0  12      10409.06      12080.70       261.24 o                         
   2   0  12       8347.69       7698.09       476.83 o                         
   3   0  12       5661.27       5678.50       101.86 o                         
   4   0  12       1220.67       1078.72        60.76 o                         
   5   0  12       7695.33       8428.65       427.76 o                         
   6   0  12        988.96       1022.32        57.98 o                         
   7   0  12       2280.28       2170.62        77.28 o                         
   8   0  12        201.42        141.66        32.56 o                         
   9   0  12        232.02        193.33        36.74 o                         
   6   0  10       1811.54        313.75        50.28 o                         
   2   0  12       8347.69       1688.77        61.04 o                         
 -10   1  12         86.18          0.00        24.86 o                         
  -9   1  12        708.81        746.14        62.90 o                         
  -8   1  12        642.88        531.66        66.14 o                         
  -7   1  12        422.51        487.78        39.89 o                         
  -6   1  12        300.82        336.75        32.01 o                         
  -5   1  12       1632.43       1741.19        60.76 o                         
  -4   1  12      13488.33      14979.56       146.48 o                         
  -3   1  12        418.09        417.00        19.76 o                         
  -2   1  12       6551.07       6802.50        87.48 o                         
  -1   1  12      21597.86      21619.15       332.67 o                         
   0   1  12        258.52        290.00        15.12 o                         
   1   1  12      12494.25      12818.87       190.08 o                         
   2   1  12        793.53        698.65       139.90 o                         
   3   1  12          9.35         11.04        10.67 o                         
   4   1  12       4778.55       4715.93        96.67 o                         
   5   1  12       1137.11       1101.36        42.02 o                         
   6   1  12       2184.77       2241.31        50.56 o                         
   7   1  12       1330.89       1297.19        42.86 o                         
   8   1  12         53.43         19.95        17.63 o                         
   9   1  12       1375.62       1424.29        60.67 o                         
 -10   2  12        434.41        372.75        58.54 o                         
  -9   2  12       1220.15       1164.53        79.87 o                         
  -8   2  12       2447.70       2581.31       106.78 o                         
  -7   2  12        649.56        643.36        45.18 o                         
  -6   2  12       1160.59       1172.70        55.10 o                         
  -5   2  12       4523.89       4791.54       100.19 o                         
  -4   2  12        841.30        919.81        34.51 o                         
  -3   2  12       2042.94       2065.51        41.47 o                         
  -2   2  12       2254.27       2304.39        47.41 o                         
  -1   2  12       2309.44       2070.70        68.93 o                         
   0   2  12       5236.38       4442.63       129.78 o                         
   1   2  12        268.94        226.73        43.04 o                         
   2   2  12       5023.63       4764.08       216.52 o                         
   3   2  12       3259.90       3128.00        64.01 o                         
   4   2  12        972.94        899.40        40.26 o                         
   5   2  12       1138.88       1267.23        45.74 o                         
   6   2  12         46.62         44.71        11.69 o                         
   7   2  12         53.98         75.14        15.40 o                         
   8   2  12        264.21        302.80        25.42 o                         
   9   2  12         34.73         54.73        28.76 o                         
  -9   3  12         37.72         29.78        20.69 o                         
  -8   3  12         44.39          0.00        21.43 o                         
  -7   3  12        390.93        390.74        45.46 o                         
  -6   3  12        196.14        129.13        20.69 o                         
  -5   3  12       1145.16       1246.54        40.63 o                         
  -4   3  12        425.99        411.99        23.10 o                         
  -3   3  12        832.11        919.25        37.20 o                         
  -2   3  12       4517.46       4690.88       124.31 o                         
  -1   3  12       6038.15       5692.79       106.31 o                         
   0   3  12        170.02        158.26         8.44 o                         
   1   3  12        767.42        523.78       167.08 o                         
   2   3  12       4015.49       3657.52       213.37 o                         
   3   3  12          8.77         23.66        10.95 o                         
   4   3  12       2081.46       2062.17        57.42 o                         
   5   3  12       1386.26       1434.86        45.46 o                         
   6   3  12        370.93        387.68        22.82 o                         
   7   3  12       1645.09       1688.49        53.06 o                         
   8   3  12        105.08        112.90        18.09 o                         
   9   3  12         32.03        163.55        35.35 o                         
  -9   4  12        343.91        412.73        51.86 o                         
  -8   4  12       1991.93       2023.39        96.85 o                         
  -7   4  12         13.86         52.14        23.66 o                         
  -6   4  12       1182.37       1272.70        56.13 o                         
  -5   4  12        245.88        270.79        21.15 o                         
  -4   4  12        213.70        216.80        18.65 o                         
  -3   4  12        517.75        512.74        26.16 o                         
  -2   4  12       4129.61       4398.66        66.79 o                         
  -1   4  12       1856.73       2006.88        43.97 o                         
   0   4  12       1413.75       1430.41        85.81 o                         
   1   4  12      12302.83      11800.63       550.21 o                         
   2   4  12        886.31        638.25       197.32 o                         
   3   4  12         13.01          0.00        11.13 o                         
   4   4  12         60.04         57.89        14.29 o                         
   5   4  12        152.39        173.01        16.33 o                         
   6   4  12       2985.51       3121.32        61.78 o                         
   7   4  12        163.49        227.56        21.15 o                         
   8   4  12        752.93        726.57        43.32 o                         
   9   4  12        283.97        321.63        35.81 o                         
  -9   5  12         89.36        123.38        32.38 o                         
  -8   5  12        509.89        433.14        48.70 o                         
  -7   5  12        140.56        165.22        32.75 o                         
  -6   5  12        331.16        356.23        33.49 o                         
  -5   5  12         27.35         35.62        16.88 o                         
  -4   5  12        596.37        616.92        30.06 o                         
  -3   5  12        492.94        487.87        25.98 o                         
  -2   5  12        107.04        114.38        10.95 o                         
  -1   5  12        650.41        657.36        21.99 o                         
   0   5  12        128.83         90.82         9.18 o                         
   1   5  12          4.14          9.28         7.05 o                         
   2   5  12       8048.68       7839.57       249.55 o                         
   3   5  12        549.49        594.00        46.20 o                         
   4   5  12        103.27        140.82        20.50 o                         
   5   5  12      12876.90      12698.36       115.22 o                         
   6   5  12         44.05         86.83        14.75 o                         
   7   5  12        382.96        669.61        39.71 o                         
   8   5  12        214.28        220.79        23.66 o                         
   9   5  12          0.67         64.29        25.51 o                         
  -9   6  12          6.36          0.00        34.97 o                         
  -8   6  12        231.79        224.50        41.28 o                         
  -7   6  12          4.39         67.44        32.38 o                         
  -6   6  12       2530.00       2726.95        82.19 o                         
  -5   6  12        297.72        323.02        26.62 o                         
  -4   6  12        629.55        743.36        37.29 o                         
  -3   6  12       2607.19       2665.82        57.89 o                         
  -2   6  12       4355.21       4544.96        62.71 o                         
  -1   6  12        631.85        635.38        25.60 o                         
   0   6  12         53.85         45.74        11.60 o                         
   1   6  12       8779.45       8384.68       203.63 o                         
   2   6  12       1501.63       1505.18        54.64 o                         
   3   6  12         75.09         33.68        21.24 o                         
   4   6  12          2.10         14.19        10.67 o                         
   5   6  12        541.39        506.98        27.27 o                         
   6   6  12       1764.15       1870.51        52.88 o                         
   7   6  12        138.23        147.41        18.74 o                         
   8   6  12        522.84        580.46        35.72 o                         
  -9   7  12        119.94        133.96        31.45 o                         
  -8   7  12        117.70         96.29        32.19 o                         
  -7   7  12        299.92        350.76        43.42 o                         
  -6   7  12       3094.56       3449.72       106.22 o                         
  -5   7  12       1030.34       1131.69        63.92 o                         
  -4   7  12        125.82        147.13        17.90 o                         
  -3   7  12        537.75        531.20        27.46 o                         
  -2   7  12        887.33        903.57        29.87 o                         
  -1   7  12        393.84        381.93        21.06 o                         
   0   7  12         39.75         58.91         9.18 o                         
   1   7  12       1253.89       1285.69        48.89 o                         
   2   7  12       1846.63       1639.88        50.28 o                         
   3   7  12          1.16          2.32        10.67 o                         
   4   7  12       1578.77       1435.42        68.65 o                         
   5   7  12       4869.50       4907.50        89.80 o                         
   6   7  12        145.67        168.65        21.99 o                         
   7   7  12        206.30        526.09        42.12 o                         
   8   7  12        491.90        516.82        37.01 o                         
  -9   8  12         84.76        125.98        44.71 o                         
  -8   8  12        182.80        112.71        42.40 o                         
  -7   8  12        129.75        120.14        37.66 o                         
  -6   8  12         14.28          0.00        23.75 o                         
  -5   8  12       1332.76       1406.75        63.55 o                         
  -4   8  12        913.76        943.65        40.82 o                         
  -3   8  12       2385.80       2420.54        57.15 o                         
  -2   8  12       2436.38       2552.46        60.49 o                         
  -1   8  12        811.76        799.21        28.67 o                         
   0   8  12       4909.54       4982.73       100.47 o                         
   1   8  12       2642.48       2441.60        58.07 o                         
   2   8  12        922.09        924.35        30.52 o                         
   3   8  12        718.51        687.98        29.96 o                         
   4   8  12        449.98        431.84        23.38 o                         
   5   8  12        122.78        148.52        20.78 o                         
   6   8  12         29.10         39.71        16.79 o                         
   7   8  12          0.37          8.16        22.45 o                         
   8   8  12        178.86        153.44        26.16 o                         
  -9   9  12        952.70        986.69        96.39 o                         
  -8   9  12        407.96        421.73        64.29 o                         
  -7   9  12         72.48         27.74        62.25 o                         
  -6   9  12       1409.20       1522.81       109.56 o                         
  -5   9  12        858.13        863.68        71.71 o                         
  -4   9  12       1637.69       1684.69        49.82 o                         
  -3   9  12        598.58        648.64        37.20 o                         
  -2   9  12        204.67        178.67        19.30 o                         
  -1   9  12       1676.46       1639.61        44.25 o                         
   0   9  12         74.63         98.24        16.23 o                         
   1   9  12       3941.18       3766.44       101.58 o                         
   2   9  12       1225.85       1180.21        36.27 o                         
   3   9  12        272.03        217.54        18.37 o                         
   4   9  12       2230.85       2056.51        60.39 o                         
   5   9  12         37.38         68.56        18.28 o                         
   6   9  12        127.16         95.65        20.59 o                         
   7   9  12         21.02         13.08        27.83 o                         
   8   9  12        258.25        215.04        33.49 o                         
  -8  10  12        582.03        458.56        69.11 o                         
  -7  10  12        176.31        158.45        45.36 o                         
  -6  10  12        600.07        602.63       154.37 o                         
  -5  10  12       1836.33       1994.73       109.75 o                         
  -4  10  12       1892.52       1920.79        83.59 o                         
  -3  10  12       2175.88       2122.01        82.19 o                         
  -2  10  12        545.58        549.01        32.93 o                         
  -1  10  12        403.40        378.31        23.66 o                         
   0  10  12       4707.51       4793.76       102.32 o                         
   1  10  12       1967.59       1803.90        70.97 o                         
   2  10  12         86.79         94.72        15.12 o                         
   3  10  12       2200.67       2119.69        52.69 o                         
   4  10  12        620.30        684.27        33.77 o                         
   5  10  12         55.04         75.61        19.95 o                         
   6  10  12        142.63        137.86        27.65 o                         
   7  10  12          3.47          3.15        22.08 o                         
   8  10  12         86.19         58.07        23.10 o                         
  -8  11  12        192.12        161.70        44.07 o                         
  -7  11  12        137.44        215.13        47.59 o                         
  -6  11  12        207.73        129.88        79.13 o                         
  -5  11  12         96.63        159.28        44.07 o                         
  -4  11  12       2886.44       2949.60       105.39 o                         
  -3  11  12        498.81        483.33        42.67 o                         
  -2  11  12        921.17        922.03        43.32 o                         
  -1  11  12       3213.90       3439.14        61.78 o                         
   0  11  12        137.41        159.56        16.14 o                         
   1  11  12       2145.05       2168.30        61.23 o                         
   2  11  12        832.81        824.90        38.68 o                         
   3  11  12         50.09         79.13        16.79 o                         
   4  11  12       1378.00       1395.34        50.93 o                         
   5  11  12         44.43         74.03        21.89 o                         
   6  11  12         26.90         39.80        23.84 o                         
   7  11  12        268.74        242.96        36.18 o                         
  -8  12  12        892.00        834.83        89.71 o                         
  -7  12  12        209.16        145.28        42.49 o                         
  -6  12  12        231.52        310.13        53.06 o                         
  -5  12  12       1929.27       1863.83       112.53 o                         
  -4  12  12        347.14        377.85        42.77 o                         
  -3  12  12        352.43        365.60        29.22 o                         
  -2  12  12        260.71        265.60        23.93 o                         
  -1  12  12         36.83         68.83        13.27 o                         
   0  12  12       3289.13       3182.54        96.39 o                         
   1  12  12        369.50        346.40        22.45 o                         
   2  12  12        404.20        437.50        36.37 o                         
   3  12  12       1502.54       1567.25        51.67 o                         
   4  12  12        791.49        744.20        44.62 o                         
   5  12  12       1277.94       1374.47        61.04 o                         
   6  12  12        271.61        278.77        37.48 o                         
   7  12  12         99.34        111.88        29.22 o                         
  -7  13  12        514.78        629.25        80.06 o                         
  -6  13  12         43.57          6.49        29.96 o                         
  -5  13  12       1295.47       1178.08        93.79 o                         
  -4  13  12        670.21        628.23        55.38 o                         
  -3  13  12        375.38        422.29        41.19 o                         
  -2  13  12        881.62        820.54        38.87 o                         
  -1  13  12       3313.44       3118.63       100.19 o                         
   0  13  12       1279.70       1223.91        55.01 o                         
   1  13  12        636.78        569.97        27.74 o                         
   2  13  12        368.38        362.54        27.09 o                         
   3  13  12        130.71         88.13        21.43 o                         
   4  13  12        527.62        481.66        37.39 o                         
   5  13  12        167.15        189.62        28.85 o                         
   6  13  12        197.43        203.44        35.90 o                         
   7  13  12        835.85        843.83        62.99 o                         
  -7  14  12        287.95        222.65        47.13 o                         
  -6  14  12        756.79        715.81        80.52 o                         
  -5  14  12        116.92        123.66        34.79 o                         
  -4  14  12        594.30        406.70        74.59 o                         
  -3  14  12        483.06        542.61        39.89 o                         
  -2  14  12         85.34         76.44        17.72 o                         
  -1  14  12        691.86        747.44        37.48 o                         
   0  14  12         45.53         85.81        17.07 o                         
   1  14  12        248.40        303.91        22.73 o                         
   2  14  12       1385.89       1263.52        43.14 o                         
   3  14  12       3416.44       3489.33       134.79 o                         
   4  14  12        183.48        142.22        25.70 o                         
   5  14  12         52.46         74.59        25.79 o                         
   6  14  12       3057.51       2863.60       109.00 o                         
  -7  15  12        850.46        857.75        93.05 o                         
  -6  15  12        215.52        201.12        69.58 o                         
  -5  15  12       2529.22       2131.28       106.78 o                         
  -4  15  12        406.66        363.19        47.50 o                         
  -3  15  12         17.95        182.85        29.78 o                         
  -2  15  12       1704.88       1572.35        72.92 o                         
  -1  15  12        876.30        875.46        45.55 o                         
   0  15  12        629.57        536.95        37.29 o                         
   1  15  12         68.88        127.93        20.41 o                         
   2  15  12       1389.08       1238.93        56.68 o                         
   3  15  12        624.90        625.91        38.87 o                         
   4  15  12         79.49         51.67        23.10 o                         
   5  15  12         62.95        106.22        26.53 o                         
   6  15  12         93.33         56.87        26.07 o                         
  -6  16  12        405.70        366.62        64.66 o                         
  -5  16  12        123.49         83.31        36.92 o                         
  -4  16  12        177.27        167.73        34.60 o                         
  -3  16  12        369.68        287.77        32.01 o                         
  -2  16  12        430.60        417.65        36.18 o                         
  -1  16  12       1530.57       1546.93        71.34 o                         
   0  16  12        262.78        266.71        27.37 o                         
   1  16  12        521.75        488.43        31.63 o                         
   2  16  12        615.77        645.67        40.08 o                         
   3  16  12       1457.67       1298.59        54.92 o                         
   4  16  12         27.56          0.00        22.45 o                         
   5  16  12        355.42        391.58        50.56 o                         
  -5  17  12        412.86        374.23        49.82 o                         
  -4  17  12       2161.59       1847.87       118.00 o                         
  -3  17  12         39.49        137.21        27.09 o                         
  -2  17  12        425.70        383.42        41.00 o                         
  -1  17  12        579.37        751.34        55.48 o                         
   0  17  12         71.77         87.02        22.82 o                         
   1  17  12       1781.66       1820.69        93.79 o                         
   2  17  12        300.43        210.86        31.08 o                         
   3  17  12        241.22        227.19        31.54 o                         
   4  17  12        856.28        771.66        59.28 o                         
   5  17  12        431.97        399.56        41.84 o                         
  -5  18  12       1411.02       1157.48       106.68 o                         
  -4  18  12        210.88        215.69        33.49 o                         
  -3  18  12        973.21        799.39        67.54 o                         
  -2  18  12        435.03        398.35        43.32 o                         
  -1  18  12         69.73         54.55        23.01 o                         
   0  18  12       2321.92       1984.89       115.22 o                         
   1  18  12         11.04         36.46        33.86 o                         
   2  18  12        291.29        284.34        37.85 o                         
   3  18  12         49.40         35.53        20.87 o                         
   4  18  12         47.99         25.79        23.19 o                         
  -4  19  12       1073.93        937.90       119.95 o                         
  -3  19  12          7.02         29.78        23.01 o                         
  -2  19  12        367.39        352.06        43.51 o                         
  -1  19  12        753.85        749.30       100.84 o                         
   0  19  12        660.26        601.42        49.63 o                         
   1  19  12       2649.67       2497.91       156.22 o                         
   2  19  12        105.87        149.92        34.79 o                         
   3  19  12          1.84         42.49        28.48 o                         
  -2  20  12        888.53        816.74        58.91 o                         
  -1  20  12         79.87         89.71        24.68 o                         
   0  20  12       1565.17       1535.61        89.99 o                         
   1  20  12        530.90        461.81        62.25 o                         
   2  20  12         11.99         10.58        21.34 o                         
  -9   1  13        177.25        194.35        37.29 o                         
  -8   1  13          6.95         13.45        18.28 o                         
  -2   0  14        379.98         70.04        16.88 o                         
  -6   0  16        358.55         54.18        23.47 o                         
  -7   1  13         10.36         40.63        17.35 o                         
  -6   1  13        493.67        451.42        40.54 o                         
  -5   1  13         71.73         73.84        15.77 o                         
  -4   1  13        130.71        108.91        15.49 o                         
  -3   1  13       1510.02       1519.38        36.18 o                         
  -2   1  13        277.64        327.38        18.00 o                         
  -1   1  13       1077.47       1277.34        37.48 o                         
   0   1  13         21.24         43.60        11.78 o                         
   1   1  13        137.36        208.27        86.83 o                         
   2   1  13        249.23        222.55        13.82 o                         
   3   1  13        862.27        804.03        28.39 o                         
   4   1  13        206.18        190.18        18.46 o                         
   5   1  13         11.82         29.78        14.56 o                         
   6   1  13        176.35        202.05        19.85 o                         
   7   1  13        158.50        164.57        18.46 o                         
   8   1  13        247.92        250.94        25.79 o                         
   9   1  13          0.01         10.30        22.64 o                         
  -9   2  13         61.19         60.30        27.18 o                         
  -8   2  13        347.76        355.03        43.79 o                         
  -7   2  13       1645.97       1698.70        84.33 o                         
  -6   2  13        245.62        193.89        29.04 o                         
  -5   2  13        423.14        436.67        25.51 o                         
  -4   2  13        268.54        296.03        21.80 o                         
  -3   2  13          0.05          7.70         9.46 o                         
  -2   2  13       4182.60       4234.55        77.00 o                         
  -1   2  13       5429.01       5492.69        74.77 o                         
   0   2  13       1484.95       1313.34        35.35 o                         
   1   2  13       4330.22       4185.85        70.13 o                         
   2   2  13        210.12        169.21        17.07 o                         
   3   2  13       4121.30       4225.74        63.45 o                         
   4   2  13       3576.73       3677.65        76.91 o                         
   5   2  13        171.10        180.34        23.56 o                         
   6   2  13        108.69         79.04        13.36 o                         
   7   2  13        777.91        792.53        37.57 o                         
   8   2  13        635.15        693.91        37.76 o                         
   9   2  13        440.85        441.49        36.46 o                         
  -9   3  13        413.83        434.35        50.37 o                         
  -8   3  13       1917.35       1869.21        92.95 o                         
  -7   3  13        760.89        742.15        54.55 o                         
  -6   3  13       3705.90       3988.34        87.85 o                         
  -5   3  13         64.39         74.49        17.35 o                         
  -4   3  13        153.08        159.19        15.86 o                         
  -3   3  13       2803.43       2914.53        50.10 o                         
  -2   3  13        773.84        808.21        28.11 o                         
  -1   3  13         71.99         80.34         8.53 o                         
   0   3  13       2604.51       2077.38       173.20 o                         
   1   3  13       2183.91       1965.13       142.59 o                         
   2   3  13        801.77        721.19        30.61 o                         
   3   3  13       2253.26       2181.84        58.63 o                         
   4   3  13       1128.95       1201.73        45.83 o                         
   5   3  13        253.34        263.93        22.26 o                         
   6   3  13        277.11        267.64        22.08 o                         
   7   3  13        338.65        371.63        28.57 o                         
   8   3  13        760.37        763.49        39.80 o                         
   9   3  13         27.52         38.59        18.18 o                         
  -9   4  13          0.88         17.16        23.19 o                         
  -8   4  13       2203.21       2129.43        99.17 o                         
  -7   4  13       1804.25       1937.12        88.87 o                         
  -6   4  13        445.54        454.01        39.71 o                         
  -5   4  13        334.49        351.22        24.21 o                         
  -4   4  13       2312.58       2483.81        54.18 o                         
  -3   4  13       1658.09       1743.69        43.69 o                         
  -2   4  13       1807.71       1746.85        40.17 o                         
  -1   4  13         26.02         39.33         7.70 o                         
   0   4  13       4355.26       4223.23       110.67 o                         
   1   4  13       1848.22       1306.10       209.19 o                         
   2   4  13        161.11        174.13        17.26 o                         
   3   4  13        366.95        364.77        29.69 o                         
   4   4  13       1970.04       2010.31        70.13 o                         
   5   4  13        872.78        844.94        31.91 o                         
   6   4  13        331.95        288.51        24.03 o                         
   7   4  13        755.34        905.89        36.92 o                         
   8   4  13        711.99        782.14        40.91 o                         
   9   4  13         74.12         77.56        20.97 o                         
  -9   5  13         34.95         36.55        26.90 o                         
  -8   5  13        264.51        320.98        37.76 o                         
  -7   5  13        482.27        512.64        41.93 o                         
  -6   5  13        253.60        239.53        30.06 o                         
  -5   5  13        641.31        653.10        33.95 o                         
  -4   5  13       2105.30       2301.05        57.61 o                         
  -3   5  13        184.25        166.34        20.13 o                         
  -2   5  13       1484.18       1569.47        35.07 o                         
  -1   5  13         25.06         34.32         7.05 o                         
   0   5  13        943.99        970.92        25.23 o                         
   1   5  13         64.16        171.16        53.71 o                         
   2   5  13        595.90        625.36        29.13 o                         
   3   5  13       4162.72       4046.97       131.92 o                         
   4   5  13        709.93        679.07        51.49 o                         
   5   5  13        632.80        644.65        30.80 o                         
   6   5  13        337.60        331.37        24.58 o                         
   7   5  13        255.71        238.97        21.24 o                         
   8   5  13         32.51         43.88        17.72 o                         
  -9   6  13         89.58         95.18        29.87 o                         
  -8   6  13        524.51        549.10        55.85 o                         
  -7   6  13         36.98         65.96        23.75 o                         
  -6   6  13         42.48         62.16        21.43 o                         
  -5   6  13         15.40         37.85        15.21 o                         
  -4   6  13        344.79        419.60        29.69 o                         
  -3   6  13        737.15        806.26        33.95 o                         
  -2   6  13       5068.30       5350.66        85.44 o                         
  -1   6  13          5.10         31.54        10.39 o                         
   0   6  13        509.82        531.01        19.30 o                         
   1   6  13          4.97         49.45        24.68 o                         
   2   6  13        979.73       1031.87        36.37 o                         
   3   6  13          8.23         30.71        12.71 o                         
   4   6  13        127.75        138.13        18.55 o                         
   5   6  13        258.57        286.10        22.26 o                         
   6   6  13        442.39        375.81        27.83 o                         
   7   6  13        116.56        146.30        23.01 o                         
   8   6  13         35.24         80.99        20.41 o                         
  -9   7  13        487.66        541.59        58.82 o                         
  -8   7  13        198.07        231.65        39.43 o                         
  -7   7  13        503.34        533.61        64.57 o                         
  -6   7  13        107.28        158.54        27.65 o                         
  -5   7  13         39.24         53.34        20.50 o                         
  -4   7  13        588.21        608.57        34.70 o                         
  -3   7  13       1623.64       1616.97        44.71 o                         
  -2   7  13       1170.39       1179.75        34.79 o                         
  -1   7  13        495.38        438.24        22.91 o                         
   0   7  13        876.40        853.76        24.86 o                         
   1   7  13        823.07        690.39        24.12 o                         
   2   7  13       3634.92       3501.02        67.54 o                         
   3   7  13       2579.90       2496.33        64.20 o                         
   4   7  13        339.30        326.64        24.49 o                         
   5   7  13        337.01        350.58        28.29 o                         
   6   7  13        831.17        814.24        44.99 o                         
   7   7  13        389.69        441.21        33.68 o                         
   8   7  13        139.85        119.95        21.80 o                         
  -9   8  13         38.84        119.39        36.37 o                         
  -8   8  13        177.49        146.85        40.08 o                         
  -7   8  13       1686.86       1742.95       112.71 o                         
  -6   8  13        175.66        198.25        44.99 o                         
  -5   8  13         35.09         39.98        25.70 o                         
  -4   8  13         97.90        130.25        21.80 o                         
  -3   8  13        170.67        203.07        21.99 o                         
  -2   8  13       1823.75       1875.52        48.80 o                         
  -1   8  13       1726.39       1746.10        44.81 o                         
   0   8  13        539.32        478.88        18.83 o                         
   1   8  13       2903.45       2873.90        57.24 o                         
   2   8  13         32.95         44.44        11.97 o                         
   3   8  13        653.28        655.23        29.96 o                         
   4   8  13       1103.62       1070.37        35.25 o                         
   5   8  13        402.66        431.93        30.71 o                         
   6   8  13        252.34        269.49        26.62 o                         
   7   8  13        987.00        991.15        53.62 o                         
   8   8  13         40.30         43.23        21.15 o                         
  -8   9  13        323.82        247.32        50.00 o                         
  -7   9  13        146.28        120.14        38.13 o                         
  -6   9  13       1505.84       1468.07        99.82 o                         
  -5   9  13        105.83        120.88        37.76 o                         
  -4   9  13        157.63        149.17        20.87 o                         
  -3   9  13        428.42        416.16        29.13 o                         
  -2   9  13        895.36        886.87        38.96 o                         
  -1   9  13         11.43         29.32        12.06 o                         
   0   9  13        104.66        119.67        14.94 o                         
   1   9  13       1567.79       1349.14        33.58 o                         
   2   9  13       1992.03       2116.44        64.20 o                         
   3   9  13        460.43        441.95        25.98 o                         
   4   9  13        530.07        530.18        26.25 o                         
   5   9  13        264.93        269.40        25.60 o                         
   6   9  13        279.10        244.26        30.98 o                         
   7   9  13        726.86        759.78        49.35 o                         
   8   9  13        299.86        266.34        36.83 o                         
  -8  10  13        152.64         88.50        50.84 o                         
  -7  10  13          6.06          0.00        26.16 o                         
  -6  10  13         42.68         43.51        24.95 o                         
  -5  10  13          0.52         24.40        28.48 o                         
  -4  10  13       1455.87       1467.33        73.20 o                         
  -3  10  13       3016.04       3137.83        88.13 o                         
  -2  10  13         29.46         25.51        17.35 o                         
  -1  10  13         25.42         36.18        11.87 o                         
   0  10  13       1616.51       1629.59        47.87 o                         
   1  10  13         33.67         62.90        12.71 o                         
   2  10  13        732.76        665.53        27.65 o                         
   3  10  13          0.17          6.86        11.97 o                         
   4  10  13        650.61        633.15        31.73 o                         
   5  10  13          1.80        123.29        28.02 o                         
   6  10  13         59.62         56.77        19.30 o                         
   7  10  13        592.67        613.02        51.02 o                         
  -8  11  13        128.10        119.77        49.45 o                         
  -7  11  13       2031.49       1951.96       125.61 o                         
  -6  11  13         48.92         38.31        46.01 o                         
  -5  11  13          1.00         66.70        33.30 o                         
  -4  11  13       2486.94       2504.49        98.52 o                         
  -3  11  13          0.01          1.39        18.83 o                         
  -2  11  13        558.56        573.04        35.35 o                         
  -1  11  13        408.89        342.04        23.56 o                         
   0  11  13       2045.23       2112.82        49.72 o                         
   1  11  13        257.84        295.01        20.32 o                         
   2  11  13        203.12        254.65        21.43 o                         
   3  11  13          4.41         22.08        13.45 o                         
   4  11  13       1428.58       1403.79        51.77 o                         
   5  11  13        333.63        338.52        32.56 o                         
   6  11  13         69.70         65.87        25.79 o                         
   7  11  13          0.66          0.00        21.99 o                         
  -8  12  13        860.05        842.25       110.58 o                         
  -7  12  13         40.80         20.50        36.74 o                         
  -6  12  13        607.70        598.55        72.55 o                         
  -5  12  13         12.25         43.97        30.15 o                         
  -4  12  13        507.41        510.88        48.80 o                         
  -3  12  13       1903.77       2063.65        65.03 o                         
  -2  12  13       1717.06       1695.45        53.53 o                         
  -1  12  13         18.98         48.43        13.92 o                         
   0  12  13        598.75        642.52        29.69 o                         
   1  12  13       2172.69       1894.63        50.28 o                         
   2  12  13        126.95        143.98        18.00 o                         
   3  12  13          6.84         27.00        15.21 o                         
   4  12  13        430.18        385.36        34.70 o                         
   5  12  13         53.96         81.08        26.53 o                         
   6  12  13        343.57        360.32        44.34 o                         
   7  12  13          9.08         26.62        27.92 o                         
  -7  13  13        570.22        545.11        72.64 o                         
  -6  13  13        377.54        369.96        59.37 o                         
  -5  13  13         82.89         57.15        66.33 o                         
  -4  13  13       2031.41       1997.05       102.70 o                         
  -3  13  13         14.17         21.80        21.80 o                         
  -2  13  13        336.05        360.04        27.74 o                         
  -1  13  13        194.69        141.01        19.67 o                         
   0  13  13          0.03         27.46        12.06 o                         
   1  13  13         71.33         83.31        14.75 o                         
   2  13  13         39.66         54.36        18.09 o                         
   3  13  13         10.47         99.45        27.74 o                         
   4  13  13        283.67        297.42        33.40 o                         
   5  13  13         33.06         59.74        25.79 o                         
   6  13  13         63.56         61.97        25.05 o                         
   7  13  13         98.98         81.27        45.18 o                         
  -7  14  13         77.83         64.47        41.10 o                         
  -6  14  13        402.66        368.02        59.19 o                         
  -5  14  13        279.06        256.69        68.19 o                         
  -4  14  13        118.59        162.90        35.25 o                         
  -3  14  13        740.80        781.03        48.24 o                         
  -2  14  13        448.08        416.81        29.96 o                         
  -1  14  13         30.18         53.99        17.07 o                         
   0  14  13         24.95         46.66        14.66 o                         
   1  14  13          1.63          0.93        15.49 o                         
   2  14  13        624.09        628.42        35.90 o                         
   3  14  13         97.10         72.82        20.69 o                         
   4  14  13         16.86         43.79        20.22 o                         
   5  14  13          3.72          0.00        19.39 o                         
   6  14  13        193.20        150.19        43.79 o                         
  -6  15  13        403.18        333.41        61.32 o                         
  -5  15  13          6.27          1.48        25.51 o                         
  -4  15  13        148.12        116.89        29.69 o                         
  -3  15  13          0.28         29.22        19.39 o                         
  -2  15  13        386.29        401.41        31.17 o                         
  -1  15  13        268.41        286.47        29.41 o                         
   0  15  13         17.31         74.49        17.26 o                         
   1  15  13        107.78        135.81        25.33 o                         
   2  15  13        792.26        746.79        37.29 o                         
   3  15  13          6.64         30.80        19.02 o                         
   4  15  13         65.45         51.39        20.41 o                         
   5  15  13        308.69        275.62        38.87 o                         
   6  15  13         85.06         48.33        26.90 o                         
  -6  16  13        591.44        499.19       116.15 o                         
  -5  16  13        188.07        202.24        39.61 o                         
  -4  16  13        929.36        896.34        78.58 o                         
  -3  16  13        866.21        843.27        50.56 o                         
  -2  16  13       1254.18       1158.97        56.87 o                         
  -1  16  13        146.84        128.21        27.18 o                         
   0  16  13        118.33        105.11        21.52 o                         
   1  16  13        316.99        267.08        33.95 o                         
   2  16  13        440.32        477.95        35.35 o                         
   3  16  13        411.14        374.32        32.84 o                         
   4  16  13         82.05         89.24        24.95 o                         
   5  16  13          0.71         21.99        25.05 o                         
  -5  17  13          2.41         27.09        29.22 o                         
  -4  17  13        747.38        699.11        55.66 o                         
  -3  17  13        322.78        300.11        34.05 o                         
  -2  17  13        306.12        285.92        36.55 o                         
  -1  17  13        882.46        840.49        50.93 o                         
   0  17  13        859.90        833.72        45.09 o                         
   1  17  13        551.04        502.44        37.85 o                         
   2  17  13        968.71        841.51        53.71 o                         
   3  17  13        106.47        115.87        27.92 o                         
   4  17  13        168.68        139.06        30.15 o                         
  -4  18  13        820.40        764.42        73.66 o                         
  -3  18  13        594.30        431.75        44.44 o                         
  -2  18  13        786.68        756.44        58.07 o                         
  -1  18  13        423.94        377.29        38.22 o                         
   0  18  13        205.73        217.82        28.67 o                         
   1  18  13          5.47         28.02        22.64 o                         
   2  18  13         10.73         34.23        27.46 o                         
   3  18  13         29.13         62.90        23.93 o                         
   4  18  13         60.59         43.60        24.12 o                         
  -3  19  13          7.61          0.00        24.95 o                         
  -2  19  13         32.21         46.20        24.95 o                         
  -1  19  13         30.89        110.40        23.84 o                         
   0  19  13        348.86        341.39        34.97 o                         
   1  19  13          0.10         12.89        24.68 o                         
   2  19  13        473.67        393.90        46.66 o                         
   3  19  13        579.22        577.03        65.31 o                         
  -2  20  13         63.21         69.48        27.27 o                         
  -1  20  13        379.85        359.76        37.11 o                         
   0  20  13        136.26         98.34        24.58 o                         
   1  20  13        145.91        229.60        32.19 o                         
  -9   0  14        534.81        556.80        67.26 o                         
  -8   0  14        917.67        993.84        85.35 o                         
  -7   0  14        297.88        324.23        47.31 o                         
  -6   0  14          5.27          0.00        23.10 o                         
  -5   0  14        298.08        269.03        37.29 o                         
  -4   0  14       4467.06       4414.89       173.85 o                         
  -3   0  14        390.61        371.17        26.16 o                         
  -2   0  14        379.98        445.57        24.03 o                         
  -1   0  14      16582.91      15665.49       204.00 o                         
   0   0  14          1.00          0.00        13.08 o                         
   1   0  14       3810.14       3551.67        88.41 o                         
   2   0  14        128.59        156.22        19.30 o                         
   3   0  14         14.56          0.00        13.73 o                         
   4   0  14       1364.99       1394.04        64.01 o                         
   5   0  14          5.22          0.00        21.99 o                         
   6   0  14       1775.24       2043.71       109.28 o                         
   7   0  14        151.85        123.01        29.96 o                         
   8   0  14         44.08         45.36        23.38 o                         
   9   0  14        761.06       1009.33        74.03 o                         
  -9   1  14        417.08        446.68        50.93 o                         
  -8   1  14       1778.50       1798.70       100.56 o                         
  -7   1  14        135.99         95.46        19.02 o                         
  -6   1  14        172.25        202.14        26.90 o                         
   6   0  12        988.96        155.48        36.55 o                         
   2   0  14        128.59         31.73        11.13 o                         
  -5   1  14       4032.69       4563.97        88.59 o                         
  -4   1  14       1043.78       1090.23        35.99 o                         
  -3   1  14       1225.34       1391.54        35.25 o                         
  -2   1  14         48.46         40.35         7.79 o                         
  -1   1  14       2039.94       2195.66        45.74 o                         
   0   1  14      10498.05      10394.62       153.44 o                         
   1   1  14          0.38         75.42        55.29 o                         
   2   1  14       2706.60       2459.59       141.29 o                         
   3   1  14       5526.87       5694.83        73.75 o                         
   4   1  14        467.95        472.57        25.33 o                         
   5   1  14       2318.22       2425.92        58.63 o                         
   6   1  14         12.91         28.76        14.19 o                         
   7   1  14        200.57        185.17        20.41 o                         
   8   1  14        148.61         68.37        21.34 o                         
  -9   2  14        251.90        269.03        40.26 o                         
  -8   2  14       1002.23       1008.50        68.65 o                         
  -7   2  14       1040.94       1077.89        58.35 o                         
  -6   2  14        331.45        340.09        25.79 o                         
  -5   2  14         19.49         23.38        11.13 o                         
  -4   2  14       4614.89       4926.33        71.62 o                         
  -3   2  14         68.87         86.28        11.60 o                         
  -2   2  14        892.52        800.14        27.00 o                         
  -1   2  14       3073.39       2866.94        48.52 o                         
   0   2  14        923.13        684.73       120.14 o                         
   1   2  14        172.36        110.30        49.82 o                         
   2   2  14        193.77        191.38        17.16 o                         
   3   2  14       1179.28       1204.24        35.35 o                         
   4   2  14         62.17         41.75        13.82 o                         
   5   2  14        162.99        180.53        28.39 o                         
   6   2  14        623.55        686.49        30.34 o                         
   7   2  14        388.56        419.04        29.04 o                         
   8   2  14         73.29         51.58        17.53 o                         
  -9   3  14          2.54          0.00        33.30 o                         
  -8   3  14        302.67        274.50        45.92 o                         
  -7   3  14         84.13         90.73        23.10 o                         
  -6   3  14       1325.95       1447.48        49.17 o                         
  -5   3  14        108.42        115.59        15.68 o                         
  -4   3  14        420.01        425.63        23.66 o                         
  -3   3  14       4859.97       5148.79        67.44 o                         
  -2   3  14        233.71        266.62        16.70 o                         
  -1   3  14        391.68        262.07        31.63 o                         
   0   3  14       2851.11       2223.68       247.69 o                         
   1   3  14         65.93        104.74        36.64 o                         
   2   3  14        892.88        874.91        53.25 o                         
   3   3  14       5047.29       5116.32       113.74 o                         
   4   3  14         70.51         83.03        17.16 o                         
   5   3  14        350.70        338.70        23.84 o                         
   6   3  14        711.00        708.39        31.36 o                         
   7   3  14         76.36         70.88        16.98 o                         
   8   3  14        221.28        179.42        23.38 o                         
  -9   4  14         37.34         58.72        27.65 o                         
  -8   4  14         55.60         51.95        23.47 o                         
  -7   4  14       4144.30       4685.04       117.45 o                         
  -6   4  14        287.76        313.84        30.06 o                         
  -5   4  14       1711.93       1778.67        50.19 o                         
  -4   4  14        310.96        365.79        22.82 o                         
  -3   4  14       1668.78       1663.45        43.60 o                         
  -2   4  14        756.38        696.33        25.05 o                         
  -1   4  14         97.34         73.01         8.07 o                         
   0   4  14        739.92        636.86        36.55 o                         
   1   4  14         11.16         57.05        30.89 o                         
   2   4  14       1869.73       1822.73        74.86 o                         
   3   4  14         85.44         92.31        15.96 o                         
   4   4  14        119.83        140.36        23.75 o                         
   5   4  14        117.58        157.43        22.82 o                         
   6   4  14        383.56        407.16        25.05 o                         
   7   4  14       1098.05       1218.53        47.31 o                         
   8   4  14         66.69         76.26        18.18 o                         
  -9   5  14         17.61         30.43        27.09 o                         
  -8   5  14        148.13        107.33        33.40 o                         
  -7   5  14        355.31        365.70        36.83 o                         
  -6   5  14       1984.20       2168.67        74.59 o                         
  -5   5  14          9.01         27.37        13.82 o                         
  -4   5  14         37.23         46.01        14.01 o                         
  -3   5  14       1856.67       1898.15        46.85 o                         
  -2   5  14       1965.51       1878.30        38.13 o                         
  -1   5  14         96.24         71.06         8.44 o                         
   0   5  14        273.59        299.92        13.82 o                         
   1   5  14       1812.00       1491.27        53.99 o                         
   2   5  14         18.43         20.04        12.52 o                         
   3   5  14        580.94        550.31        51.30 o                         
   4   5  14        852.57        811.73        47.50 o                         
   5   5  14          1.27         11.87        12.43 o                         
   6   5  14       2755.64       2811.19        66.05 o                         
   7   5  14         76.28        116.43        18.74 o                         
   8   5  14        730.29        738.82        39.98 o                         
  -9   6  14          3.09          5.66        20.59 o                         
  -8   6  14        438.74        399.00        48.05 o                         
  -7   6  14       2555.40       2660.25        93.33 o                         
  -6   6  14        888.91        855.52        48.43 o                         
  -5   6  14        838.34        958.96        45.74 o                         
  -4   6  14          3.28         21.15        11.87 o                         
  -3   6  14        377.83        400.76        25.70 o                         
  -2   6  14       2536.66       2570.08        49.91 o                         
  -1   6  14       1242.91       1310.74        34.60 o                         
   0   6  14        161.01        157.99        11.69 o                         
   1   6  14        462.48        421.64        20.13 o                         
   2   6  14       3460.80       3336.63       132.94 o                         
   3   6  14       1635.15       1590.53        61.78 o                         
   4   6  14        554.38        547.15        36.18 o                         
   5   6  14       1664.20       1709.92        49.17 o                         
   6   6  14        705.66        730.93        36.09 o                         
   7   6  14        759.88        984.10        48.05 o                         
   8   6  14         17.39          0.00        18.00 o                         
  -9   7  14          6.09         22.54        33.49 o                         
  -8   7  14        673.22        667.01        93.60 o                         
  -7   7  14        573.57        581.11        67.07 o                         
  -6   7  14        912.60        964.15        60.11 o                         
  -5   7  14       1670.68       1805.48        61.51 o                         
  -4   7  14       1538.51       1693.78        57.24 o                         
  -3   7  14        405.16        428.87        25.33 o                         
  -2   7  14       5114.84       5103.98        71.99 o                         
  -1   7  14        651.80        633.89        27.55 o                         
   0   7  14       1178.12       1225.67        30.15 o                         
   1   7  14        771.26        677.22        36.92 o                         
   2   7  14        714.62        700.04        33.03 o                         
   3   7  14        575.54        619.98        34.97 o                         
   4   7  14        589.63        562.74        33.86 o                         
   5   7  14        604.34        633.61        36.18 o                         
   6   7  14       2588.98       2839.21        74.49 o                         
   7   7  14         14.64         62.16        20.32 o                         
   8   7  14       1170.10       1196.35        62.06 o                         
  -9   8  14        687.77        591.31        76.07 o                         
  -8   8  14         26.67         15.12        28.67 o                         
  -7   8  14          3.46          0.00        26.07 o                         
  -6   8  14       1941.22       1964.30       112.81 o                         
  -5   8  14         56.06         31.73        30.24 o                         
  -4   8  14       1860.80       2015.04        62.43 o                         
  -3   8  14       1259.95       1254.52        41.38 o                         
  -2   8  14         98.55        112.44        15.77 o                         
  -1   8  14       3551.26       3596.67       114.57 o                         
   0   8  14       1088.84       1035.58        28.76 o                         
   1   8  14       2024.09       1927.56        37.20 o                         
   2   8  14       6473.52       6417.32       122.83 o                         
   3   8  14        551.10        541.59        29.41 o                         
   4   8  14       2520.53       2538.54        58.07 o                         
   5   8  14       1970.17       1864.01        58.91 o                         
   6   8  14        145.79        141.19        21.34 o                         
   7   8  14        197.25        222.55        31.36 o                         
   8   8  14        349.95        282.67        32.47 o                         
  -8   9  14        176.81        186.56        46.76 o                         
  -7   9  14        206.65        178.67        68.83 o                         
  -6   9  14        246.67        204.65        45.27 o                         
  -5   9  14       2900.81       2956.65       130.53 o                         
  -4   9  14        415.32        410.78        31.45 o                         
  -3   9  14        665.34        682.23        36.27 o                         
  -2   9  14       9211.75       9306.71       211.61 o                         
  -1   9  14        132.77        120.88        15.40 o                         
   0   9  14       6717.89       6387.91       145.65 o                         
   1   9  14        900.44        870.73        29.32 o                         
   2   9  14        460.25        688.53       129.04 o                         
   3   9  14       1668.13       1619.66        47.68 o                         
   4   9  14        356.87        325.43        23.29 o                         
   5   9  14       3257.17       3347.58        78.85 o                         
   6   9  14        112.27        160.31        26.53 o                         
   7   9  14        358.29        355.77        36.27 o                         
   8   9  14       1325.92       1391.26        69.86 o                         
  -8  10  14        277.55        249.09        54.73 o                         
  -7  10  14        122.58        102.97        41.47 o                         
  -6  10  14       3250.35       3207.13       148.25 o                         
  -5  10  14       1638.81       1679.31       102.70 o                         
  -4  10  14       3310.41       3585.72       113.92 o
[truncated: 238,951 more chars]
